# Supplementary material for: A novel phase variant of the cholera pathogen shows stress-adaptive cryptic transcriptomic signatures
Source: BMC Genomics. 2016 Nov 14;17:914. doi: 10.1186/s12864-016-3233-x (PMC5109742; doi:10.1186/s12864-016-3233-x)
Supplement: Additional file 2: Table S1. — Percentage of reads mapped to the reference genome for each RNA sample. (XLSX 10 kb) [file 12864_2016_3233_MOESM2_ESM.xlsx]

## Sheet: Sheet1
Group	Sample	Total reads	Total reads mapped	Percent reads mapped	Total reads unmapped	Percent reads unmapped
N16961	N16961-1	23108065	23000722	99.54	107343	0.46
	N16961-2	22568231	22457051	99.51	111180	0.49
	N16961-3	24655347	24541776	99.54	113571	0.46
N16961R	RU1	18523486	18433267	99.51	90219	0.49
	RU2	22767037	22651619	99.49	115418	0.51
	RU3	22423236	22297936	99.44	125300	0.56
N16961SD	SD1	20611410	20507294	99.49	104116	0.51
	SD2	22205991	22077593	99.42	128398	0.58
	SD3	19570657	19440319	99.33	130338	0.67
