# Supplementary material for: A novel phase variant of the cholera pathogen shows stress-adaptive cryptic transcriptomic signatures
Source: BMC Genomics. 2016 Nov 14;17:914. doi: 10.1186/s12864-016-3233-x (PMC5109742; doi:10.1186/s12864-016-3233-x)
Supplement: Additional file 3: Table S2. — Total fragments mapped exclusively within each predicted gene per sample and normalized FPKM values. (XLSX 471 kb) [file 12864_2016_3233_MOESM3_ESM.xlsx]

## Sheet: Sheet1
Note: Genes not listed here either did not have mapped reads or did not have reads that exclusively mapped well within the confines of the predicted ORF model
		N16961						N16961R						N16961SD
		N16961-1		N16961-2		N16961-3		RU1		RU2		RU3		SD1		SD2		SD3
gene	length	raw counts	FPKM	raw counts	FPKM	raw counts	FPKM	raw counts	FPKM	raw counts	FPKM	raw counts	FPKM	raw counts	FPKM	raw counts	FPKM	raw counts	FPKM
VC0001	168	519	674.122	529	731.473	359	445.632	470	666.916	412	598.394	385	599.732	277	399.899	379	495.316	440	570.507
VC0003	1362	705	112.952	624	106.429	648	99.2178	652	114.118	573	102.654	726	139.497	394	70.1615	716	115.422	626	100.119
VC0004	1626	11848	1590.03	11980	1711.55	12421	1593.04	8819	1292.95	10547	1582.73	9404	1513.55	6666	994.316	8662	1169.63	9523	1275.77
VC0012	1404	3183	494.709	3300	546.008	2843	422.281	2840	482.207	2536	440.739	2374	442.506	2458	424.614	2642	413.16	2912	451.795
VC0013	1101	849	168.268	918	193.69	761	144.141	899	194.65	736	163.114	745	177.082	589	129.75	525	104.695	642	127.018
VC0014	1092	1234	246.588	1144	243.364	1103	210.642	950	207.388	959	214.287	871	208.738	914	203.003	739	148.585	1151	229.599
VC0015	2418	17770	1603.66	18586	1785.59	15184	1309.55	16121	1589.34	14499	1463.12	14099	1525.94	11799	1183.5	11671	1059.75	14091	1269.41
VC0019	1257	761	132.108	568	104.97	474	78.6384	947	179.596	771	149.664	816	169.887	774	149.343	694	121.221	863	149.552
VC0020	2067	9085	959.102	11463	1288.28	8681	875.832	11126	1283.16	8376	988.771	11017	1394.85	6311	740.521	9815	1042.56	10275	1082.83
VC0021	918	12	2.85245	6	1.51831	13	2.9532	10	2.59681	6	1.59481	7	1.99554	9	2.37782	5	1.19586	12	2.84745
VC0026	981	303	67.3991	154	36.4673	177	37.6267	216	52.4889	137	34.0762	154	41.0825	516	127.574	317	70.9484	453	100.588
VC0027	1533	539	76.7232	259	39.2473	501	68.1533	735	114.295	239	38.0413	320	54.6277	1133	179.253	405	58.0049	910	129.305
VC0028	1842	521	61.7203	257	32.4112	497	56.2676	745	96.416	255	33.7792	333	47.3108	1158	152.475	472	56.2606	1138	134.577
VC0031	1647	869	115.135	464	65.445	667	84.4547	1553	224.781	851	126.077	824	130.93	1394	205.281	740	98.6484	1540	203.678
VC0032	1524	36	5.15463	24	3.65829	42	5.74719	50	7.82109	34	5.44369	41	7.04051	57	9.0713	39	5.61865	59	8.43305
VC0035	1023	24	5.11936	11	2.49787	16	3.26164	8	1.86422	4	0.954078	13	3.32562	53	12.5655	19	4.07784	12	2.55519
VC0036	1425	976	149.457	558	90.9644	590	86.3433	433	72.4362	461	78.9379	489	89.8048	2845	484.225	1215	187.203	842	128.711
VC0039	798	69	18.868	48	13.973	33	8.62388	81	24.1972	82	25.0732	81	26.5636	94	28.5696	92	25.3126	136	37.1239
VC0042	1446	699	105.485	583	93.6596	711	102.54	546	90.0133	476	80.3227	541	97.9117	562	94.2644	504	76.5269	715	107.71
VC0043	1377	1319	209.022	1096	184.897	1261	190.973	1050	181.777	887	157.177	1032	196.133	1352	238.135	1199	191.178	1415	223.841
VC0044	1281	1278	217.702	1339	242.82	1491	242.728	1227	228.338	1019	194.1	1214	248.013	1023	193.69	1560	267.379	1421	241.636
VC0047	1176	39	7.23665	35	6.91374	46	8.15722	59	11.9599	44	9.12945	56	12.462	101	20.8302	50	9.33501	57	10.5581
VC0048	1116	882	172.458	596	124.061	690	128.937	912	194.811	826	180.599	691	162.039	685	148.87	580	114.108	1026	200.263
VC0051	1134	1672	321.739	305	62.4797	440	80.9154	329	69.1616	367	78.9682	340	78.4642	49	10.48	113	21.8785	102	19.5932
VC0060	381	773	442.726	675	411.558	593	324.58	708	442.987	691	442.54	587	403.198	730	464.705	640	368.814	765	437.375
VC0061	1938	414	46.6151	286	34.2819	551	59.2911	390	47.9726	352	44.3188	400	54.0147	293	36.6685	335	37.9527	440	49.4557
VC0062	1323	77	12.7002	60	10.5352	148	23.3289	90	16.2168	105	19.3655	84	16.6159	44	8.06627	80	13.2765	105	17.2881
VC0066	1113	71	13.9201	49	10.2271	59	11.0547	36	7.71063	28	6.1385	38	8.93499	72	15.6898	48	9.46887	71	13.8957
VC0067	1794	5108	621.31	3558	460.719	4407	512.286	3732	495.909	2856	388.45	3368	491.309	8356	1129.68	6461	790.732	7122	864.763
VC0068	942	1	0.231648	2	0.493209	5	1.10691	6	1.51839	1	0.259029	2	0.555629	4	1.02989	7	1.63155	3	0.693726
VC0069	1203	811	147.108	212	40.9376	1156	200.394	162	32.102	181	36.7124	204	44.3782	203	40.927	244	44.5324	319	57.762
VC0072	2307	1262	119.369	747	75.2186	1836	165.965	998	103.125	1070	113.171	1086	123.193	657	69.0713	880	83.7504	1395	131.718
VC0080	1188	238	43.716	280	54.7512	345	60.5612	297	59.5967	280	57.5097	256	56.3935	261	53.2849	350	64.685	407	74.6269
VC0082	1542	575	81.3699	497	74.8728	484	65.4565	550	85.0278	445	70.4166	476	80.7845	539	84.7782	559	79.5938	528	74.5877
VC0085	1635	2680	357.682	2135	303.342	2508	319.89	2253	328.493	2253	336.235	1903	304.598	1994	295.793	1995	267.903	2630	350.393
VC0089	1002	58	12.6311	51	11.8237	49	10.1981	34	8.08898	41	9.98425	47	12.2754	79	19.1223	61	13.3664	66	14.3481
VC0090	1365	182	29.095	118	20.0817	190	29.0277	181	31.6103	202	36.1092	175	33.5514	133	23.6319	153	24.61	151	24.0969
VC0093	2427	3319	298.413	2963	283.605	3057	262.674	2802	275.221	3080	309.657	2794	301.274	1170	116.922	2220	200.833	2655	238.294
VC0098	1980	250	27.5521	124	14.5482	272	28.6481	179	21.5511	188	23.1682	186	24.584	413	50.59	270	29.9399	309	33.9947
VC0099	834	1263	330.459	955	266.005	983	245.798	995	284.406	1024	299.594	901	282.725	771	224.217	639	168.224	772	201.636
VC0105	1044	49	10.2418	52	11.5706	22	4.39454	44	10.047	47	10.9849	33	8.27216	26	6.04022	24	5.04734	27	5.63353
VC0108	2805	3549	276.092	3721	308.162	3465	257.61	3841	326.433	2885	250.965	2889	269.538	2675	231.297	3153	246.799	3793	294.556
VC0111	663	12	3.94955	9	3.15342	7	2.20179	6	2.15735	11	4.04836	9	3.5525	15	5.48729	12	3.97393	10	3.28552
VC0116	1389	993	156.001	735	122.924	826	124.014	689	118.25	712	125.077	712	134.148	943	164.66	657	103.852	800	125.46
VC0117	1197	450	82.0349	299	58.0269	280	48.7815	297	59.1486	285	58.0965	319	69.7432	859	174.052	434	79.6063	358	65.1488
VC0118	1200	687	124.927	374	72.4007	416	72.2942	329	65.3577	290	58.968	334	72.8401	1160	234.453	450	82.3348	494	89.6733
VC0122	2532	2755	237.431	3978	364.967	5224	430.26	5252	494.474	6766	652.03	5098	526.916	1910	182.957	8595	745.305	6764	581.912
VC0125	1254	1341	233.352	784	145.235	1326	220.515	1152	218.997	780	151.774	1016	212.032	2010	388.757	2258	395.347	2622	455.463
VC0130	2490	1888	165.456	507	47.3	875	73.2825	640	61.2721	497	48.7031	695	73.0451	1441	140.36	890	78.4771	849	74.2721
VC0132	1545	769	108.612	598	89.9135	674	90.9752	840	129.608	684	108.026	784	132.798	780	122.446	970	137.846	967	136.338
VC0136	618	1014	358.038	753	283.047	673	227.101	1328	512.262	1285	507.358	1141	483.173	1254	492.14	1162	412.829	1354	477.252
VC0137	1227	359	63.8455	262	49.6031	293	49.7983	374	72.6624	376	74.7726	319	68.038	442	87.369	416	74.439	427	75.8055
VC0147	1176	1115	206.894	822	162.374	1198	212.442	888	180.006	812	168.48	825	183.591	1397	288.117	925	172.698	1065	197.269
VC0150	861	20	5.06882	10	2.69804	16	3.87533	13	3.59934	12	3.40077	12	3.6474	26	7.32403	27	6.88514	12	3.03596
VC0151	1401	1531	238.461	489	81.0817	868	129.203	424	72.1456	411	71.5819	514	96.0131	4580	792.879	1464	229.433	1259	195.751
VC0154	1110	69	13.5646	94	19.6724	83	15.5936	78	16.7515	106	23.3014	98	23.1051	29	6.33658	79	15.6263	71	13.9333
VC0156	1836	4828	573.819	7798	986.649	7103	806.79	4096	531.826	5796	770.292	5137	732.221	4709	622.065	6514	778.981	4797	569.134
VC0157	1608	618	83.8654	514	74.2556	594	77.0357	1576	233.643	1405	213.201	1269	206.529	3113	469.54	2774	378.767	3090	418.591
VC0158	798	428	117.036	282	82.0915	347	90.6814	253	75.5788	381	116.499	304	99.6956	1187	360.768	545	149.95	435	118.742
VC0161	897	887	215.78	543	140.624	719	167.158	612	162.645	580	157.774	568	165.715	863	233.345	562	137.561	751	182.375
VC0162	1485	954	140.185	528	82.5961	1065	149.56	990	158.925	935	153.633	813	143.275	2176	355.396	2593	383.379	2270	332.979
VC0164	3111	13514	947.903	12157	907.776	14191	951.272	15643	1198.68	10527	825.665	13070	1099.46	11202	873.324	14552	1027.01	18600	1302.36
VC0165	1107	1634	322.095	1037	217.612	1684	317.239	1264	272.196	993	218.877	1074	253.9	1735	380.13	1322	262.202	1908	375.447
VC0167	2016	1619	175.241	1440	165.93	1354	140.062	1475	174.415	1501	181.673	1281	166.289	922	110.923	1075	117.077	1311	141.654
VC0169	168	20	25.9777	12	16.593	23	28.5503	11	15.6087	16	23.2386	12	18.6929	74	106.832	26	33.9794	14	18.1525
VC0170	1716	406	51.6284	170	23.0136	512	62.222	235	32.6462	220	31.2827	236	35.9915	4670	660.054	969	123.982	1292	164.007
VC0171	1557	644	90.2563	257	38.3439	826	110.633	321	49.1472	311	48.7384	325	54.6261	7183	1118.91	1518	214.06	3293	460.703
VC0172	978	48	10.7098	18	4.27549	79	16.8453	19	4.63124	23	5.73837	25	6.6897	460	114.077	128	28.7358	307	68.3781
VC0174	948	57	13.1204	29	7.10627	20	4.3996	43	10.8129	38	9.78081	38	10.4901	104	26.6075	39	9.03251	53	12.1783
VC0175	1599	2837	387.161	1428	207.459	2422	315.876	831	123.89	1214	185.255	1019	166.775	4296	651.622	2852	391.609	2832	385.8
VC0178	1068	3250	664.037	4839	1052.53	2903	566.849	1367	305.126	1237	282.617	1216	297.967	6620	1503.37	3396	698.15	3656	745.68
VC0179	1305	1391	232.593	1635	291.045	1091	174.344	619	113.074	552	103.211	528	105.884	1665	309.445	907	152.598	1411	235.523
VC0180	1755	1661	206.525	1681	222.507	1330	158.04	859	116.681	749	104.137	761	113.478	1808	249.863	1381	172.77	1507	187.048
VC0183	2112	260	26.8633	113	12.429	165	16.2923	104	11.7387	111	12.8241	86	10.6564	302	34.6811	180	18.7124	226	23.3094
VC0184	1689	93	12.0153	54	7.42705	96	11.8531	60	8.46845	53	7.65677	42	6.50766	148	21.2526	108	14.0393	99	12.768
VC0185	1203	49	8.88813	39	7.53097	40	6.93403	38	7.53009	35	7.09908	34	7.39637	63	12.7015	40	7.3004	53	9.59683
VC0186	1353	4704	758.664	3322	570.366	3663	564.587	3606	635.346	2661	479.895	3036	587.232	4437	795.374	4429	718.72	4737	762.646
VC0188	2043	8127	868.045	4222	480.067	5362	547.331	9920	1157.51	4877	582.484	5026	643.813	5360	636.321	2699	290.059	6585	702.11
VC0190	2172	2284	229.465	2154	230.376	1929	185.21	1951	214.131	2094	235.243	1788	215.433	1366	152.535	1700	171.847	1826	183.13
VC0191	669	102	33.2701	92	31.9458	71	22.1322	89	31.7137	77	28.0843	88	34.4241	168	60.9064	179	58.7461	176	57.3065
VC0194	1755	119	14.7962	54	7.14774	179	21.27	316	42.9232	294	40.8761	463	69.0414	1910	263.959	2200	275.231	2030	251.963
VC0195	909	6	1.44035	1	0.255557	4	0.917672	3	0.786756	3	0.805298	5	1.4395	4	1.06727	3	0.724619	8	1.91709
VC0196	1836	1030	122.418	1006	127.285	1204	136.756	1139	147.888	1111	147.653	1006	143.394	754	99.6044	1194	142.785	1102	130.745
VC0199	1836	1823	216.668	1363	172.455	2031	230.69	1967	255.396	2013	267.529	1863	265.55	760	100.397	1395	166.822	1863	221.033
VC0200	2157	9606	971.79	6595	710.259	9097	879.508	9919	1096.23	9555	1080.89	9487	1151.02	7168	805.986	10448	1063.49	13322	1345.35
VC0203	1962	943	104.88	418	49.4914	889	94.4918	914	111.053	743	92.4037	817	108.975	483	59.7074	495	55.3934	884	98.1456
VC0207	1449	329	49.5459	213	34.1479	185	26.6253	216	35.5359	214	36.0367	260	46.9581	392	65.6141	262	39.6995	225	33.8245
VC0211	642	5	1.69948	0	0	1	0.32483	3	1.11396	11	4.18078	1	0.407634	0	0	0	0	1	0.339299
VC0212	978	314	70.0601	263	62.4696	294	62.6903	235	57.2811	224	55.8867	249	66.6294	336	83.3259	278	62.4105	329	73.2782
VC0215	1200	476	86.5577	436	84.4029	467	81.1572	419	83.2368	433	88.0453	402	87.6699	305	61.6451	417	76.2969	364	66.0751
VC0216	1695	2107	271.253	596	81.6824	1047	128.816	577	81.15	516	74.2813	578	89.2408	10354	1481.56	2099	271.891	1656	212.818
VC0223	1038	133	27.9598	84	18.799	93	18.6843	109	25.0329	124	29.149	87	21.9345	59	13.7859	113	23.9019	136	28.5403
VC0225	1074	19	3.86038	11	2.37925	19	3.68927	20	4.43924	18	4.08948	17	4.14238	18	4.06488	15	3.06647	12	2.43385
VC0231	1584	2855	393.306	2552	374.264	2820	371.266	2387	359.236	2364	364.16	2194	362.482	1568	240.088	2133	295.657	2053	282.326
VC0233	1278	1035	176.722	837	152.141	994	162.199	865	161.35	912	174.126	869	177.949	649	123.167	611	104.969	760	129.539
VC0235	1050	152	31.5889	90	19.9116	165	32.7707	91	20.6602	88	20.45	82	20.4376	88	20.327	84	17.5648	114	23.6501
VC0236	1038	79	16.6077	49	10.9661	34	6.83082	75	17.2245	59	13.8693	66	16.64	48	11.2156	47	9.94151	79	16.5786
VC0237	1200	501	91.1038	440	85.1772	458	79.5932	374	74.2973	455	92.5187	364	79.3827	379	76.6016	400	73.1865	434	78.7818
VC0239	1773	3260	401.226	3016	395.162	2764	325.103	2904	390.454	2808	386.445	2713	400.448	2471	338.021	2701	334.478	2568	315.503
VC0240	945	47	10.8529	33	8.11212	38	8.38578	34	8.57688	44	11.3611	48	13.2928	47	12.0627	32	7.43482	56	12.9084
VC0241	1398	19706	3075.89	16365	2719.32	15791	2355.56	13574	2314.64	13921	2429.76	11269	2109.52	14609	2534.5	10419	1636.33	12980	2022.48
VC0242	1392	12865	2016.74	9789	1633.62	10695	1602.26	7830	1340.93	8345	1462.81	6780	1274.66	8059	1404.18	6103	962.623	8270	1294.15
VC0243	1122	11203	2178.82	8461	1751.79	9916	1843.04	6856	1456.67	7541	1639.97	5775	1346.99	7872	1701.66	6720	1315.01	7674	1489.86
VC0244	1104	5498	1086.72	4223	888.596	5070	957.702	3580	773.03	4177	923.198	2900	687.439	3247	713.334	3509	697.857	3730	735.965
VC0245	1392	12155	1905.44	9178	1531.66	13739	2058.29	8036	1376.2	11381	1994.99	7908	1486.73	6805	1185.68	7884	1243.54	8911	1394.46
VC0249	1416	11424	1760.5	8730	1432.2	13128	1933.42	7179	1208.6	8034	1384.42	6707	1239.57	6505	1114.2	6503	1008.33	7891	1213.91
VC0250	1125	6654	1290.66	5528	1141.48	7507	1391.57	4555	965.202	5152	1117.44	4067	946.078	3732	804.579	4149	809.735	4965	961.356
VC0251	2478	46133	4062.47	41930	3930.75	58596	4931.26	36676	3528.28	37845	3726.55	32563	3438.97	26395	2583.45	33860	3000.11	36819	3236.59
VC0255	222	3363	3305.63	2045	2139.9	4229	3972.61	1814	1947.9	2221	2441.15	1919	2262.18	3041	3322.33	2683	2653.5	3012	2955.42
VC0259	1113	1324	259.581	983	205.168	1141	213.787	845	180.986	1134	248.609	947	222.669	972	211.812	954	188.194	1041	203.738
VC0260	1866	1570	183.598	1475	183.625	1444	161.379	937	119.704	1189	155.478	960	134.637	1605	208.614	1146	134.842	1236	144.286
VC0264	1317	292	48.3813	217	38.276	356	56.371	250	45.2519	240	44.4657	245	48.6839	310	57.0894	401	66.8514	542	89.646
VC0265	1239	880	154.986	820	153.743	621	104.523	758	145.841	702	138.25	686	144.897	644	126.065	732	129.715	642	112.871
VC0269	1200	3457	628.635	3176	614.825	3547	616.413	2541	504.784	2505	509.361	2423	528.418	2773	560.465	2467	451.378	3021	548.387
VC0271	1059	1020	210.177	455	99.8085	410	80.7383	790	177.833	518	119.353	591	146.048	1177	269.563	332	68.8326	582	119.714
VC0275	1290	2444	413.42	325	58.5256	987	159.558	466	86.115	269	50.8817	479	97.1743	99	18.6134	317	53.9537	311	52.5156
VC0276	1593	8231	1127.5	1648	240.322	2165	283.422	1166	174.488	1172	179.519	1328	218.166	247	37.6063	801	110.4	629	86.0107
VC0278	1560	167	23.36	181	26.9529	225	30.078	191	29.1871	227	35.5059	190	31.8738	229	35.6033	394	55.4528	349	48.7325
VC0280	1338	33	5.38193	32	5.55579	34	5.29925	34	6.05766	29	5.28861	33	6.45451	36	6.52569	31	5.08695	47	7.65172
VC0281	2136	73	7.45765	31	3.37142	54	5.27211	85	9.48637	43	4.91209	47	5.7584	152	17.2593	91	9.35389	74	7.54654
VC0282	1641	371	49.3339	165	23.3576	188	23.8914	260	37.77	191	28.4004	254	40.507	2955	436.746	1097	146.774	893	118.539
VC0285	606	1900	684.165	1126	431.636	1521	523.417	1326	521.619	1052	423.587	1046	451.715	1111	444.653	867	314.122	1216	437.098
VC0286	1377	253	40.0928	96	16.1953	124	18.7793	62	10.7335	92	16.3025	82	15.5842	100	17.6135	27	4.30509	37	5.85309
VC0288	1797	206	25.0149	68	8.79049	107	12.4173	66	8.75545	75	10.1839	57	8.30103	106	14.3066	40	4.88724	39	4.72753
VC0289	999	8	1.74745	9	2.09281	8	1.67	8	1.909	4	0.976999	6	1.57178	1	0.242781	3	0.659338	3	0.654144
VC0291	969	139	31.3019	143	34.2819	86	18.5083	138	33.9498	96	24.1739	149	40.2409	59	14.7675	73	16.5406	83	18.6583
VC0295	1344	5661	919.124	5546	958.59	5682	881.645	6543	1160.54	5571	1011.42	6153	1198.1	3317	598.585	5516	901.108	6211	1006.65
VC0298	1950	97	10.8547	48	5.71819	103	11.0152	181	22.1272	161	20.1461	176	23.6202	402	50.0001	342	38.5073	415	46.3587
VC0300	1824	26	3.11049	12	1.5283	44	5.0306	33	4.31292	24	3.2106	21	3.01301	47	6.24961	29	3.4908	35	4.17985
VC0302	1191	522	95.6399	354	69.0468	657	115.039	272	54.4427	366	74.984	353	77.5655	422	85.9371	902	166.283	939	171.74
VC0303	3444	349	22.1127	184	12.411	426	25.7951	211	14.605	190	13.4614	180	13.6778	1454	102.396	615	39.207	594	37.57
VC0304	1494	5641	823.921	5188	806.68	6041	843.237	5124	817.6	4115	672.076	5026	880.395	4010	650.989	6485	953.041	6038	880.359
VC0305	1317	4521	749.081	4021	709.252	4177	661.409	3053	552.616	3195	591.949	3282	652.166	2979	548.611	3595	599.329	3683	609.163
VC0307	1260	6194	1072.71	6096	1123.9	7256	1200.93	4665	882.599	5732	1110.03	4502	935.062	3401	654.66	4781	833.106	4706	813.577
VC0308	993	82	18.0196	28	6.5503	41	8.61046	31	7.44209	43	10.5662	32	8.43347	100	24.4248	72	15.9197	103	22.5946
VC0309	1842	1700	201.391	1445	182.234	1393	157.708	1733	224.28	1448	191.813	1531	217.516	1154	151.948	1579	188.211	1673	197.844
VC0315	1341	3051	496.471	2366	409.862	3044	473.377	2415	429.31	2634	479.277	2104	410.603	3317	599.924	2440	399.497	2763	448.817
VC0318	1044	282	58.9425	218	48.5074	220	43.9454	247	56.4	319	74.5572	215	53.8944	207	48.0894	236	49.6322	227	47.3634
VC0320	939	68	15.8024	50	12.3696	51	11.3265	46	11.6782	68	17.6703	56	15.6073	72	18.5972	39	9.11908	63	14.6148
VC0321	1185	114603	21103.7	164808	32308.2	115638	20350.4	138802	27922.9	130850	26943.5	107887	23826.3	56313	11525.8	103795	19231.4	103706	19063.5
VC0328	4026	99842	5411.53	149248	8611.66	117240	6072.86	145255	8600.82	117329	7111.01	127300	8274.85	47778	2878.29	102038	5564.68	95014	5140.81
VC0329	4206	134003	6952.25	175731	9705.8	166946	8277.48	169633	9614.43	155237	9005.86	153058	9523.4	99455	5735.05	170559	8903.43	137692	7131.11
VC0332	1068	4092	836.074	2766	601.635	1846	360.456	2009	448.426	2249	513.828	1853	454.056	1784	405.138	1721	353.803	1951	397.927
VC0334	960	106	24.0943	81	19.6004	63	13.6855	84	20.8589	70	17.7921	86	23.4441	87	21.98	87	19.8976	85	19.287
VC0335	1149	85	16.1428	93	18.8025	58	10.5269	55	11.411	86	18.2632	64	14.5769	55	11.6097	61	11.6563	64	12.1333
VC0336	1533	11078	1576.88	10784	1634.14	9791	1331.91	8828	1372.79	8608	1370.12	7779	1327.97	2681	424.165	12761	1827.66	13979	1986.33
VC0337	888	17	4.1775	7	1.83121	6	1.40906	15	4.02681	7	1.92347	9	2.65238	77	21.0309	28	6.92304	16	3.92486
VC0338	1416	223	34.3654	89	14.6009	93	13.6966	147	24.7478	108	18.6106	120	22.1781	1263	216.332	446	69.155	289	44.4582
VC0339	858	108	27.4673	90	24.3673	115	27.9513	72	20.0045	85	24.173	65	19.8258	75	21.2009	101	25.8456	118	29.958
VC0340	1164	419	78.5491	329	65.6591	454	81.3382	310	63.4879	362	75.8848	364	81.8378	342	71.2612	372	70.1685	408	76.3527
VC0342	1110	1526	299.993	1370	286.715	1881	353.393	1299	278.977	1467	322.483	1184	279.148	1274	278.372	1390	274.944	1275	250.21
VC0344	1719	1289	163.628	1048	141.624	1578	191.436	1423	197.338	1476	209.512	1156	175.99	1887	266.242	1493	190.694	1660	210.353
VC0345	1962	1501	166.941	988	116.98	1462	155.396	1452	176.421	1683	209.307	1273	169.799	1377	170.222	1056	118.173	1516	168.313
VC0348	1290	7777	1315.54	5030	905.796	8989	1453.16	7473	1380.98	6324	1196.19	6000	1217.21	7643	1436.99	7093	1207.24	8611	1454.06
VC0349	1188	8496	1560.55	6758	1321.46	8950	1571.08	6694	1343.23	5633	1156.97	5498	1211.14	7556	1542.61	6761	1249.53	9234	1693.13
VC0361	2097	42978	4472.27	48079	5326.1	74101	7369.15	56210	6389.95	55837	6497.15	50631	6318.64	21878	2530.4	42092	4407.1	46271	4806.49
VC0362	1185	90258	16620.6	113419	22234.1	95012	16720.6	96914	19496.2	100177	20627.6	87836	19398.1	44549	9118	82471	15280.4	78228	14380.1
VC0371	1407	1738	269.548	1615	266.643	1669	247.374	1615	273.628	1507	261.348	1524	283.463	1434	247.192	1440	224.709	1613	249.723
VC0372	1086	83	16.6774	100	21.3906	73	14.018	114	25.024	111	24.9398	113	27.2304	64	14.2932	100	20.2173	111	22.2644
VC0374	1653	7426	980.307	7117	1000.18	7076	892.702	7151	1031.28	5729	845.679	5813	920.307	2850	418.169	9141	1214.15	11708	1542.86
VC0377	462	6919	3268	3923	1972.55	5570	2514.23	4240	2187.79	4393	2320.16	3749	2123.63	7850	4121.05	5634	2677.48	5958	2809.16
VC0379	984	474	105.115	571	134.801	535	113.384	542	131.307	547	135.641	452	120.212	226	55.7049	384	85.6817	452	100.06
VC0384	1845	78	9.22526	184	23.1672	960	108.509	144	18.6058	177	23.4086	157	22.2694	141	18.5354	100	11.9002	228	26.9188
VC0385	1734	126	15.8563	201	26.9277	1146	137.825	111	15.2601	197	27.7215	144	21.733	162	22.6593	107	13.5484	263	33.0388
VC0389	1335	4251	694.848	4120	716.916	3613	564.389	3502	625.342	4019	734.575	3506	687.284	3116	566.104	3658	601.609	3720	606.987
VC0390	3681	1812	107.417	1344	84.8175	2807	159.026	2038	131.984	1787	118.456	1674	119.013	2583	170.192	3929	234.352	3817	225.878
VC0391	1356	683	109.911	381	65.2706	1003	154.253	589	103.547	470	84.5741	560	108.077	2058	368.1	2173	351.846	3325	534.133
VC0392	1119	261	50.8968	111	23.0433	189	35.2228	230	48.9982	137	29.8738	245	57.2983	1280	277.434	649	127.341	603	117.383
VC0393	1785	869	106.234	658	85.6327	790	92.2955	761	101.632	694	94.8682	684	100.282	924	125.549	772	94.9579	893	108.976
VC0394	2823	4175	322.72	4139	340.594	3460	255.598	4876	411.752	3932	339.862	4327	401.127	3887	333.952	4940	384.21	4636	357.726
VC0395	876	1	0.249101	0	0	0	0	1	0.272131	1	0.278545	3	0.896236	4	1.10748	1	0.250639	5	1.24332
VC0398	2013	1827	198.05	1244	143.558	1945	201.496	1666	197.294	1458	176.731	1355	176.157	2043	246.153	1693	184.657	1899	205.494
VC0399	1440	836	126.685	587	94.6952	911	131.931	634	104.956	695	117.766	579	105.226	994	167.419	899	137.072	915	138.413
VC0402	1680	2348	304.978	1953	270.051	2516	312.315	1942	275.564	1457	211.617	1593	248.149	2710	391.237	2106	275.233	2683	347.88
VC0404	1170	540	100.714	372	73.86	710	126.551	381	77.6286	371	77.3727	352	78.734	806	167.082	640	120.101	600	111.708
VC0405	1728	1413	178.434	1116	150.028	1630	196.714	1229	169.547	1317	185.969	1085	164.32	1346	188.921	1447	183.856	1725	217.452
VC0406	1224	323	57.5839	215	40.8046	399	67.9803	231	44.9897	223	44.4552	215	45.9687	423	83.8183	298	53.4548	357	63.5337
VC0414	3759	4165	241.781	1771	109.446	3387	187.903	2591	164.315	3001	194.802	2492	173.493	3547	228.859	3024	176.629	3342	193.665
VC0415	1044	2731	570.823	1880	418.321	2355	470.416	2602	594.141	2292	535.69	2451	614.396	2175	505.288	2471	519.666	2531	528.091
VC0419	1470	1500	222.666	1228	194.059	1162	164.847	1389	225.251	1211	201.014	1162	206.868	1240	204.59	977	145.925	1021	151.295
VC0420	3876	2542	143.111	1652	99.0099	2880	154.953	2449	150.622	2708	170.476	2304	155.562	2260	141.418	2271	128.643	2352	132.182
VC0422	1446	1780	268.616	1433	230.213	1622	233.924	1526	251.576	1206	203.507	1245	225.324	1869	313.488	2000	303.678	1627	245.096
VC0423	1224	350	62.3974	105	19.9278	162	27.601	360	70.1138	292	58.2104	313	66.9219	2742	543.333	851	152.651	1012	180.101
VC0424	423	1003	517.417	1383	759.511	821	404.757	698	393.367	874	504.162	614	379.869	376	215.589	644	334.27	515	265.207
VC0429	2565	1290	109.744	679	61.4943	1410	114.637	836	77.6965	896	85.2354	1132	115.495	2741	259.18	2438	208.688	2578	218.934
VC0430	987	897	198.315	576	135.568	965	203.893	628	151.679	623	154.018	855	226.702	2979	732.037	3667	815.729	2472	545.568
VC0432	936	2509	584.931	864	214.432	1528	340.439	916	233.293	771	200.992	851	237.935	10651	2759.91	3433	805.286	2850	663.264
VC0433	1407	569	88.2467	913	150.74	1269	188.087	1082	183.322	1148	199.089	853	158.657	394	67.9175	753	117.504	902	139.646
VC0434	972	201	45.1242	163	38.9559	161	34.5423	143	35.0713	204	51.211	166	44.6938	122	30.442	140	31.6238	154	34.5121
VC0437	1173	3988	741.886	3883	768.992	5431	965.547	3298	670.247	3306	687.708	2870	640.309	1578	326.279	3116	583.246	3939	731.485
VC0445	1296	1223	205.921	712	127.622	1065	171.371	1122	206.381	893	168.13	905	182.746	1142	213.718	953	161.451	1170	196.652
VC0446	2352	6675	619.29	4532	447.615	5358	475.069	6447	653.436	5358	555.859	5013	557.784	8016	826.609	6157	574.756	5596	518.272
VC0447	855	0	0	0	0	0	0	0	0	1	0.285386	0	0	0	0	0	0	0	0
VC0449	1626	978	131.25	737	105.293	513	65.7943	600	87.9657	594	89.1385	638	102.685	213	31.7716	462	62.384	427	57.2038
VC0450	1128	1292	249.939	781	160.84	840	155.297	913	192.95	890	192.522	813	188.62	1659	356.711	1008	196.202	1078	208.174
VC0452	1062	8	1.64379	0	0	4	0.785465	6	1.34682	4	0.919041	5	1.23211	12	2.74054	5	1.03371	8	1.6409
VC0454	921	69	16.3482	70	17.6559	59	13.3593	59	15.2713	62	16.426	70	19.8904	21	5.53018	25	5.95981	42	9.93361
VC0455	1176	819	151.97	625	123.46	662	117.393	762	154.465	504	104.574	556	123.729	550	113.432	499	93.1634	723	133.921
VC0462	1038	46	9.67032	34	7.60911	38	7.63445	37	8.49741	30	7.05218	25	6.30301	56	13.0849	45	9.51847	50	10.4928
VC0463	1107	102	20.1063	58	12.1712	87	16.3894	69	14.8588	54	11.9027	64	15.13	137	30.016	131	25.9822	131	25.7775
VC0465	1281	170	28.9588	90	16.321	103	16.7679	132	24.5645	105	20.0004	117	23.9024	120	22.7202	127	21.7674	130	22.1061
VC0472	1158	1446	272.483	2821	565.909	3247	584.743	2456	505.594	2730	575.246	2242	506.679	488	102.209	1825	346.024	1028	193.376
VC0473	1998	10381	1133.77	6964	809.684	7207	752.23	6148	733.535	4634	565.926	6132	803.179	5260	638.513	9380	1030.76	6939	756.517
VC0475	1959	4117	458.592	2549	302.265	2669	284.123	7967	969.489	3329	414.647	3970	530.349	678	83.9412	1212	135.838	1883	209.379
VC0476	1026	1493	317.536	1309	296.377	1688	343.097	1459	338.993	1528	363.392	1298	331.08	718	169.729	2095	448.321	2667	566.23
VC0477	1164	5885	1103.25	5184	1034.58	4933	883.791	5288	1082.98	4137	867.225	3352	753.627	2561	533.625	8782	1656.5	10008	1872.89
VC0478	1077	11798	2390.41	8531	1840.08	9399	1819.94	7823	1731.57	6789	1538.12	5777	1403.76	4235	953.713	9808	1999.48	12807	2590.29
VC0482	897	25	6.08174	16	4.14362	24	5.57969	19	5.04944	16	4.35238	25	7.29379	14	3.78543	13	3.18202	28	6.7996
VC0485	1413	10708	1653.66	10193	1675.76	9612	1418.61	8740	1474.52	9416	1626.01	7702	1426.48	3000	514.943	12647	1965.16	15819	2438.68
VC0486	783	878	244.688	648	192.25	745	198.42	458	139.44	597	186.042	574	191.847	1664	515.432	1307	366.493	1911	531.638
VC0487	1833	7113	846.78	5150	652.675	4226	480.793	2946	383.136	2436	324.276	3222	460.011	4822	638.035	4149	496.973	10557	1254.57
VC0488	1080	6	1.21229	10	2.15094	2	0.386187	3	0.662186	3	0.677793	5	1.21158	17	3.81773	9	1.82966	12	2.42033
VC0489	1761	40	4.95657	17	2.24255	26	3.07897	34	4.60259	30	4.15682	22	3.26941	49	6.74864	52	6.4833	42	5.19526
VC0490	1962	13766	1531.05	4250	503.202	6846	727.662	3007	365.357	4133	514.003	3227	430.433	15861	1960.7	8277	926.245	8441	937.157
VC0492	1167	411	76.8513	179	35.6315	204	36.4545	191	39.0162	250	52.2719	193	43.2805	498	103.5	270	50.7978	261	48.7177
VC0493	876	51	12.7042	26	6.8948	31	7.37988	34	9.25246	43	11.9774	34	10.1573	58	16.0585	30	7.51916	19	4.72462
VC0494	645	1	0.338314	0	0	2	0.646639	2	0.739184	2	0.756606	0	0	1	0.376028	2	0.680804	2	0.675442
VC0502	525	944	392.367	352	155.753	693	275.274	684	310.584	886	411.788	624	311.05	978	451.814	680	284.382	823	341.474
VC0503	1281	522	88.9204	243	44.0666	423	68.8625	406	75.5543	472	89.9068	290	59.2454	689	130.452	476	81.5849	576	97.9469
VC0512	1578	2303	318.469	1970	290.009	3040	401.752	1422	214.82	1529	236.429	1319	218.748	2066	317.543	2669	371.359	2643	364.844
VC0513	816	671	179.437	448	127.538	664	169.695	275	80.3387	427	127.684	308	98.7793	499	148.317	639	171.934	740	197.542
VC0514	1881	836	96.9835	674	83.2383	875	97.0087	380	48.159	553	71.7358	400	55.6515	637	82.1354	914	106.686	989	114.532
VC0515	1233	347	61.4111	161	30.333	317	53.6152	142	27.4541	260	51.4529	154	32.6861	195	38.3576	257	45.7638	253	44.6966
VC0516	1242	1533	269.34	1267	236.978	1143	191.918	1451	278.502	1360	267.188	1138	239.787	1264	246.834	997	176.249	1218	213.621
VC0517	1878	19227	2234.07	20301	2511.16	20546	2281.51	18990	2410.53	18630	2420.56	14760	2056.82	14925	1927.52	15840	1851.87	18094	2098.73
VC0518	1185	3231	594.975	3252	637.506	3862	679.65	2527	508.358	2659	547.519	2784	614.832	2096	428.996	2614	484.328	2584	474.998
VC0521	294	772	572.994	807	637.644	673	477.375	718	582.183	646	536.148	617	549.216	515	424.854	586	437.625	581	430.473
VC0530	1086	362	72.7376	345	73.7975	423	81.2273	402	88.2427	385	86.5028	341	82.1732	165	36.8497	371	75.006	456	91.4645
VC0534	1008	9	1.94833	1	0.230458	6	1.24132	2	0.47299	2	0.484138	1	0.259624	48	11.5494	13	2.83162	2	0.432202
VC0535	2589	1133	95.4944	928	83.2661	1442	116.151	1065	98.0618	867	81.7121	1016	102.699	1072	100.425	1074	91.0803	1169	98.3558
VC0537	888	109	26.7851	69	18.0505	74	17.3784	87	23.3555	65	17.8608	65	19.156	96	26.2203	91	22.4999	112	27.474
VC0538	1002	186	40.5066	211	48.9178	529	110.098	235	55.9091	304	74.0296	190	49.624	447	108.198	193	42.2904	252	54.7836
VC0541	1131	60	11.5763	54	11.0913	263	48.4936	39	8.22024	59	12.7288	33	7.63584	113	24.2324	58	11.2595	117	22.5341
VC0543	1065	1429	292.794	1590	346.816	1020	199.729	1175	263.009	1402	321.216	983	241.551	1095	249.37	1235	254.606	1079	220.693
VC0545	2583	13494	1139.98	15306	1376.54	14861	1199.82	12912	1191.66	12662	1196.13	12266	1242.75	6121	574.748	11583	984.575	12254	1033.41
VC0547	1188	2981	547.552	2416	472.425	2487	436.567	2312	463.931	2433	499.718	2426	534.416	4155	848.271	3182	588.079	3337	611.867
VC0549	261	608	508.327	208	185.129	346	276.457	294	268.528	225	210.349	250	250.672	4890	4544.1	1652	1389.7	1299	1084.14
VC0550	1794	677	82.3467	243	31.4656	504	58.5868	192	25.513	180	24.4821	203	29.6128	8433	1140.09	2673	327.136	2078	252.314
VC0551	1131	60	11.5763	14	2.87553	60	11.0632	19	4.00473	12	2.58892	15	3.47084	760	162.979	339	65.8096	304	58.5502
VC0552	951	66	15.1441	43	10.5036	53	11.6222	98	24.5656	74	18.9868	88	24.2163	130	33.1545	85	19.6241	68	15.5756
VC0554	2859	5089	388.417	2337	189.888	3659	266.895	8675	723.332	4098	349.75	4878	446.512	3968	336.618	4513	346.58	5280	402.288
VC0556	1575	4242	587.72	2364	348.674	3041	402.65	5234	792.201	2826	437.815	3043	505.623	3691	568.386	3152	439.398	3807	526.526
VC0558	1281	687	117.027	433	78.5219	706	114.934	471	87.6505	650	123.812	607	124.007	644	121.932	744	127.519	613	104.239
VC0560	1386	6107	961.49	4815	807.022	4632	696.942	4113	707.421	4929	867.751	3863	729.402	3934	688.416	4629	733.29	4497	706.768
VC0565	1059	371	76.4466	263	57.6915	464	91.3721	434	97.6959	413	95.1598	453	111.946	474	108.558	389	80.6502	365	75.0783
VC0566	1368	5543	884.176	2108	357.962	3152	480.498	8477	1477.2	3650	651.038	4394	840.581	7317	1297.26	5054	811.15	4164	663.044
VC0568	1104	382	75.5048	296	62.2838	437	82.5475	299	64.5631	366	80.8931	305	72.2997	622	136.647	467	92.8752	496	97.8656
VC0574	1266	2118	365.067	1428	262.027	1993	328.296	973	183.215	1172	225.888	1270	262.528	4060	777.808	2450	424.898	2396	412.259
VC0581	1806	3957	478.111	3500	450.197	3536	408.306	3320	438.231	3162	427.212	3104	449.79	4526	607.822	4285	520.937	4397	530.342
VC0584	117	650	1212.29	824	1636.04	485	864.465	420	855.748	622	1297.19	408	912.599	201	416.668	414	776.903	321	597.636
VC0587	1647	250	33.1228	223	31.4531	277	35.0734	226	32.7113	241	35.7045	192	30.508	226	33.2809	283	37.7264	288	38.0905
VC0589	918	256	60.8524	168	42.5127	199	45.2066	306	79.4623	191	50.768	180	51.3139	248	65.5223	56	13.3936	166	39.3897
VC0594	1374	1503	238.7	1123	189.865	1370	207.934	982	170.376	1051	186.645	1036	197.323	1380	243.597	1239	197.987	1039	164.72
VC0595	915	0	0	0	0	0	0	0	0	1	0.266673	0	0	0	0	1	0.239956	0	0
VC0600	1353	42	6.77379	21	3.60557	62	9.5562	42	7.40004	39	7.03342	27	5.22242	27	4.84	54	8.7629	51	8.21088
VC0601	2463	979	86.7358	701	66.1159	955	80.8594	913	88.3667	1063	105.31	933	99.134	616	60.6591	920	82.0116	1055	93.3051
VC0602	2334	1498	140.053	1198	119.236	1522	135.989	1441	147.179	1653	172.811	1368	153.388	1350	140.285	2196	206.578	2139	199.631
VC0603	2295	1584	150.61	1027	103.954	1675	152.203	1322	137.319	1202	127.797	1135	129.425	2336	246.871	2244	214.68	2245	213.084
VC0604	2598	8542	717.465	3791	338.974	8335	669.049	3813	349.873	3642	342.058	4479	451.177	32381	3022.95	24139	2040.01	18583	1558.1
VC0608	1014	9517	2048.06	6017	1378.46	9332	1919.24	9854	2316.63	9281	2233.35	8067	2081.99	6034	1443.27	10039	2173.72	13303	2857.78
VC0609	1626	503	67.5037	360	51.4321	784	100.551	611	89.5784	509	76.383	550	88.5213	431	64.289	645	87.0946	710	95.1164
VC0610	1032	1	0.211446	3	0.675295	6	1.21245	7	1.61697	4	0.945757	3	0.760759	4	0.94007	2	0.425503	2	0.422151
VC0611	1413	131	20.2306	125	20.5504	158	23.3188	115	19.4016	92	15.8871	107	19.8174	686	117.75	166	25.794	132	20.3493
VC0612	2406	569	51.6056	459	44.3169	766	66.3934	548	54.2959	439	44.5214	500	54.3851	5249	529.128	780	71.1789	737	66.7251
VC0613	1914	94	10.7168	45	5.46164	71	7.73585	68	8.46934	42	5.35435	54	7.38342	1894	240.004	79	9.06227	67	7.62518
VC0615	1725	175	22.1375	73	9.83073	122	14.749	70	9.67367	94	13.2965	73	11.0749	4967	698.369	103	13.1099	119	15.0271
VC0616	996	23	5.03905	6	1.39941	10	2.09379	9	2.1541	6	1.46991	4	1.05101	1223	297.815	13	2.86574	9	1.96834
VC0617	984	14	3.10465	3	0.708237	5	1.05966	3	0.726789	2	0.495946	0	0	750	184.861	6	1.33878	0	0
VC0619	987	204	45.1017	50	11.7681	81	17.1143	76	18.356	69	17.0581	66	17.4998	14007	3441.98	903	200.873	107	23.6148
VC0620	1671	1133	147.956	460	63.949	594	74.1313	543	77.465	435	63.5203	456	71.4157	38519	5590.86	6304	828.308	2489	324.464
VC0622	3390	4484	288.633	1916	131.295	1678	103.225	1588	111.669	1477	106.311	1633	126.064	4776	341.7	1787	115.738	1888	121.316
VC0623	1023	53	11.3053	34	7.72068	61	12.435	35	8.15596	60	14.3112	32	8.18615	59	13.988	67	14.3797	72	15.3311
VC0624	1086	97	19.4905	61	13.0482	75	14.402	84	18.4388	77	17.3006	75	18.0733	80	17.8665	66	13.3434	95	19.0551
VC0626	1299	3768	632.968	4001	715.503	2446	392.68	2610	478.976	2695	506.231	2475	498.622	1504	280.814	2190	370.158	1848	309.892
VC0628	1101	58	11.4953	28	5.90776	78	14.774	39	8.44422	41	9.08649	43	10.2208	188	41.4143	153	30.511	156	30.8642
VC0629	3120	519	36.2989	305	22.709	805	53.8063	384	29.3399	421	32.9251	394	33.0481	1301	101.135	1324	93.172	1570	109.613
VC0630	1302	308	51.6202	205	36.5759	263	42.1247	187	34.2384	258	48.3513	204	41.0039	246	45.8252	288	48.5661	246	41.1568
VC0631	1188	1423	261.378	1759	343.955	1512	265.416	1589	318.853	2008	412.427	1405	309.503	536	109.428	1178	217.711	1341	245.884
VC0632	1446	635	95.8265	673	108.118	666	96.05	365	60.1737	538	90.7849	426	77.0986	439	73.6336	414	62.8614	396	59.6547
VC0633	1053	91537	18969.2	78703	17362.6	106060	21004.6	39506	8943.7	70600	16359.7	51795	12872.6	62737	14450.2	99187	20681.3	107724	22284.4
VC0634	477	0	0	0	0	0	0	0	0	0	0	0	0	1	0.508465	0	0	0	0
VC0637	1947	15410	1727.1	12793	1526.37	14449	1547.62	15521	1900.36	12538	1571.31	10443	1403.67	15557	1937.94	17283	1948.97	17575	1966.29
VC0639	1341	3548	577.344	2780	481.58	4471	695.292	3278	582.724	3669	667.603	3179	620.393	1964	355.216	3727	610.215	4295	697.673
VC0642	1488	10212	1497.57	12648	1974.56	14402	2018.42	10444	1673.19	8947	1467.15	8700	1530.11	5144	838.451	8128	1199.31	10181	1490.41
VC0643	2697	48039	3886.81	54407	4686.26	69161	5347.76	49367	4363.53	48129	4354.37	42284	4102.99	27413	2465.22	49687	4044.96	40489	3270.19
VC0647	2130	49244	5044.92	61015	6654.4	66775	6537.71	45849	5131.36	44029	5043.81	40734	5004.76	31872	3629.19	54279	5595.05	49491	5061.32
VC0648	912	0	0	0	0	0	0	0	0	0	0	0	0	0	0	1	0.240745	0	0
VC0650	1338	361	58.875	232	40.2795	308	48.005	282	50.243	223	40.6676	218	42.6389	266	48.2176	270	44.3057	341	55.5157
VC0651	966	18	4.06608	8	1.92382	4	0.863524	8	1.97422	7	1.76816	6	1.62547	18	4.51934	69	15.6828	41	9.24537
VC0653	2055	4653	494.085	2409	272.318	3131	317.733	3604	418.076	2838	336.977	2590	329.832	6055	714.631	2716	290.182	3102	328.812
VC0658	2058	586	62.1344	342	38.6041	448	45.3967	552	63.9405	523	62.0091	451	57.3504	526	61.9898	386	41.1807	497	52.6052
VC0659	1596	5163	705.91	5686	827.611	5328	696.182	4378	653.921	5158	788.584	4258	698.197	1605	243.906	3341	459.617	3044	415.46
VC0660	1272	979	167.948	1595	291.29	1861	305.106	1070	200.53	1293	248.034	1265	260.261	481	91.7145	1515	261.504	1176	201.39
VC0662	1314	1480	245.78	1753	309.912	2006	318.366	2090	379.169	2294	425.988	1781	354.71	565	104.288	1175	196.334	1508	249.99
VC0663	78	3283	9184.52	4462	13288.8	5240	14009.7	4111	12564.2	4415	13811.3	3865	12967.6	1841	5724.52	4409	12410.7	4777	13340.7
VC0664	1539	5520	782.674	10130	1529.05	7093	961.132	8996	1393.46	8336	1321.66	7556	1284.87	2170	341.98	5532	789.215	6867	971.954
VC0665	1335	561	91.6984	374	65.0792	373	58.2665	4829	862.3	5356	978.946	4828	946.436	6620	1202.7	4236	696.669	6104	995.98
VC0667	1059	623	128.373	270	59.227	500	98.4613	305	68.6572	265	61.059	312	77.1017	860	196.962	927	192.192	1278	262.877
VC0672	2247	1741	169.074	1205	124.577	1320	122.507	1347	142.905	1322	143.558	1307	152.222	2338	252.36	2121	207.248	1626	157.629
VC0676	1149	33	6.26721	14	2.83048	34	6.17093	24	4.97936	22	4.67199	24	5.46634	22	4.6439	35	6.68806	26	4.92914
VC0677	891	218	53.3899	179	46.6689	206	48.2149	284	75.9842	232	63.5345	175	51.4003	253	68.8688	204	50.2695	260	63.5643
VC0680	1578	923	127.636	989	145.593	1229	162.419	1131	170.859	988	152.774	1026	170.155	697	107.129	1281	178.235	1282	176.97
VC0681	969	172	38.7333	183	43.8712	260	55.9553	189	46.4965	201	50.6141	164	44.292	162	40.5482	222	50.3015	200	44.9597
VC0682	2850	17176	1315.1	20724	1689.2	20947	1532.74	21440	1793.34	19091	1634.49	18177	1669.1	11058	941.047	18475	1423.28	23493	1795.61
VC0687	1485	3924	576.611	396	61.9471	169	23.733	1144	183.646	554	91.0296	1089	191.914	13414	2190.85	2803	414.428	950	139.352
VC0689	1800	371	44.9761	233	30.0701	381	44.1412	249	32.9769	258	34.9741	245	35.6204	859	115.745	702	85.6282	598	72.3679
VC0691	1113	32	6.27386	29	6.05278	28	5.24632	40	8.56736	32	7.01543	47	11.0512	55	11.9853	40	7.89072	44	8.61142
VC0692	993	226	49.6637	188	43.9806	158	33.1818	210	50.4142	203	49.8823	150	39.5319	159	38.8354	192	42.4526	214	46.9442
VC0694	1677	393	51.1375	278	38.5091	370	46.0108	273	38.8072	336	48.8884	257	40.1056	503	72.7469	404	52.8933	372	48.32
VC0695	1074	827	168.028	647	139.943	926	179.804	1002	222.406	769	174.711	681	165.939	590	133.238	633	129.405	922	187.001
VC0696	1128	255	49.33	185	38.0991	315	58.2362	271	57.272	229	49.5366	253	58.6971	282	60.6345	290	56.447	323	62.3751
VC0698	1668	4582	599.431	5141	715.985	4499	562.486	4288	612.832	4687	685.643	4008	628.836	2546	370.205	4199	552.716	3782	493.904
VC0700	1947	410	45.9513	248	29.5895	399	42.7365	534	65.3819	551	69.0534	511	68.6848	782	97.4138	1015	114.46	1340	149.919
VC0703	2376	649	59.6044	331	32.3619	479	42.0417	725	72.7401	896	92.0155	717	78.9729	939	95.8515	992	91.6679	967	88.6538
VC0704	1080	15	3.03073	14	3.01132	8	1.54475	15	3.31093	14	3.16303	9	2.18084	27	6.06345	12	2.43955	16	3.22711
VC0705	1176	1005	186.483	592	116.941	942	167.046	639	129.532	733	152.088	639	142.2	1523	314.103	822	153.468	1146	212.273
VC0709	975	418	93.5517	392	93.3971	516	110.366	332	81.1738	342	85.5896	425	114.075	272	67.6619	525	118.224	374	83.5573
VC0711	2574	4115	348.852	2444	220.569	1973	159.849	5741	531.694	2653	251.494	2700	274.512	4195	395.279	1189	101.42	3148	266.406
VC0714	324	1121	754.989	865	620.188	1194	768.512	988	726.933	889	669.509	876	707.562	1241	928.98	1104	748.128	1108	744.924
VC0717	1401	1289	200.768	2082	345.219	2217	330.004	1357	230.9	1510	262.989	1397	260.954	951	164.635	1836	287.731	1374	213.632
VC0718	915	27	6.43907	28	7.10868	14	3.19079	37	9.63969	23	6.13347	30	8.58036	15	3.97603	20	4.79911	24	5.71357
VC0720	1302	104	17.4302	60	10.7051	104	16.6577	104	19.0417	92	17.2415	89	17.8889	139	25.8931	184	31.0284	136	22.7534
VC0722	1503	863	125.294	484	74.8064	606	84.0824	706	111.977	768	124.681	707	123.102	1810	292.078	1238	180.848	995	144.205
VC0723	2106	977	101.232	524	57.7996	500	49.5112	540	61.1249	550	63.7241	504	62.6293	1578	181.731	848	88.4076	728	75.2992
VC0724	2196	360	35.7726	272	28.7732	451	42.8288	328	35.6061	380	42.2232	320	38.1349	427	47.1602	554	55.3898	418	41.4631
VC0725	1647	394	52.2015	238	33.5688	429	54.3194	300	43.422	272	40.2972	301	47.8276	403	59.346	379	50.524	547	72.3454
VC0732	906	64	15.4146	66	16.9226	76	17.4935	86	22.6283	77	20.7378	54	15.5981	74	19.8099	98	23.7493	94	22.6005
VC0734	1638	68	9.05889	22	3.12005	66	8.40275	68	9.8964	46	6.85241	32	5.1126	485	71.8138	375	50.2654	177	23.5384
VC0736	1314	309	51.3149	121	21.3915	162	25.7105	116	21.0448	89	16.527	113	22.5055	1532	282.776	448	74.8574	307	50.8933
VC0739	1059	338	69.6468	404	88.6212	344	67.7414	308	69.3326	329	75.8053	351	86.7394	192	43.9729	368	76.2964	292	60.0626
VC0741	1140	1766	338.038	2229	454.211	1904	348.3	1804	377.237	1643	351.667	1701	390.486	1293	275.089	1358	261.545	1353	258.53
VC0743	1854	6196	729.259	5536	693.647	5804	652.844	5707	733.805	5525	727.147	5353	755.602	4845	633.817	3933	465.764	3641	427.788
VC0745	804	1	0.271409	2	0.577865	1	0.259379	1	0.296501	1	0.303489	5	1.62749	4	1.20666	7	1.91159	4	1.08373
VC0748	1215	2182	391.885	3613	690.787	2667	457.76	2141	420.071	2978	598.064	2131	459	869	173.47	1432	258.773	1567	280.938
VC0752	1851	3489	411.315	4967	623.361	3852	433.982	3232	416.243	4237	558.536	3625	512.516	1799	235.724	2974	352.766	2228	262.196
VC0755	1335	6174	1009.17	2821	490.878	5257	821.199	3356	599.271	3145	574.829	3286	644.157	6957	1263.92	5777	950.108	5470	892.532
VC0757	1122	638	124.082	1067	220.914	1103	205.01	667	141.715	712	154.841	685	159.773	389	84.0885	687	134.436	544	105.614
VC0758	1083	1979	398.747	1686	361.644	2152	414.386	1671	367.816	1766	397.889	1742	420.945	1893	423.938	1914	388.03	1884	378.94
VC0759	1131	1779	343.237	1294	265.781	1804	332.633	1219	256.935	1418	305.924	1285	297.335	1336	286.499	1307	253.726	1418	273.106
VC0760	1269	3472	597.033	2308	422.5	3465	569.421	2806	527.119	2571	494.356	2698	556.398	3316	633.772	2599	449.673	2718	466.558
VC0762	1161	786	147.731	609	121.853	959	172.257	908	186.439	833	175.07	772	174.017	616	128.685	956	180.791	761	142.781
VC0763	1485	3714	545.752	5451	852.711	7338	1030.49	4599	738.277	4859	798.399	4692	826.87	2267	370.258	5555	821.315	5116	750.45
VC0766	1341	858	139.617	893	154.694	678	105.437	581	103.283	672	122.276	595	116.116	291	52.6313	551	90.2142	373	60.5895
VC0767	1464	13466	2007.14	10993	1744.32	3109	442.865	4845	788.924	5284	880.686	6551	1171.04	691	114.477	2513	376.88	1966	292.523
VC0768	1554	15586	2188.59	9137	1365.86	5591	750.292	4192	643.062	5028	789.485	5798	976.411	510	79.5974	2329	329.057	2219	311.045
VC0769	1725	221	27.9565	134	18.0455	163	19.7056	162	22.3876	144	20.3691	156	23.6669	494	69.4573	241	30.6747	227	28.6652
VC0771	882	184	45.5228	74	19.4902	133	31.4467	433	117.031	179	49.5204	161	47.7708	102	28.0486	83	20.6615	197	48.6536
VC0772	1632	151	20.19	38	5.40898	101	12.906	251	36.6637	98	14.6523	107	17.1581	149	22.1435	83	11.1663	178	23.7584
VC0773	1188	82	15.0618	17	3.32418	29	5.09065	100	20.0662	29	5.95636	33	7.26947	29	5.92054	12	2.21777	49	8.98457
VC0775	1317	164	27.173	53	9.34851	122	19.3182	227	41.0887	99	18.3421	112	22.2555	160	29.4655	64	10.6696	134	22.1634
VC0776	978	53	11.8254	18	4.27549	33	7.03666	86	20.9624	48	11.9757	48	12.8442	41	10.1677	29	6.51045	53	11.8047
VC0777	1053	7	1.45061	5	1.10305	6	1.18827	13	2.94305	12	2.78069	8	1.98823	2	0.460661	6	1.25105	17	3.51672
VC0778	1077	3	0.607835	3	0.64708	5	0.968157	9	1.99209	1	0.22656	2	0.485982	4	0.900791	5	1.01931	4	0.809025
VC0783	1983	101	11.1142	62	7.26309	124	13.0404	66	7.93421	73	8.98255	81	10.6898	123	15.044	119	13.1758	130	14.2803
VC0784	1551	466	65.5623	147	22.017	341	45.8495	244	37.5025	195	30.6777	249	42.0139	4726	739.029	1065	150.761	828	116.288
VC0786	1266	61	10.5142	26	4.77081	50	8.23622	53	9.97986	34	6.55307	42	8.68203	200	38.3156	144	24.9736	125	21.5077
VC0787	933	6	1.4033	5	1.24492	5	1.11758	9	2.29955	6	1.56917	5	1.40247	15	3.89932	8	1.88261	15	3.50209
VC0791	1698	55	7.06814	38	5.19874	34	4.17573	29	4.07139	32	4.59845	20	3.08246	80	11.427	44	5.68941	69	8.85175
VC0792	1302	10	1.67598	10	1.78419	12	1.92204	6	1.09856	6	1.12445	10	2.00999	13	2.42165	8	1.34906	21	3.51339
VC0793m	594	22	8.08195	20	7.8216	26	9.12806	24	9.63179	25	10.2696	19	8.37091	21	8.57458	26	9.61034	33	12.1017
VC0795	1347	0	0	1	0.172458	2	0.309638	0	0	3	0.543442	0	0	0	0	1	0.162999	2	0.32343
VC0796	1071	4	0.814987	2	0.433803	3	0.584149	6	1.3355	3	0.683489	4	0.977408	8	1.81168	6	1.23002	6	1.22034
VC0799	1530	17	2.42459	9	1.36648	14	1.90822	12	1.8697	7	1.11636	11	1.88151	21	3.32895	18	2.58305	28	3.98643
VC0806	1617	746	100.672	978	140.502	748	96.468	915	134.894	881	132.943	987	159.74	211	31.6484	648	87.9867	535	72.0711
VC0809	1680	472	61.3074	340	47.0134	421	52.2594	408	57.894	408	59.2585	373	58.1039	496	71.6065	405	52.9295	423	54.8465
VC0811	705	22	6.80948	12	3.95407	22	6.50766	10	3.38137	15	5.1916	13	4.82569	14	4.81636	11	3.42575	20	6.17957
VC0812	2940	2888	214.353	1927	152.26	1643	116.542	1768	143.356	1809	150.138	1940	172.687	3990	329.159	2197	164.072	2134	158.112
VC0815	1362	206	33.0043	236	40.252	173	26.4887	261	45.6821	288	51.5959	234	44.9619	210	37.3957	158	25.4702	212	33.906
VC0817	939	60	13.9433	34	8.41135	59	13.1032	43	10.9165	61	15.8513	35	9.75457	50	12.9147	64	14.9646	48	11.1351
VC0819	1521	84	12.0512	93	14.2038	94	12.8881	62	9.71728	91	14.5986	69	11.872	84	13.3946	91	13.136	114	16.3265
VC0820	3009	737	53.4473	411	31.7301	719	49.8308	465	36.8395	752	60.9811	608	52.8794	471	37.9646	798	58.2281	1073	77.6775
VC0821	1140	145	27.7551	71	14.4679	116	21.22	73	15.2651	101	21.618	86	19.7424	88	18.7222	134	25.8079	194	37.0693
VC0822	3360	1824	118.458	857	59.2507	1828	113.456	957	67.8977	1374	99.7808	1119	87.1558	1192	86.0432	1468	95.9265	2197	142.432
VC0825	1863	260	30.4537	382	47.6324	242	27.0891	175	22.3928	254	33.2675	182	25.5661	116	15.1017	152	17.9136	136	15.9017
VC0826	666	1284	420.699	926	322.99	1200	375.75	878	314.27	1046	383.228	672	264.059	1151	419.161	1881	620.107	1544	504.999
VC0828	675	713	230.497	1824	627.73	814	251.485	531	187.531	639	230.992	477	184.935	266	95.5779	587	190.935	332	107.14
VC0829	1263	123	21.2511	195	35.866	141	23.2813	80	15.0997	91	17.5808	73	15.126	76	14.5945	91	15.8194	163	28.1126
VC0831	1470	371	55.0727	475	75.0634	266	37.736	197	31.9471	253	41.9955	183	32.5791	133	21.9439	177	26.4367	223	33.0449
VC0835	1512	262	37.812	322	49.4716	249	34.3431	173	27.2758	218	35.1807	155	26.8278	130	20.8531	210	30.4944	232	33.4236
VC0837	1017	2	0.42913	3	0.685255	2	0.41011	1	0.234402	3	0.71978	1	0.257326	1	0.238484	4	0.863557	2	0.428377
VC0838	831	17	4.46404	33	9.22497	17	4.26618	16	4.58988	24	7.04709	8	2.51938	3	0.875589	16	4.22738	8	2.09704
VC0840	1881	931	108.004	1100	135.849	877	97.2305	549	69.577	799	103.647	587	81.6685	359	46.2898	573	66.8833	608	70.4097
VC0845	4563	1615	77.2329	1417	72.1392	1875	85.6924	1846	96.4414	2015	107.752	1606	92.1087	1827	97.1109	2344	112.787	2510	119.823
VC0847	1269	1234	212.194	914	167.316	867	142.478	921	173.014	978	188.051	812	167.456	939	179.467	854	147.757	962	165.132
VC0848	486	30	13.4699	23	10.9937	31	13.302	28	13.7342	28	14.0579	18	9.69263	27	13.4743	31	14.0048	30	13.4463
VC0852	1665	1866	244.556	1735	242.068	1358	170.089	1415	202.593	1471	215.575	1227	192.857	1696	247.054	1390	183.296	1294	169.292
VC0853	885	0	0	0	0	1	0.23564	0	0	0	0	0	0	0	0	0	0	0	0
VC0855	1908	45658	5221.78	33906	4128.1	27529	3008.87	54495	6808.65	34807	4451.31	34843	4779.06	26106	3318.5	10400	1196.76	28685	3274.87
VC0856	1146	866	164.897	840	170.273	724	131.748	1294	269.173	762	162.244	717	163.734	411	86.9835	276	52.8782	624	118.609
VC0860	1233	14	2.47768	10	1.88404	5	0.845665	7	1.35337	14	2.77054	5	1.06124	11	2.16376	10	1.78069	7	1.23667
VC0863	1560	3354	469.157	2088	310.927	1717	229.529	1785	272.77	1890	295.622	1666	279.483	1437	223.415	1096	154.255	1263	176.358
VC0866	1593	754	103.285	450	65.6219	766	100.278	603	90.2369	612	93.7422	590	96.9263	783	119.214	808	111.365	870	118.965
VC0869	3894	17501	980.725	1553	92.6462	7731	414.029	2057	125.928	1190	74.5676	2525	169.696	484	30.146	1727	97.3752	1855	103.768
VC0875	1716	4878	620.304	6100	825.781	5549	674.356	4566	634.309	5334	758.464	5106	778.698	2663	376.386	4990	638.462	4444	564.124
VC0880	1605	442	60.0935	425	61.5129	1471	191.13	400	59.4111	583	88.6325	580	94.5711	939	141.896	2635	360.46	2298	311.884
VC0886	1038	10	2.10224	4	0.895189	14	2.81269	4	0.918639	4	0.940291	4	1.00848	14	3.27123	15	3.17282	10	2.09855
VC0889	1881	4097	475.289	3632	448.548	3562	394.909	3291	417.082	3471	450.262	3487	485.142	3882	500.549	3054	356.478	3007	348.227
VC0892	765	69	19.6819	71	21.56	69	18.8096	67	20.8783	74	23.6031	53	18.1309	110	34.8747	68	19.5164	71	20.2169
VC0894	1452	1527	229.484	2870	459.164	2850	409.326	2117	347.566	2010	337.776	1987	358.127	511	85.356	1650	249.499	1874	281.139
VC0896	921	65	15.4005	57	14.377	58	13.1329	58	15.0124	56	14.8364	53	15.0599	46	12.1137	40	9.5357	24	5.67635
VC0899	1359	2416	387.934	1045	178.628	1175	180.306	1787	313.464	1135	203.787	1636	315.043	6751	1204.84	2080	336.044	2112	338.526
VC0900	1575	4160	576.359	2617	385.989	3269	432.839	3189	482.677	3782	585.923	2909	483.358	4816	741.627	3387	472.157	3780	522.792
VC0901	2262	934	90.102	932	95.714	1130	104.178	703	74.0875	958	103.341	825	95.448	738	79.1304	861	83.5723	764	73.573
VC0907	1035	2	0.421667	0	0	4	0.805956	0	0	1	0.235754	4	1.01141	2	0.468672	0	0	1	0.210464
VC0909	951	5	1.14728	4	0.977083	8	1.75429	4	1.00268	9	2.3092	7	1.9263	3	0.765104	2	0.461744	5	1.14527
VC0910	1437	34673	5265.2	16104	2603.33	15874	2303.67	13158	2182.81	13074	2219.99	12597	2294.12	19656	3317.56	13729	2097.66	14039	2128.12
VC0911	1689	25369	3277.58	12793	1759.52	14347	1771.43	9551	1348.04	10928	1578.74	9957	1542.78	14147	2031.49	12767	1659.63	11347	1463.42
VC0913	1059	102	21.0177	83	18.2068	111	21.8584	116	26.1123	97	22.3499	113	27.9247	215	49.2405	175	36.2822	125	25.7117
VC0914	3111	1236	86.6959	962	71.8335	1229	82.3841	1045	80.0753	1038	81.4136	771	64.8574	1970	153.584	1357	95.7705	1391	97.3968
VC0917	1119	31	6.04522	19	3.94435	17	3.16818	5163	1099.9	4188	913.221	230	53.7902	2604	564.405	6018	1180.79	6099	1187.26
VC0918	1242	22	3.86528	24	4.48892	24	4.02978	2993	574.47	2830	555.987	158	33.2921	1423	277.884	3412	603.17	3817	669.45
VC0920	1149	2	0.379831	3	0.606532	5	0.907489	342	70.9559	450	95.5635	32	7.28845	162	34.196	305	58.2817	471	89.2932
VC0921	1410	20	3.09522	11	1.81228	23	3.40173	839	141.849	1125	194.685	76	14.1059	605	104.068	957	149.02	1158	178.899
VC0922	1221	52	9.29326	35	6.65893	55	9.39374	901	175.91	1245	248.802	106	22.7193	900	178.775	1287	231.427	1325	236.384
VC0924	1341	92	14.9706	81	14.0316	107	16.6397	1589	282.473	1858	338.078	157	30.6391	1911	345.63	2499	409.157	2393	388.715
VC0925	1098	40	7.94946	10	2.11568	33	6.26763	377	81.8505	426	94.6688	38	9.05705	443	97.8546	573	114.579	606	120.223
VC0926	1173	53	9.85957	36	7.12946	51	9.067	844	171.525	914	190.129	92	20.5256	906	187.331	1092	204.398	1270	235.843
VC0928	792	0	0	1	0.29331	0	0	38	11.4378	32	9.8588	28	9.25206	66	20.2115	53	14.6927	76	20.9029
VC0929	1185	27	4.97194	16	3.13656	35	6.15944	363	73.0249	464	95.543	355	78.3999	305	62.4254	404	74.854	528	97.0584
VC0930	2874	307	23.3094	262	21.1771	357	25.9044	18841	1562.79	23345	1982.01	20751	1889.55	11383	960.616	24110	1841.88	30271	2294.34
VC0931	1317	49	8.11877	19	3.35135	47	7.44224	490	88.6937	639	118.39	577	114.656	441	81.2143	627	104.528	575	95.1042
VC0934	1398	34	5.30703	28	4.65268	31	4.6243	6599	1125.26	4738	826.965	7157	1339.77	5107	886.01	8098	1271.81	9172	1429.14
VC0935	1197	38	6.92739	33	6.4043	31	5.40081	3254	648.046	2601	530.207	3575	781.605	2283	462.585	5389	988.476	5705	1038.2
VC0937	2214	304	29.9624	232	24.3424	315	29.6705	10810	1163.94	7789	858.427	12032	1422.22	6519	714.14	12430	1232.67	15366	1511.82
VC0941	1308	12737	2124.91	6735	1196.14	8189	1305.61	5481	998.929	5038	939.831	5750	1150.44	4792	888.564	7916	1328.77	8076	1344.95
VC0943	966	406	91.7126	378	90.9006	801	172.921	351	86.6189	515	130.086	381	103.217	145	36.4058	362	82.278	516	116.356
VC0947	1176	1487	275.92	1055	208.4	1705	302.349	1518	307.714	1513	313.929	1621	360.729	2249	463.833	1498	279.677	1481	274.325
VC0949	1122	103	20.032	89	18.4268	123	22.8615	115	24.4336	113	24.5745	107	24.9572	66	14.2669	70	13.698	75	14.5608
VC0950	1917	1544	175.754	1485	179.952	1911	207.888	1501	186.656	1566	199.328	1655	225.934	1323	167.385	1582	181.191	1248	141.811
VC0953	1029	145	30.7491	117	26.4133	167	33.8449	153	35.4453	169	40.0747	148	37.6402	164	38.6552	120	25.6046	133	28.1549
VC0956	2577	15253	1291.58	16348	1473.68	15723	1272.37	12742	1178.71	14592	1381.66	12577	1277.23	9167	862.765	13641	1162.21	14112	1192.87
VC0958	1518	1274	183.138	719	110.03	2040	280.253	1011	158.768	1380	221.823	1409	242.91	1554	248.29	1938	280.307	1704	244.521
VC0961	1104	349	68.9821	270	56.8129	414	78.2029	377	81.4057	333	73.5995	404	95.7674	234	51.4075	367	72.9876	351	69.2557
VC0962	1425	1707	261.396	2638	430.043	2388	349.471	2090	349.634	2360	404.107	2126	390.44	722	122.886	1964	302.607	1419	216.913
VC0963	1164	531	99.5455	517	103.179	479	85.8171	373	76.3903	449	94.1224	390	87.6833	397	82.7213	572	107.893	497	93.0081
VC0965	1722	11793	1494.42	13926	1878.65	14885	1802.63	9742	1348.64	10460	1482.17	8398	1276.29	4343	611.697	15438	1968.38	16777	2122.26
VC0970	876	270	67.2574	207	54.8932	233	55.4681	222	60.4131	336	93.5911	248	74.0889	310	85.8297	312	78.1992	283	70.372
VC0971	2010	1490	161.76	1357	156.832	1660	172.228	1407	166.871	1391	168.861	1231	160.276	1527	184.256	1298	141.785	1761	190.845
VC0972	1050	2629	546.363	843	186.505	1050	208.541	919	208.645	995	231.224	887	221.075	14830	3425.56	2620	547.853	1397	289.817
VC0977	855	865	220.765	474	128.785	265	64.6355	894	249.261	406	115.867	420	128.555	500	141.835	209	53.6701	491	125.093
VC0981	549	695	276.244	539	228.07	646	245.387	587	254.887	587	260.895	597	284.582	861	380.374	954	381.529	931	369.398
VC0985	1908	14070	1609.15	9632	1172.71	10083	1102.05	20098	2511.06	10822	1383.98	9779	1341.29	9977	1268.24	5456	627.839	10627	1213.25
VC0987	963	145	32.8565	120	28.9472	110	23.8209	80	19.8037	111	28.1252	85	23.0993	90	22.6671	75	17.0996	87	19.6793
VC0988	1545	1817	256.63	3432	516.025	3841	518.451	2402	370.618	3495	551.973	2954	500.366	1031	161.849	2281	324.152	3181	448.49
VC0991	1665	1560	204.452	492	68.6441	976	122.244	6318	904.582	4394	643.94	5311	834.771	2433	354.411	3355	442.415	27141	3550.82
VC0992	1587	650	89.3751	401	58.6975	802	105.387	348	52.2739	404	62.1161	381	62.828	609	93.0722	727	100.58	679	93.1988
VC0993	1215	2324	417.388	1561	298.455	882	151.385	1427	279.982	1483	297.827	1198	258.039	2578	514.62	1334	241.064	1256	225.181
VC0994	1137	228	43.7577	209	42.701	120	22.0096	200	41.9326	163	34.9805	170	39.1286	222	47.3557	124	23.9449	136	26.0553
VC0995	1572	10886	1511.11	5610	829.015	4261	565.263	4983	755.65	4387	680.949	4131	687.714	9083	1401.38	4542	634.376	3998	553.997
VC0997	1671	9407	1228.44	9887	1374.49	8126	1014.13	8357	1192.22	9407	1373.64	7222	1131.06	4986	723.695	6964	915.028	8543	1113.66
VC0998	4803	6678	303.399	4120	199.268	5088	220.915	4315	214.166	4029	204.684	3794	206.724	11305	570.871	5475	250.279	5529	250.756
VC1000	927	847	199.381	887	222.278	814	183.12	700	180.012	842	221.632	719	202.981	479	125.324	705	166.979	696	163.549
VC1001	1266	826	142.373	569	104.407	878	144.628	605	113.921	555	106.969	633	130.851	874	167.439	846	146.72	784	134.896
VC1004	1515	4092	589.391	828	126.961	1949	268.282	788	123.993	616	99.2128	834	144.065	442	70.7603	857	124.2	841	120.921
VC1005	1326	1082	178.059	1491	261.208	1328	208.856	1214	218.252	1330	244.741	1263	249.267	574	104.99	890	147.366	1170	192.203
VC1014	1047	93	19.3828	92	20.4124	124	24.6983	95	21.6301	89	20.7416	130	32.4939	55	12.7408	102	21.3897	131	27.2547
VC1015	2325	2554	239.706	2375	237.297	2907	260.744	2260	231.722	2416	253.556	2553	287.365	2308	240.765	3048	287.835	2521	236.193
VC1018	231	2066	1951.63	1781	1791.04	1848	1668.33	2165	2234.23	1918	2025.98	1797	2035.83	2543	2670.02	2487	2363.83	2438	2299
VC1021	1368	2171	346.301	1572	266.943	2658	405.192	1705	297.112	1551	276.646	1545	295.561	2629	466.106	2368	380.056	2544	405.087
VC1024	990	340	74.9418	289	67.8133	339	71.4095	327	78.7399	288	70.9834	301	79.5677	388	95.0553	424	94.0335	423	93.0728
VC1033	2307	2376	224.739	1733	174.503	1155	104.406	2376	245.517	1617	171.026	1743	197.722	2701	283.96	2883	274.378	3272	308.946
VC1034	777	7840	2201.79	3936	1176.76	4423	1187.1	3658	1122.29	2839	891.546	3162	1064.99	5949	1856.96	4999	1412.58	5222	1463.97
VC1036	2052	7989	849.562	10349	1171.58	8406	854.287	7874	914.746	8289	985.653	7387	942.098	5084	600.908	7427	794.672	7129	756.778
VC1037	1077	582	117.92	468	100.944	499	96.6221	516	114.213	469	106.257	442	107.402	417	93.9075	519	105.804	478	96.6785
VC1039	2112	3229	333.622	4407	484.732	3987	393.68	4800	541.788	4198	485.007	3945	488.831	3680	422.604	4998	519.582	7113	733.629
VC1042	1299	86	14.4467	64	11.4452	85	13.6459	54	9.90985	70	13.1489	54	10.879	74	13.8166	52	8.78914	52	8.7199
VC1043	1287	19771	3352.2	13531	2442.33	11713	1897.93	8613	1595.36	10047	1904.83	8758	1780.87	16776	3161.47	7939	1354.38	8901	1506.53
VC1044	732	64	19.0787	37	11.742	60	17.0935	36	11.7239	45	15.0003	46	16.4457	104	34.459	53	15.8971	48	14.2839
VC1046	1308	544	90.7552	242	42.9793	424	67.6005	275	50.1196	205	38.2424	266	53.2205	2055	381.052	675	113.305	598	99.5889
VC1047	2127	637	65.351	292	31.891	552	54.1207	308	34.5196	240	27.5323	340	41.8328	2507	285.869	789	81.4445	804	82.3391
VC1050	1092	160	31.9726	108	22.9749	132	25.2083	120	26.1964	89	19.8869	107	25.6429	359	79.7355	132	26.5401	138	27.528
VC1054	2079	3691	387.409	2693	300.908	5155	517.09	3288	377.016	3230	379.094	3175	399.664	3639	424.529	3517	371.424	4123	431.993
VC1060	1071	841	171.351	779	168.966	851	165.703	594	132.215	756	172.239	607	148.322	567	128.402	933	191.269	858	174.508
VC1061	1068	50	10.216	34	7.39537	149	29.0942	23	5.1338	25	5.71174	59	14.4573	27	6.13158	92	18.9134	254	51.806
VC1067	2082	1162	121.788	1012	112.915	1765	176.789	847	96.9807	1136	133.136	984	123.686	962	112.066	1408	148.482	1380	144.383
VC1069	1002	71	15.4622	70	16.2287	104	21.645	69	16.4159	52	12.663	71	18.5437	103	24.9316	154	33.7447	192	41.7399
VC1071	1236	30	5.29643	30	5.63839	34	5.73657	28	5.40035	29	5.72505	22	4.65811	25	4.9057	40	7.10548	26	4.58218
VC1073	3267	404	26.9844	308	21.9005	469	29.9375	261	19.0447	236	17.6263	249	19.946	205	15.2189	222	14.9196	248	16.5356
VC1079	990	12	2.645	2	0.469296	6	1.26389	4	0.963179	5	1.23235	3	0.793033	4	0.979952	0	0	6	1.32018
VC1081	1143	145	27.6823	59	11.9911	65	11.8593	15	3.12844	23	4.90999	13	2.97648	383	81.2704	50	9.60452	37	7.05136
VC1084	1320	63	10.4147	19	3.34373	42	6.6354	15	2.70894	19	3.5122	15	2.97388	313	57.5109	41	6.81965	45	7.42602
VC1085	1305	62	10.3672	21	3.73819	47	7.51067	14	2.55741	13	2.43071	14	2.80752	101	18.7711	33	5.55208	27	4.50683
VC1086	1611	241	32.6439	89	12.8335	166	21.4884	122	18.0529	99	14.9947	102	16.5695	610	91.8362	169	23.0326	215	29.071
VC1087	1344	291	47.247	158	27.3093	265	41.1186	200	35.4742	162	29.4114	144	28.0394	609	109.9	241	39.3704	276	44.7329
VC1088	1605	31	4.2147	17	2.46052	50	6.49661	40	5.94111	34	5.16896	27	4.40245	64	9.6713	58	7.93423	48	6.51454
VC1091	1632	8508	1137.59	3733	531.361	10472	1338.14	3994	583.405	4648	694.937	4733	758.965	50924	7568.02	42572	5727.38	49751	6640.48
VC1092	921	161	38.1458	68	17.1515	332	75.1744	50	12.9417	63	16.6909	93	26.4258	1068	281.249	775	184.754	1254	296.589
VC1096	948	13	2.99237	14	3.43061	9	1.97982	6	1.50878	7	1.80173	8	2.20845	7	1.79089	10	2.31603	7	1.60845
VC1097	2145	16197	1647.74	26097	2826.28	19730	1918.19	26179	2909.43	23179	2636.74	32448	3958.82	3449	389.983	15866	1624.02	16714	1697.35
VC1098	1197	4223	769.852	8196	1590.6	6488	1130.34	6267	1248.1	6883	1403.08	6060	1324.9	585	118.534	3656	670.601	4221	768.137
VC1101	966	257	58.0545	100	24.0478	260	56.1291	243	59.9669	179	45.2143	198	53.6406	830	208.392	395	89.7784	683	154.014
VC1102	984	17	3.76994	8	1.88863	18	3.81478	6	1.45358	7	1.73581	9	2.39361	49	12.0776	37	8.25579	52	11.5113
VC1104	1470	255	37.8532	251	39.6651	320	45.3967	202	32.7579	268	44.4853	246	43.7949	219	36.1332	321	47.9446	293	43.4178
VC1110	1308	11743	1959.08	14289	2537.73	8869	1414.03	12431	2265.59	11103	2071.25	9654	1931.55	6709	1244.03	9412	1579.89	10694	1780.94
VC1111	1287	38	6.44296	42	7.58094	32	5.18517	28	5.18635	33	6.25655	31	6.3036	18	3.39214	20	3.41196	28	4.73911
VC1112	1053	22	4.55905	34	7.50072	26	5.14916	19	4.30138	25	5.7931	36	8.94704	14	3.22463	17	3.54464	26	5.37852
VC1113	1155	18	3.40072	18	3.62028	18	3.24999	11	2.27035	14	2.95764	17	3.85188	3	0.629969	22	4.18208	7	1.32018
VC1117	864	57	14.396	43	11.5613	18	4.34461	31	8.55323	37	10.4493	27	8.17816	38	10.6672	19	4.82827	26	6.55507
VC1120	1281	498	84.8321	653	118.418	245	39.8849	219	40.7547	176	33.5246	85	17.365	577	109.246	182	31.1942	206	35.0296
VC1122	1242	490	86.0904	438	81.9228	199	33.4136	224	42.9941	127	24.9506	66	13.9068	288	56.2407	115	20.3296	163	28.588
VC1126	1371	3352	533.515	3525	597.274	3644	554.284	2248	390.878	2814	500.825	2253	430.06	829	146.655	1901	304.436	2106	334.61
VC1128	1119	77	15.0155	60	12.4558	86	16.0273	69	14.6995	75	16.3542	65	15.2016	41	8.88656	69	13.5385	64	12.4585
VC1129	1305	603	100.829	1403	249.746	781	124.805	1074	196.19	1315	245.875	859	172.261	415	77.1289	832	139.98	742	123.854
VC1131	1602	1184	161.276	1948	282.474	2553	332.338	1553	231.095	1576	240.045	1323	216.124	706	106.886	1125	154.185	1504	204.504
VC1132	915	201	47.9353	94	23.8649	242	55.1551	189	49.2406	139	37.0675	140	40.0417	365	96.7501	415	99.5816	610	145.22
VC1133	1296	185	31.1492	101	18.1037	214	34.435	174	32.0057	111	20.8986	133	26.8567	440	82.3432	484	81.996	529	88.9136
VC1134	1041	54	11.3194	40	8.92609	54	10.8177	36	8.24393	27	6.32867	24	6.03345	105	24.4635	111	23.4112	124	25.9471
VC1135	1074	75	15.2383	43	9.30072	120	23.3007	62	13.7616	33	7.49737	61	14.8638	159	35.9065	185	37.8198	260	52.7335
VC1140	726	50	15.0284	24	7.67939	30	8.6174	24	7.88056	23	7.7302	18	6.48846	242	80.846	98	29.6375	80	24.0033
VC1141	2226	8148	798.741	3819	398.544	8264	774.206	4041	432.759	3084	338.056	3545	416.77	31490	3431.05	17445	1720.67	19967	1953.91
VC1144	2271	5198	499.458	3943	403.331	4031	370.158	4985	523.276	4126	443.314	3668	422.686	7120	760.401	6828	660.128	6969	668.453
VC1145	1677	875	113.856	835	115.666	1041	129.452	784	111.446	1037	150.885	787	122.814	519	75.061	1022	133.804	798	103.654
VC1147	1269	117	20.1189	78	14.2786	121	19.8845	69	12.9619	69	13.2674	74	15.2607	783	149.651	317	54.8466	152	26.0915
VC1149	1647	3894	515.92	2500	352.613	3993	505.589	2388	345.639	2513	372.305	2306	366.413	5886	866.775	3414	455.116	3792	501.525
VC1156	1296	154	25.9296	67	12.0094	78	12.5511	83	15.2671	44	8.28413	55	11.1061	817	152.896	291	49.2992	155	26.0522
VC1158	1266	3469	597.931	3209	588.828	3026	498.456	3095	582.786	2798	539.279	2644	546.554	4236	811.525	4259	738.628	4533	779.955
VC1159	1095	229	45.6354	164	34.7922	191	36.3757	233	50.7253	201	44.79	170	40.6294	259	57.3674	372	74.59	509	101.256
VC1160	990	253	55.7655	198	46.4603	267	56.2429	321	77.2952	327	80.5957	307	81.1538	116	28.4186	289	64.0936	319	70.1896
VC1161	1509	507	73.316	446	68.659	629	86.9267	651	102.843	668	108.016	706	122.439	309	49.6648	785	114.217	793	114.473
VC1163	972	91	20.4294	144	34.415	111	23.8149	99	24.2801	80	20.0827	109	29.3471	51	12.7258	101	22.8143	95	21.29
VC1166	1776	5373	660.167	6836	894.152	5035	591.219	6989	938.112	5083	698.356	6071	894.587	3988	544.618	6970	861.672	6498	796.993
VC1168	1257	910	157.974	296	54.7027	1072	177.849	390	73.9625	414	80.3645	351	73.0764	524	101.106	784	136.941	859	148.859
VC1169	807	1	0.2704	0	0	0	0	0	0	0	0	1	0.324289	1	0.300543	1	0.272069	0	0
VC1170	1191	152	27.8492	128	24.9661	155	27.1401	144	28.8226	97	19.8728	123	27.0271	379	77.1804	252	46.4559	315	57.6124
VC1171	1410	335	51.8449	234	38.5522	337	49.8428	376	63.5698	307	53.1274	308	57.1659	539	92.7149	368	57.3034	470	72.61
VC1172	999	0	0	0	0	0	0	0	0	0	0	0	0	0	0	1	0.219779	0	0
VC1174	1572	55	7.63467	45	6.64985	82	10.8781	65	9.85697	55	8.53708	44	7.32497	66	10.1829	62	8.65947	48	6.65129
VC1179	966	200	45.1786	309	74.3076	533	115.065	338	83.4107	344	86.8922	274	74.2299	158	39.6698	310	70.459	277	62.4626
VC1180	1722	1113	141.04	907	122.356	1272	154.044	1005	139.128	1007	142.691	1135	172.492	1166	164.227	1125	143.44	1154	145.979
VC1181	1788	1186	144.743	964	125.245	1336	155.823	980	130.659	1025	139.88	1025	150.024	1117	151.518	1189	146.005	1161	141.443
VC1182	957	23	5.2444	17	4.12657	21	4.57614	27	6.72565	20	5.09938	12	3.28152	17	4.30841	21	4.81792	32	7.28376
VC1183	660	40	13.225	19	6.68747	41	12.9548	39	14.0865	34	12.57	26	10.3094	302	110.98	124	41.2506	142	46.8664
VC1184	1251	72	12.559	29	5.38509	64	10.6688	41	7.81284	48	9.36232	45	9.41371	497	96.356	160	28.0811	189	32.9096
VC1185	1332	122	19.9865	62	10.8128	93	14.5603	62	11.0961	68	12.4567	71	13.9495	175	31.865	147	24.2307	105	17.1713
VC1188	1689	3960	511.618	3304	454.425	2539	313.491	2899	409.167	2325	335.887	2667	413.237	4013	576.261	3077	399.991	2559	330.034
VC1190	1107	2671	526.51	656	137.66	886	166.908	571	122.962	587	129.387	552	130.496	433	94.8681	348	69.0214	343	67.4938
VC1194	1053	228	47.2484	159	35.0769	325	64.3645	249	56.3707	314	72.7613	191	47.469	172	39.6168	385	80.2758	444	91.8485
VC1198	3066	1925	137.006	957	72.509	2933	199.495	1289	100.222	1220	97.0928	1343	114.633	3066	242.538	5767	412.981	7491	532.213
VC1200	1212	608	109.466	392	75.1338	457	78.6331	366	71.9881	354	71.2689	351	75.7897	915	183.104	571	103.439	658	118.261
VC1202	1536	173	24.5774	48	7.25942	158	21.4515	62	9.62239	40	6.35431	76	12.9487	1026	162.008	265	37.8797	177	25.1015
VC1203	1698	308	39.5816	68	9.30301	196	24.0719	103	14.4605	64	9.19691	107	16.4912	3029	432.655	377	48.7479	232	29.7624
VC1204	1011	13	2.8059	4	0.919096	6	1.23763	3	0.70738	1	0.241351	7	1.81198	125	29.9874	18	3.90907	8	1.72368
VC1205	1209	98	17.6881	58	11.1443	47	8.10705	54	10.6476	53	10.6967	73	15.8016	979	196.398	205	37.2288	100	18.0174
VC1207	948	64	14.7317	29	7.10627	26	5.71948	34	8.54974	51	13.1269	50	13.8028	49	12.5362	52	12.0433	27	6.20402
VC1211	2100	238	24.7308	132	14.6018	184	18.2722	256	29.0605	276	32.0693	198	24.6747	362	41.8089	380	39.7298	388	40.2467
VC1212	2364	431	39.7841	339	33.3123	477	42.0787	430	43.3614	474	48.9249	394	43.6168	385	39.4996	541	50.246	457	42.1101
VC1213	645	10	3.38314	3	1.08047	4	1.29328	5	1.84796	8	3.02642	5	2.02869	10	3.76028	3	1.02121	1	0.337721
VC1214	1833	1212	144.285	628	79.5883	661	75.2022	799	103.912	692	92.1177	704	100.511	1077	142.506	885	106.007	716	85.0879
VC1216	1119	474	92.4333	232	48.1626	345	64.2955	694	147.847	520	113.389	496	116	1267	274.616	844	165.602	1028	200.115
VC1219	984	57	12.6404	61	14.4008	52	11.0205	49	11.8709	51	12.6466	64	17.0212	36	8.87334	61	13.6109	60	13.2823
VC1220	2388	5952	543.887	6980	679.005	6651	580.823	7258	724.545	7158	731.403	7258	795.405	2964	301.04	5564	511.57	6271	572.032
VC1228	1182	140	25.8458	42	8.25437	138	24.3474	42	8.4706	35	7.2252	50	11.0703	72	14.7739	46	8.54461	70	12.9002
VC1229	876	1	0.249101	3	0.795553	0	0	4	1.08852	3	0.835635	6	1.79247	3	0.83061	1	0.250639	1	0.248664
VC1234	1425	552	84.5287	518	84.4437	660	96.5874	476	79.6296	498	85.2735	479	87.9683	389	66.2086	514	79.1955	484	73.9857
VC1236	447	124	60.5333	79	41.0555	103	48.0531	135	71.9961	87	47.491	101	59.1316	236	128.051	150	73.6777	159	77.4831
VC1237	1026	1006	213.959	599	135.622	561	114.027	464	107.809	552	131.278	493	125.749	1053	248.921	621	132.891	456	96.8133
VC1242	1029	24	5.08951	11	2.4833	22	4.4586	20	4.63337	23	5.45396	10	2.54326	75	17.6777	48	10.2418	32	6.77411
VC1248	1611	73	9.88798	28	4.03752	41	5.30738	26	3.84734	29	4.3924	28	4.5485	199	29.9597	61	8.31355	37	5.00292
VC1250	900	274	66.4337	227	58.5916	295	68.3551	307	81.3164	304	82.4196	271	78.8011	331	89.2001	313	76.3579	323	78.1767
VC1252	1239	168	29.5882	114	21.374	125	21.0393	158	30.3996	93	18.3152	95	20.0659	334	65.3815	249	44.1245	183	32.1734
VC1255	1134	2639	507.816	2087	427.525	2030	373.314	1592	334.667	1548	333.087	1400	323.088	1502	321.245	966	187.032	1360	261.242
VC1256	2286	19130	1826.08	16530	1679.77	14061	1282.72	11626	1212.37	12315	1314.49	11023	1261.91	10882	1154.55	8256	792.949	9487	904.004
VC1257	738	116	34.299	122	38.4022	113	31.9311	147	47.4836	155	51.2477	131	46.4537	96	31.5497	151	44.9234	160	47.226
VC1258	2685	24845	2019.18	20933	1811.09	22947	1782.27	21570	1915.09	19020	1728.49	20882	2035.32	19202	1734.53	20376	1666.2	22343	1812.65
VC1259	984	345	76.5075	458	108.124	394	83.5012	465	112.652	540	133.905	398	105.851	86	21.1974	251	56.0055	213	47.1522
VC1261	1215	85	15.2659	72	13.766	110	18.8803	90	17.6583	108	21.6894	79	17.016	50	9.98099	75	13.553	91	16.3148
VC1264	1308	3696	616.601	2602	462.117	4085	651.292	3251	592.504	2905	541.923	3101	620.44	2536	470.242	2863	480.58	3771	628.01
VC1265	1386	1227	193.18	831	139.28	1926	289.791	1426	245.267	1423	250.519	1506	284.359	688	120.394	1072	169.818	1696	266.551
VC1266	1008	16	3.46369	8	1.84366	27	5.58592	31	7.33134	27	6.53586	35	9.08684	6	1.44368	25	5.44542	26	5.61863
VC1267	1083	29	5.84319	18	3.86097	49	9.43538	44	9.68516	45	10.1387	59	14.257	31	6.94245	57	11.5558	31	6.2352
VC1268	1575	378	52.3711	296	43.6579	343	45.4156	711	107.615	852	131.995	649	107.837	869	133.819	974	135.778	930	128.623
VC1273	1095	33	6.57628	16	3.39436	36	6.85614	20	4.3541	29	6.46224	19	4.54093	63	13.9542	29	5.81482	29	5.76901
VC1275	1284	42	7.1378	24	4.34209	37	6.00936	31	5.75545	36	6.84127	35	7.1336	72	13.6003	103	17.6126	144	24.4295
VC1276	1356	132	21.242	54	9.25095	99	15.2253	50	8.79008	53	9.53708	48	9.26375	557	99.6266	181	29.307	198	31.807
VC1279	1623	1662	223.456	940	134.543	3618	464.881	1266	185.951	1611	242.201	1976	318.621	1605	239.848	2972	402.052	2251	302.117
VC1280	1284	132	22.4331	50	9.04601	109	17.7033	61	11.3252	53	10.0719	58	11.8214	281	53.0788	99	16.9286	58	9.83967
VC1282	1332	77	12.6144	30	5.23202	77	12.0553	26	4.6532	39	7.1443	31	6.09064	141	25.6741	61	10.0549	72	11.7746
VC1284	1323	98	16.1639	57	10.0085	123	19.3882	92	16.5772	82	15.1235	73	14.44	206	37.7648	145	24.0636	171	28.1549
VC1286	1023	171	36.4755	83	18.8475	102	20.7929	98	22.8367	82	19.5586	101	25.8375	317	75.156	188	40.3491	148	31.514
VC1287	2166	1224	123.311	1286	137.922	1521	146.441	1723	189.631	1632	183.849	1844	222.796	1646	184.311	2313	234.46	2442	245.587
VC1288	1638	1742	232.068	1590	225.494	1842	234.513	1838	267.494	1916	285.418	1735	277.199	2953	437.25	2789	373.841	3020	401.616
VC1289	1896	6614	761.213	8002	980.42	6571	722.744	4443	558.625	4906	631.377	3989	550.594	3077	393.613	3330	385.619	3550	407.857
VC1291	1914	1512	172.381	1075	130.472	1349	146.981	1342	167.145	1119	142.655	1167	159.564	2071	262.433	1639	188.014	1813	206.335
VC1293	1191	340	62.2942	167	32.5729	344	60.2335	289	57.8454	257	52.6527	259	56.9106	266	54.1689	632	116.508	774	141.562
VC1295	1479	68	10.0328	104	16.3349	176	24.8162	84	13.5392	106	17.4879	83	14.6864	110	18.0387	131	19.4471	112	16.4956
VC1296	849	136	34.9552	152	41.5899	128	31.4408	157	44.0833	159	45.6971	169	52.0936	131	37.4234	123	31.809	152	38.999
VC1297	1401	5400	841.077	6691	1109.44	5822	866.614	6164	1048.83	6543	1139.56	5524	1031.86	2807	485.942	4819	755.215	5741	892.621
VC1298	1632	570	76.214	207	29.4647	297	37.9514	144	21.0341	155	23.1745	135	21.6481	1245	185.024	687	92.4248	486	64.8685
VC1300	1362	6661	1067.19	4659	794.635	3571	546.77	3617	633.073	3668	657.131	2772	532.625	1860	331.219	1249	201.343	1210	193.52
VC1301	1254	2826	491.762	1316	243.787	920	152.997	1011	192.192	1084	210.927	1003	209.319	1339	258.978	559	97.8738	548	95.192
VC1303	1377	562	89.06	354	59.7202	678	102.68	408	70.6332	499	88.4232	457	86.8536	386	67.9881	567	90.4068	621	98.237
VC1304	1518	2482	356.788	1704	260.765	2022	277.78	1016	159.553	1183	190.157	1366	235.496	8162	1304.08	3960	572.764	3002	430.781
VC1306	1374	290	46.0566	281	47.5085	277	42.0421	266	46.1506	234	41.5555	238	45.331	603	106.441	420	67.1142	351	55.6465
VC1308	1542	2745	388.453	2121	319.528	3014	407.615	2821	436.115	2723	430.886	2457	416.991	2114	332.507	3108	442.536	3524	497.816
VC1312	1224	1584	282.393	1918	364.015	1345	229.157	1408	274.223	1717	342.285	1244	265.977	446	88.3758	562	100.811	561	99.8387
VC1313	1632	1215	162.456	1882	267.887	991	126.632	1368	199.824	1675	250.434	1101	176.552	554	82.3321	612	82.3348	462	61.6651
VC1314	1413	218	33.6662	78	12.8234	121	17.8581	74	12.4845	98	16.9232	85	15.7428	1523	261.419	647	100.534	394	60.7395
VC1315	1350	86	13.901	56	9.63621	74	11.4311	42	7.41648	42	7.59128	43	8.33566	954	171.394	432	70.259	289	46.6317
VC1319	1323	10750	1773.08	10046	1763.95	10658	1679.99	7452	1342.75	9291	1713.57	7800	1542.91	9553	1751.3	9343	1550.52	9256	1523.99
VC1321	3072	2961	210.328	1601	121.066	3861	262.102	1884	146.198	2042	162.194	1990	169.526	2930	231.327	3901	278.809	4030	285.76
VC1327	1509	123	17.7867	27	4.15649	60	8.29189	28	4.42335	24	3.8808	37	6.41679	2315	372.084	137	19.9335	85	12.2701
VC1328	1014	3	0.6456	0	0	0	0	0	0	1	0.240636	0	0	6	1.43514	2	0.433056	1	0.214822
VC1329	639	258	88.1047	491	178.498	250	81.5888	512	191.008	676	258.134	495	202.726	36	13.6641	91	31.2675	112	38.1799
VC1330	828	16	4.21667	22	6.17226	24	6.04467	28	8.06139	27	7.9567	30	9.48192	31	9.08053	20	5.30337	23	6.05083
VC1332	1530	37	5.27704	23	3.49212	25	3.40753	33	5.14168	33	5.26286	24	4.10511	132	20.9248	48	6.88814	84	11.9593
VC1334	972	8	1.79599	0	0	2	0.429097	5	1.22627	2	0.502069	6	1.61544	112	27.9468	15	3.38826	8	1.79284
VC1335	708	47	14.4859	18	5.90597	27	7.95284	39	13.1315	34	11.7178	35	12.9372	110	37.6825	65	20.1573	84	25.8442
VC1337	1134	16	3.07884	5	1.02426	33	6.06865	13	2.73283	17	3.65793	6	1.38466	123	26.307	55	10.6488	73	14.0226
VC1338	2607	115	9.6258	48	4.27713	170	13.5988	73	6.6752	58	5.42858	68	6.82611	246	22.8862	193	16.2543	344	28.7432
VC1339	1203	13	2.35808	3	0.579306	16	2.77361	10	1.9816	9	1.82548	5	1.0877	42	8.46766	19	3.46769	32	5.79431
VC1340	1899	44	5.05601	44	5.38245	83	9.11475	63	7.90857	64	8.22346	45	6.20145	174	22.2231	166	19.1927	197	22.5974
VC1342	1398	183	28.5643	266	44.2004	236	35.2044	516	87.9883	634	110.658	462	86.4849	124	21.5127	333	52.2985	348	54.2238
VC1343	1107	153	30.1595	35	7.34468	46	8.66566	52	11.1979	19	4.18799	27	6.38295	54	11.8311	169	33.519	285	56.0809
VC1344	1074	86	17.4733	49	10.5985	102	19.8056	90	19.9766	74	16.8123	63	15.3512	189	42.6813	126	25.7584	130	26.3667
VC1345	1137	17	3.26264	13	2.65604	11	2.01755	20	4.19326	11	2.36065	11	2.53185	45	9.59913	21	4.05519	25	4.78958
VC1346	1020	7	1.49754	5	1.13873	4	0.817808	1	0.233713	5	1.1961	2	0.513139	9	2.14004	10	2.15254	12	2.5627
VC1348	1140	9	1.72273	7	1.42641	10	1.82931	39	8.15534	79	16.9091	35	8.03468	77	16.382	60	11.5558	74	14.1398
VC1349	3996	563	30.7442	337	19.591	576	30.06	1331	79.4027	1305	79.6864	968	63.395	3113	188.944	2144	117.802	2312	126.032
VC1353	2931	923	68.7173	445	35.2693	813	57.8451	978	79.5436	890	74.0924	761	67.9476	1819	150.521	957	71.6883	1337	99.3649
VC1354	1257	214	37.15	387	71.5201	281	46.619	231	43.8086	295	57.2646	189	39.3488	83	16.0148	217	37.9033	170	29.4599
VC1360	1098	5	0.993683	4	0.846272	2	0.379856	4	0.868441	1	0.222227	4	0.953374	11	2.4298	5	0.999815	6	1.19033
VC1361	1206	21	3.79973	12	2.31146	15	2.59379	6	1.186	9	1.82094	4	0.867997	44	8.84882	24	4.36934	35	6.32176
VC1362	1029	11	2.33269	9	2.03179	13	2.63463	9	2.08502	11	2.60842	6	1.52595	41	9.66381	32	6.82789	30	6.35073
VC1363	939	414	96.2088	262	64.8168	365	81.0623	334	84.7936	395	102.643	324	90.2994	326	84.2038	373	87.2158	389	90.2405
VC1365	669	9	2.9356	10	3.47237	12	3.74065	17	6.05766	16	5.8357	9	3.52064	1	0.362538	12	3.93829	7	2.27924
VC1367	1923	1172	132.993	437	52.7903	573	62.1394	364	45.1237	432	54.8156	369	50.2172	1096	138.233	1021	116.573	748	84.7305
VC1369	1017	15	3.21848	10	2.28418	7	1.43539	10	2.34402	16	3.83883	7	1.80129	27	6.43906	12	2.59067	14	2.99864
VC1370	1332	59	9.66558	54	9.41763	46	7.20187	40	7.15877	57	10.4417	34	6.68006	98	17.8444	93	15.3296	98	16.0265
VC1372	1179	288	53.3039	208	40.9828	269	47.5806	218	44.0783	270	55.8791	217	48.1672	348	71.5888	454	84.5462	387	71.5014
VC1373	2847	1147	87.9136	810	66.0921	973	71.2717	1038	86.9145	728	62.3941	902	82.9134	544	46.3438	719	55.449	857	65.5709
VC1374	1896	1131	130.168	1211	148.374	1311	144.197	1343	168.857	1011	130.11	1139	157.214	596	76.2409	982	113.717	1053	120.978
VC1376	1566	678	94.4753	290	43.0188	370	49.2722	430	65.4575	355	55.3141	343	57.3202	2119	328.185	653	91.5532	582	80.9559
VC1382	3930	6608	366.908	5317	314.287	6501	344.968	5264	319.305	5991	371.969	5457	363.385	2871	177.182	4558	254.644	5925	328.408
VC1386	1353	87	14.0314	127	21.8051	164	25.2777	133	23.4335	114	20.5592	98	18.9554	56	10.0385	84	13.6312	124	19.9637
VC1388	1017	0	0	0	0	1	0.205055	1	0.234402	1	0.239927	0	0	1	0.238484	1	0.215889	0	0
VC1391	1407	413	64.0525	344	56.7958	657	97.3784	437	74.0406	495	85.8441	471	87.6057	379	65.3318	624	97.3739	785	121.533
VC1392	1515	109	15.6998	82	12.5734	183	25.1901	92	14.4763	109	17.5555	104	17.965	161	25.7747	159	23.0429	254	36.5207
VC1394	1236	43	7.59154	31	5.82633	34	5.73657	37	7.13618	40	7.89661	31	6.5637	78	15.3058	49	8.70422	56	9.86932
VC1397	2286	99	9.45016	48	4.87772	74	6.75067	71	7.40397	64	6.8313	64	7.32671	100	10.6097	89	8.54803	100	9.52887
VC1401	1077	2	0.405223	4	0.862773	0	0	3	0.66403	1	0.22656	4	0.971963	5	1.12599	5	1.01931	3	0.606769
VC1402	1563	75	10.4709	32	4.75601	62	8.27226	40	6.10075	30	4.6834	41	6.86484	99	15.3623	70	9.83311	75	10.4525
VC1403	1926	42	4.75853	35	4.22147	45	4.87245	17	2.10414	15	1.90035	13	1.76641	23	2.89635	20	2.27995	17	1.92269
VC1405	1788	173	21.1134	107	13.9017	190	22.1604	132	17.599	159	21.6985	124	18.1493	284	38.5239	182	22.3489	200	24.3658
VC1406	1299	151	25.3658	91	16.2736	165	26.489	93	17.067	113	21.226	95	19.139	234	43.6905	172	29.0718	198	33.2027
VC1407	1194	766	139.992	703	136.774	743	129.771	513	102.423	621	126.907	519	113.754	266	54.0328	434	79.8064	517	94.32
VC1409	1455	1853	277.903	1811	289.14	2506	359.178	2653	434.667	1506	252.558	1482	266.557	955	159.192	1473	222.276	2548	381.464
VC1410	1221	826	147.62	848	161.336	1067	182.239	1097	214.177	627	125.3	657	140.817	423	84.0242	510	91.7079	918	163.774
VC1411	1536	1257	178.576	1234	186.628	1550	210.442	1830	284.016	1235	196.189	1001	170.549	498	78.6354	759	108.493	1255	177.98
VC1413	1737	307	38.5673	148	19.7931	354	42.5006	94	12.9006	140	19.6665	94	14.1623	339	47.3347	361	45.6309	330	41.3839
VC1414	1485	2959	434.809	2075	324.596	2884	405.005	1669	267.924	1985	326.162	1765	311.045	4052	661.794	4398	650.251	4082	598.776
VC1416	3492	147	9.18593	97	6.45282	222	13.2578	150	10.24	142	9.92233	153	11.4663	286	19.8642	257	16.1589	296	18.4644
VC1418	1926	434	49.1715	302	36.4253	357	38.6548	357	44.187	404	51.1829	338	45.9268	796	100.239	556	63.3827	591	66.8419
VC1422	1377	268	42.4699	243	40.9944	694	105.103	396	68.5557	450	79.7403	389	73.9301	144	25.3635	207	33.0057	256	40.4971
VC1423	735	1038	308.17	588	185.841	765	217.053	858	278.28	849	281.851	615	218.974	1023	337.573	1159	346.217	1234	365.717
VC1424	1038	641	134.754	562	125.774	543	109.092	490	112.533	521	122.473	501	126.312	375	87.6221	560	118.452	551	115.63
VC1425	1032	1207	255.216	1737	390.996	1444	291.796	1299	300.063	1450	342.837	1288	326.619	579	136.075	895	190.412	943	199.044
VC1428	1134	300	57.7282	288	58.9972	299	54.9857	264	55.4975	328	70.5765	276	63.6944	405	86.6207	395	76.4779	401	77.028
VC1429	846	109	28.1149	92	25.2621	127	31.3058	98	27.6146	128	36.9181	108	33.4086	63	18.0613	131	33.998	123	31.6703
VC1432	933	9	2.10495	6	1.4939	5	1.11758	6	1.53303	6	1.56917	4	1.12198	27	7.01878	9	2.11794	7	1.63431
VC1433	948	52	11.9695	26	6.37114	35	7.6993	19	4.7778	30	7.72169	33	9.10985	45	11.5129	36	8.3377	38	8.73158
VC1437	2373	1931	177.568	1402	137.247	1549	136.127	1154	115.929	1135	116.707	1097	120.98	2974	303.965	2124	196.521	1596	146.505
VC1439	981	334	74.2947	316	74.8291	394	83.7565	223	54.1899	368	91.5331	264	70.4272	521	128.81	468	104.744	379	84.1565
VC1442	1434	3755	571.401	3254	527.133	3734	543.021	2484	412.938	3349	569.856	3125	570.304	6899	1166.85	4769	730.18	3678	558.702
VC1444	1188	179	32.8789	90	17.5986	205	35.9856	158	31.7047	174	35.7382	146	32.1619	233	47.5685	199	36.778	211	38.6886
VC1445	1719	533	67.6599	282	38.1088	430	52.1656	405	56.1645	444	63.0241	396	60.2872	666	93.9676	573	73.1865	564	71.4695
VC1446	2166	263	26.4958	434	46.5461	424	40.8224	563	61.963	449	50.581	474	57.2698	62	6.94245	196	19.8678	210	21.1192
VC1447	1404	90	13.988	165	27.3004	161	23.9139	201	34.128	126	21.8979	171	31.8738	38	6.56442	63	9.85202	113	17.5319
VC1448	2109	238	24.6252	508	55.9551	703	69.5137	400	45.2133	463	53.5678	452	56.0877	63	7.24509	324	33.7303	226	23.3426
VC1451	13638	32013	512.219	45226	770.353	28115	429.911	58102	1015.6	45046	805.944	49654	952.816	7598	135.123	13190	212.347	19142	305.741
VC1454	1080	2	0.404098	5	1.07547	4	0.772374	5	1.10364	7	1.58152	2	0.484632	9	2.02115	5	1.01648	5	1.00847
VC1458	1200	28	5.09163	33	6.38829	23	3.99704	24	4.76774	28	5.69346	20	4.36168	36	7.27614	26	4.75712	30	5.44575
VC1460	1284	152	25.832	181	32.7466	153	24.8495	105	19.4943	138	26.2249	98	19.9741	110	20.7782	177	30.2664	152	25.7867
VC1463	1080	4	0.808195	5	1.07547	1	0.193094	3	0.662186	5	1.12965	1	0.242316	5	1.12286	3	0.609887	2	0.403389
VC1465	585	9	3.35712	9	3.57387	10	3.5648	13	5.29749	9	3.75393	7	3.13147	15	6.21892	8	3.00252	20	7.44718
VC1469	1569	26	3.61602	16	2.36891	31	4.12031	28	4.2542	39	6.06514	17	2.83551	36	5.56493	38	5.31756	28	3.88734
VC1471	168	28	36.3688	22	30.4204	44	54.6179	29	41.1501	43	62.4538	25	38.9436	38	54.8598	35	45.7415	47	60.9405
VC1475	1569	44	6.11942	31	4.58977	45	5.9811	46	6.98904	43	6.68721	34	5.67102	48	7.4199	30	4.19808	42	5.83101
VC1477	354	365	224.993	264	173.242	538	316.935	235	158.251	327	225.395	247	182.599	385	263.777	354	219.559	429	263.98
VC1479	360	589	357.02	334	215.524	353	204.486	311	205.94	403	273.15	278	202.091	1151	775.448	634	386.669	652	394.514
VC1482	1680	1670	216.914	1558	215.432	1630	202.334	1491	211.568	1517	220.331	1199	186.774	860	124.156	1442	188.455	1370	177.635
VC1485	1695	7458	960.136	4886	669.632	5647	694.768	7741	1088.7	5264	757.784	5817	898.121	8203	1173.77	6572	851.295	5798	745.12
VC1486	1920	2744	311.862	3206	387.895	2650	287.83	2502	310.648	2618	332.712	2434	331.761	1112	140.47	1749	200.005	2291	259.921
VC1488	2127	3808	390.67	4403	480.876	3989	391.1	3567	399.777	3752	430.422	3412	419.804	1831	208.786	3417	352.72	3455	353.833
VC1491	1011	206	44.4627	289	66.4047	151	31.1471	214	50.4597	172	41.5123	149	38.5692	95	22.7904	141	30.621	159	34.2581
VC1492	4842	32135	1448.22	9628	461.916	26632	1147.02	11170	549.934	11090	558.864	12388	669.548	59606	2985.69	26435	1198.69	26188	1178.13
VC1494	2607	5262	440.443	3014	268.568	4230	338.369	3872	354.06	2683	251.119	2837	284.789	6617	615.602	6182	520.643	8488	709.221
VC1496	1998	13971	1525.85	10560	1227.78	12330	1286.94	9977	1190.38	12280	1499.69	9672	1266.85	8856	1075.03	10992	1207.91	12656	1379.81
VC1499	1833	1032	122.856	814	103.161	1055	120.028	1082	140.717	1261	167.862	962	137.347	541	71.5838	678	81.2118	902	107.192
VC1500	1245	105	18.4035	89	16.6063	98	16.4153	120	22.9771	120	23.5186	118	24.8038	112	21.8187	165	29.0982	133	23.2702
VC1501	2640	815	67.3649	675	59.3953	663	52.3722	703	63.4795	608	56.1952	635	62.947	689	63.2987	776	64.5372	926	76.4055
VC1502	1422	539	82.7122	705	115.171	628	92.0983	618	103.603	657	112.737	614	112.999	226	38.5468	496	76.5833	487	74.6014
VC1503	834	4	1.04658	0	0	3	0.750148	2	0.571671	2	0.585145	3	0.941371	2	0.581626	0	0	6	1.56712
VC1507	1062	1482	304.512	1597	349.327	1201	235.836	1584	355.56	1278	293.634	1433	353.124	1061	242.31	1446	298.948	1710	350.743
VC1511	1074	1	0.203178	13	2.81184	9	1.74755	3	0.665885	4	0.908772	3	0.731009	58	13.098	52	10.6304	38	7.7072
VC1514	198	73	80.4522	128	150.175	116	122.176	48	57.7908	54	66.5469	113	149.355	627	768.037	609	675.312	454	499.469
VC1516	1662	204	26.7842	294	41.0931	368	46.1752	129	18.503	185	27.1606	237	37.3184	1393	203.282	1465	193.535	1192	156.229
VC1519	834	9	2.35481	3	0.835617	4	1.0002	2	0.571671	6	1.75543	2	0.62758	17	4.94382	11	2.89587	5	1.30593
VC1520	1593	3387	463.959	5679	828.149	4920	644.082	4564	682.987	5050	773.526	4290	704.769	849	129.262	3459	476.746	3728	509.774
VC1521	2034	368	39.48	211	24.0981	169	17.3272	218	25.5498	187	22.4331	194	24.9607	456	54.3743	322	34.7582	292	31.2715
VC1522	1455	182	27.2953	121	19.3186	86	12.3261	116	19.0054	93	15.5962	109	19.6051	302	50.3412	224	33.8016	180	26.948
VC1523	828	192	50.6001	142	39.8392	134	33.7494	112	32.2456	106	31.2374	125	39.508	358	104.865	291	77.164	245	64.4545
VC1527	1821	467	55.9612	296	37.7602	385	44.0902	349	45.6876	350	46.8983	379	54.4672	741	98.6934	627	75.5979	538	64.3561
VC1532	909	203	48.7318	157	40.1225	123	28.2184	109	28.5855	110	29.5276	126	36.2754	315	84.0478	151	36.4725	111	26.5997
VC1535	1809	15	1.80939	17	2.18304	32	3.68895	14	1.8449	16	2.15815	14	2.02533	26	3.4859	16	1.94193	17	2.04705
VC1539	867	254	63.9285	131	35.0998	147	35.3582	120	32.9947	154	43.3412	94	28.3736	568	158.895	328	83.0628	221	55.5253
VC1540	1386	1247	196.329	1440	241.352	1638	246.458	1177	202.44	1302	229.217	1089	205.622	475	83.1209	1445	228.906	1348	211.858
VC1541	984	19	4.21346	7	1.65255	25	5.2983	28	6.78337	30	7.43919	28	7.44678	9	2.21834	18	4.01633	10	2.21372
VC1543	1179	1474	272.812	806	158.808	1679	296.981	2322	469.495	1963	406.262	1860	412.862	661	135.978	846	157.546	1136	209.885
VC1547	1374	1673	265.699	1023	172.958	1458	221.29	2006	348.038	1866	331.379	1525	290.461	271	47.8368	541	86.4495	1050	166.464
VC1549	1305	14	2.34098	6	1.06805	13	2.07742	13	2.37474	14	2.61768	11	2.20591	37	6.87656	12	2.01894	24	4.00607
VC1552	1119	14	2.7301	16	3.32156	14	2.60909	14	2.9825	9	1.96251	13	3.04032	31	6.7191	14	2.74695	18	3.50397
VC1557	1008	259	56.0686	194	44.7088	228	47.17	154	36.4202	141	34.1317	146	37.9051	212	51.01	162	35.2863	238	51.4321
VC1558	1437	965	146.538	739	119.465	779	113.05	606	100.531	601	102.051	559	101.803	885	149.371	685	104.661	1006	152.496
VC1560	2175	514	51.5684	305	32.5756	396	37.9689	356	39.0187	354	39.714	380	45.7225	889	99.1339	802	80.9594	725	72.61
VC1562	1173	22	4.09265	12	2.37649	22	3.91126	18	3.65811	33	6.8646	26	5.80071	29	5.99625	24	4.49226	18	3.34266
VC1563	990	136	29.9767	58	13.6096	85	17.905	327	78.7399	108	26.6188	207	54.7193	149	36.5032	257	56.9967	125	27.5038
VC1565	1260	223	38.6202	72	13.2744	153	25.3228	493	93.2736	174	33.696	380	78.9257	187	35.9957	249	43.3891	250	43.2202
VC1566	1215	84	15.0863	29	5.54465	67	11.4998	158	31.0001	65	13.0538	109	23.4777	43	8.58365	50	9.03537	99	17.7491
VC1567	1278	206	35.1736	65	11.815	152	24.803	359	66.9647	151	28.8301	247	50.5792	162	30.7443	172	29.5495	121	20.624
VC1571	1338	16	2.60942	12	2.08342	14	2.18204	21	3.7415	16	2.91785	13	2.54269	22	3.98792	17	2.78962	17	2.76764
VC1573	1386	421	66.2825	302	50.6169	500	75.2313	491	84.4502	365	64.2583	381	71.9395	422	73.8464	410	64.949	391	61.4513
VC1579	1590	13580	1863.73	10464	1528.81	13073	1714.63	12001	1799.3	15335	2353.35	11188	1841.45	9275	1414.81	12712	1755.37	12062	1652.49
VC1581	1551	15	2.11038	13	1.94708	19	2.55466	23	3.53507	16	2.51714	20	3.37461	12	1.8765	29	4.10524	56	7.86491
VC1582	2589	92	7.75418	82	7.35756	134	10.7935	128	11.7858	119	11.2154	99	10.0071	176	16.4877	193	16.3673	204	17.1639
VC1585	1512	483	69.7069	450	69.1374	452	62.3416	663	104.531	711	114.741	657	113.715	2168	347.766	1706	247.73	1318	189.881
VC1588	882	0	0	1	0.26338	3	0.709323	1	0.27028	2	0.5533	0	0	2	0.549973	2	0.497867	1	0.246973
VC1590	1704	42	5.37848	17	2.31756	37	4.52818	11	1.53888	18	2.57752	9	1.38222	91	12.9524	230	29.6354	132	16.8741
VC1592	855	50	12.761	26	7.06414	42	10.2441	39	10.8738	39	11.1301	29	8.87641	87	24.6793	44	11.299	57	14.522
VC1593	1290	31	5.24387	10	1.80079	22	3.55651	12	2.21755	28	5.29624	15	3.04304	182	34.2185	24	4.08483	40	6.75442
VC1594	1053	3	0.621689	4	0.882437	2	0.396089	4	0.905553	2	0.463448	1	0.248529	26	5.98859	3	0.625525	4	0.827464
VC1595	1161	112	21.0507	56	11.2049	59	10.5977	95	19.5063	41	8.6169	63	14.2008	685	143.1	95	17.9657	81	15.1974
VC1596	1065	19	3.893	13	2.83561	11	2.15395	19	4.25291	12	2.74936	20	4.91457	68	15.486	24	4.94782	20	4.0907
VC1597	1434	136	20.6952	100	16.1996	157	22.8319	132	21.9436	146	24.8429	127	23.1771	163	27.5688	168	25.7224	178	27.0389
VC1599	1062	316	64.9296	135	29.5299	171	33.5786	172	38.6088	163	37.4509	167	41.1526	646	147.533	410	84.764	377	77.3276
VC1602	987	521	115.186	250	58.8403	351	74.162	215	51.9283	193	47.7133	186	49.3175	1093	268.586	321	71.4069	308	67.9753
VC1605	1617	261	35.2217	103	14.7972	122	15.7341	116	17.1013	137	20.6733	129	20.8778	785	117.744	275	37.34	219	29.502
VC1606	1431	728	111.013	436	70.7781	470	68.4936	452	75.2976	396	67.5235	386	70.5916	1146	194.234	593	90.9844	493	75.0455
VC1608	1164	35	6.56138	19	3.79186	29	5.19561	23	4.71039	16	3.35403	17	3.82209	53	11.0434	23	4.33837	21	3.92992
VC1609	1149	86	16.3327	55	11.1197	57	10.3454	60	12.4484	57	12.1047	33	7.51622	89	18.7867	54	10.3187	64	12.1333
VC1614	1089	241	48.2913	216	46.0763	228	43.6615	149	32.6168	141	31.593	131	31.481	700	155.901	204	41.1296	191	38.2052
VC1618	1218	39	6.98711	24	4.57737	38	6.50621	27	5.28444	30	6.00999	30	6.44584	39	7.766	35	6.30918	35	6.25948
VC1621	1338	6257	1020.45	3735	648.465	3687	574.657	9577	1706.3	11879	2166.32	8754	1712.21	7986	1447.61	8510	1396.45	9764	1589.6
VC1623	1164	784	146.975	1091	217.733	552	98.8958	892	182.681	810	169.798	867	194.927	249	51.8831	532	100.348	435	81.4055
VC1624	1245	2992	524.412	3910	729.558	1911	320.098	3724	713.055	3613	708.106	3402	715.106	596	116.107	1339	236.137	1827	319.659
VC1627	1149	842	159.909	965	195.101	719	130.497	1099	228.013	1026	217.885	960	218.654	601	126.863	840	160.513	739	140.101
VC1628	1119	227	44.2666	233	48.3702	387	72.1228	250	53.2589	254	55.3864	198	46.3064	82	17.7731	174	34.1406	316	61.5141
VC1629	2454	744	66.1574	615	58.2174	1060	90.0789	652	63.3367	986	98.0397	634	67.6114	409	40.423	862	77.1231	793	70.3908
VC1631	1377	253	40.0928	187	31.5471	227	34.3782	140	24.2369	162	28.7065	153	29.0779	379	66.7552	239	38.108	225	35.5931
VC1632	1437	90	13.6668	79	12.7709	77	11.1744	64	10.6171	72	12.2257	78	14.2051	115	19.4098	118	18.0292	97	14.7039
VC1634	1206	104	18.8177	88	16.9507	133	22.9983	75	14.8251	85	17.1977	82	17.7939	71	14.2788	95	17.2953	107	19.3265
VC1635	696	0	0	0	0	1	0.299628	0	0	0	0	0	0	0	0	1	0.315459	0	0
VC1636	1785	221	27.0168	134	17.4389	198	23.1323	174	23.2377	164	22.4184	170	24.9239	175	23.7782	253	31.1196	233	28.4338
VC1639	1389	134	21.0515	75	12.5433	152	22.8209	118	20.2517	108	18.9723	106	19.9714	168	29.3351	167	26.3977	168	26.3466
VC1643	1704	136	17.416	83	11.3152	115	14.0741	95	13.2904	99	14.1764	94	14.4366	346	49.2477	199	25.641	187	23.905
VC1644	1245	661	115.854	396	73.8887	356	59.631	250	47.8689	212	41.5495	210	44.1423	693	135.003	161	28.3928	246	43.0411
VC1647	1764	347	42.9251	410	53.993	636	75.1883	475	64.1915	434	60.0331	408	60.5295	263	36.1607	347	43.19	434	53.5931
VC1649	1647	17118	2267.98	24309	3428.67	14013	1774.31	21432	3102.07	19095	2828.95	14211	2258.07	2696	397.014	6791	905.299	7888	1043.26
VC1650	2457	239	21.2262	132	12.4802	217	18.4182	150	14.5535	197	19.5641	150	15.9769	207	20.4336	173	15.4594	187	16.5788
VC1651	1662	274	35.9749	224	31.309	270	33.8785	232	33.2766	286	41.9889	215	33.8542	163	23.7868	169	22.3258	188	24.6402
VC1652	1755	360	44.7616	480	63.5355	413	49.0755	453	61.5324	499	69.3782	368	54.8752	211	29.1598	297	37.1562	409	50.7649
VC1653	3531	595	36.7705	567	37.3025	772	45.5944	608	41.0476	865	59.7748	506	37.5023	284	19.5074	720	44.77	613	37.8164
VC1655	1356	872	140.326	775	132.768	2329	358.18	1527	268.449	1550	278.915	1090	210.364	542	96.9437	811	131.315	1066	171.244
VC1658	1254	409	71.1715	460	85.2143	555	92.2969	496	94.2902	646	125.7	589	122.92	87	16.8268	58	10.1551	114	19.8027
VC1659	948	42	9.66765	16	3.9207	41	9.01918	49	12.3217	40	10.2956	31	8.55773	81	20.7232	51	11.8117	43	9.88047
VC1661	222	149	146.458	59	61.7378	124	116.482	116	124.563	138	151.679	106	124.956	310	338.679	171	169.12	213	208.999
VC1664	1149	228	43.3007	147	29.72	158	28.6767	152	31.536	176	37.3759	168	38.2644	294	62.0593	303	57.8995	302	57.2538
VC1665	1701	126	16.1639	69	9.42317	113	13.8537	75	10.5109	75	10.7586	67	10.308	187	26.6635	150	19.3615	126	16.1355
VC1669	1347	152	24.6239	167	28.8006	197	30.4993	174	30.7939	178	32.2442	169	32.8341	185	33.3107	145	23.6348	141	22.8018
VC1670	1455	1039	155.823	763	121.819	1123	160.956	1204	197.263	1140	191.179	1242	223.39	1657	276.21	1846	278.561	1996	298.824
VC1671	1191	471	86.2957	324	63.1954	527	92.2763	468	93.6735	334	68.428	392	86.135	1177	239.687	1944	358.374	2042	373.475
VC1673	3114	458	32.0942	331	24.6923	443	29.6672	618	47.3099	503	39.4138	544	45.7178	876	68.2284	504	35.5356	637	44.5593
VC1674	1110	28	5.50447	24	5.02274	21	3.94537	35	7.5167	17	3.73702	14	3.30073	48	10.4881	22	4.35163	22	4.31735
VC1675	1032	0	0	1	0.225098	0	0	1	0.230995	1	0.236439	1	0.253586	0	0	0	0	0	0
VC1679	1017	72	15.4487	57	13.0199	61	12.5084	81	18.9866	71	17.0348	54	13.8956	102	24.3253	67	14.4646	94	20.1337
VC1680	1623	479	64.4017	327	46.8038	445	57.1785	381	55.9614	397	59.6859	394	63.5306	567	84.7314	498	67.3694	464	62.2755
VC1688	1209	119	21.4783	43	8.26217	64	11.0394	189	37.2664	107	21.5952	74	16.0181	95	19.058	37	6.71935	66	11.8915
VC1690	1125	90	17.457	50	10.3245	49	9.08312	49	10.3831	64	13.8812	51	11.8638	325	70.0665	103	20.1019	64	12.3921
VC1692	2463	85	7.53069	51	4.81014	83	7.02757	79	7.64619	65	6.43944	63	6.69394	145	14.2785	144	12.8366	117	10.3476
VC1693	1185	16	2.94633	2	0.39207	13	2.28779	7	1.40819	1	0.205912	2	0.44169	25	5.11684	15	2.77923	11	2.02205
VC1695	843	305	78.9501	349	96.1723	333	82.3774	253	71.5444	256	74.0989	220	68.2968	210	60.4187	571	148.717	360	93.0234
VC1704	2286	50	4.77281	42	4.26801	65	5.92964	51	5.31834	46	4.90999	48	5.49504	316	33.5267	597	57.339	242	23.0599
VC1709	2769	4457	351.237	5003	419.72	6081	457.977	4383	377.338	4626	407.645	4188	395.812	3030	265.399	3364	266.738	4394	345.664
VC1710	2457	563	50.0015	229	21.6512	359	30.4706	145	14.0684	126	12.5131	113	12.0359	587	57.9446	422	37.7102	317	28.1042
VC1711	2370	2952	271.799	4384	429.709	4022	353.904	3358	337.765	2678	275.716	3139	346.616	789	80.7437	2395	221.875	2227	204.687
VC1714	4476	12869	627.386	10321	535.653	13840	644.819	11342	604.063	12246	667.58	10841	633.847	6373	345.329	8112	397.915	11046	537.567
VC1716	1338	700	114.162	468	81.2535	787	122.662	607	108.147	668	121.82	550	107.575	449	81.3898	568	93.2061	715	116.404
VC1721	1011	2842	613.413	1540	353.852	4059	837.258	1246	293.798	1230	296.861	1182	305.965	2232	535.455	2321	504.053	2712	584.327
VC1723	690	28	8.85501	20	6.73338	12	3.6268	17	5.8733	15	5.30447	14	5.30988	20	7.03009	19	6.04584	22	6.9453
VC1726	1455	2218	332.643	1145	182.808	1819	260.712	1300	212.992	1297	217.509	1173	210.98	11889	1981.81	3881	585.643	3917	586.419
VC1727	1218	1031	184.71	305	58.1708	625	107.01	568	111.169	437	87.5455	514	110.439	7899	1572.91	2315	417.307	2282	408.118
VC1730	2631	17999	1492.82	12750	1125.75	14664	1162.31	13910	1260.34	13791	1279.01	12898	1282.94	13635	1256.94	15159	1265.03	16713	1383.73
VC1732	1281	1018	173.412	644	116.785	1019	165.889	979	182.186	943	179.623	761	155.468	600	113.601	753	129.062	1056	179.569
VC1738	900	5315	1288.67	5499	1419.36	4648	1077	4550	1205.18	5405	1465.39	4195	1219.82	2217	597.452	3295	803.831	3236	783.22
VC1740	2283	160	15.2931	59	6.00341	171	15.62	133	13.8876	111	11.8636	108	12.3801	1517	161.161	328	31.5442	327	31.2003
VC1743	912	0	0	0	0	1	0.228663	0	0	0	0	0	0	0	0	0	0	0	0
VC1745	1452	304	45.6864	252	40.3168	234	33.6079	259	42.5222	252	42.348	281	50.646	243	40.59	309	46.7244	293	43.956
VC1749	1113	26	5.09751	18	3.7569	25	4.68421	16	3.42695	29	6.35773	19	4.46749	23	5.01202	22	4.3399	24	4.69714
VC1750	1122	121	23.5328	74	15.3211	113	21.0028	107	22.7339	97	21.0949	94	21.925	180	38.9098	118	23.0909	138	26.7919
VC1753	1305	391	65.3802	332	59.0989	389	62.1628	304	55.5323	338	63.1983	255	51.137	359	66.7212	404	67.9709	411	68.6039
VC1754	1644	1241	164.721	1157	163.487	985	124.947	919	133.259	921	136.696	867	138.014	883	130.268	1103	147.308	1238	164.035
VC1756	1041	299	62.6759	252	56.2344	274	54.8898	294	67.3254	254	59.5364	263	66.1166	214	49.8589	357	75.2956	297	62.1474
VC1757	3051	1303	93.1928	1228	93.4993	1511	103.279	1492	116.576	1318	105.408	1379	118.284	1075	85.4567	1545	111.183	1682	120.088
VC1758	1236	829	146.358	720	135.321	640	107.982	721	139.059	632	124.767	520	110.101	668	131.08	626	111.201	744	131.121
VC1760	2823	2506	193.709	1150	94.6322	2134	157.643	1328	112.142	1639	141.667	1338	124.037	2168	186.264	2034	158.195	2092	161.424
VC1762	1452	237	35.6174	88	14.0789	230	33.0334	120	19.7014	132	22.1823	121	21.8084	215	35.913	195	29.4863	223	33.4546
VC1764	2121	367	37.7577	175	19.1668	387	38.0506	223	25.0638	332	38.1941	217	26.7747	521	59.5768	432	44.7193	535	54.9453
VC1765	3069	2792	198.517	1465	110.89	2636	179.118	1728	134.224	2296	182.547	1748	149.056	2570	203.103	3509	251.037	2925	207.609
VC1766	1992	1554	170.232	900	104.956	1590	166.456	1164	139.298	1515	185.576	1238	162.644	1144	139.289	1426	157.175	956	104.541
VC1767	1413	641	98.9911	377	61.98	614	90.6187	549	92.6217	706	121.916	524	97.0498	465	79.8161	492	76.4496	538	82.9388
VC1768	1317	1040	172.317	563	99.3058	952	150.745	694	125.619	684	126.727	577	114.656	647	119.151	704	117.365	811	134.138
VC1769	2382	3307	302.951	1901	185.393	3120	273.152	2086	208.764	2423	248.205	2010	220.831	2309	235.105	2385	219.836	2754	251.849
VC1770	2064	671	70.9403	347	39.0546	506	51.1249	379	43.7736	338	39.9582	311	39.4327	1429	167.92	933	99.2485	872	92.0289
VC1771	3663	676	40.2708	345	21.8793	593	33.7605	547	35.5986	527	35.1053	461	32.9359	1663	110.112	848	50.8289	884	52.5694
VC1773	1071	26	5.29742	11	2.38592	27	5.25734	13	2.89359	9	2.05047	10	2.44352	183	41.4421	36	7.38015	38	7.72879
VC1774	1155	59	11.1468	19	3.82141	45	8.12498	17	3.50873	19	4.01394	13	2.94555	614	128.934	94	17.8689	86	16.2194
VC1775	837	5	1.30354	2	0.555081	0	0	0	0	2	0.583048	2	0.625331	31	8.98289	2	0.524634	0	0
VC1776	897	11	2.67596	1	0.258976	7	1.62741	1	0.26576	1	0.272024	1	0.291751	103	27.85	4	0.979083	6	1.45706
VC1777	1284	88	14.9554	34	6.15129	54	8.77042	37	6.86941	30	5.70106	32	6.52214	3028	571.967	158	27.0174	61	10.3486
VC1779	966	1	0.225893	1	0.240478	0	0	1	0.246777	0	0	0	0	3	0.753224	0	0	2	0.450994
VC1783	1137	55	10.5556	29	5.92502	27	4.95216	42	8.80585	39	8.36958	44	10.1274	420	89.5919	65	12.5518	55	10.5371
VC1784	2346	298	27.7184	152	15.0511	267	23.7342	204	20.7293	240	24.9622	198	22.0873	10793	1115.82	674	63.0789	452	41.9689
VC1791	1041	6	1.25771	4	0.892609	8	1.60262	7	1.60299	6	1.40637	6	1.50836	8	1.86388	7	1.47638	7	1.46475
VC1797	462	72	34.0072	59	29.6662	99	44.6874	82	42.3111	76	40.1394	64	36.253	121	63.5219	93	44.197	99	46.6778
VC1798	1152	45	8.52394	26	5.24292	52	9.41331	48	9.93279	38	8.04879	36	8.17816	90	18.9483	46	8.76713	62	11.7235
VC1799	1758	76	9.43354	54	7.13554	72	8.54093	88	11.9329	65	9.02182	51	7.59201	117	16.1416	76	9.49176	92	11.3995
VC1806	987	7	1.54761	2	0.470723	2	0.422576	2	0.483054	1	0.247219	1	0.265148	0	0	2	0.444903	7	1.54489
VC1808	846	1325	341.764	468	128.507	527	129.907	365	102.85	591	170.458	474	146.627	1657	475.042	586	152.083	489	125.909
VC1814	1386	12	1.88929	10	1.67606	24	3.6111	9	1.54797	12	2.1126	15	2.83226	26	4.54978	23	3.64348	23	3.61478
VC1817	1764	71	8.78294	35	4.60916	55	6.50213	55	7.4327	57	7.88453	61	9.04975	374	51.4225	126	15.6828	102	12.5956
VC1819	1521	50	7.17333	17	2.5964	57	7.81515	44	6.89614	49	7.86079	39	6.71028	44	7.01622	31	4.47491	43	6.15824
VC1821	1404	6515	1012.58	1901	314.534	8535	1267.73	512	86.9331	1008	175.183	939	175.027	717	123.86	335	52.3877	362	56.1641
VC1822	1866	713	83.3793	264	32.8658	312	34.8686	416	53.1452	417	54.5285	409	57.3611	734	95.4035	270	31.769	199	23.2305
VC1824	780	2821	789.203	1475	439.288	1624	434.193	1142	349.023	1195	373.829	1269	425.767	1806	561.569	727	204.641	507	141.589
VC1826	1902	24334	2791.79	8787	1073.2	39085	4285.4	2880	360.964	5692	730.22	6296	866.283	762	97.1682	424	48.9449	1236	141.555
VC1827	1167	2663	497.944	749	149.095	4844	865.615	212	43.3059	547	114.371	451	101.137	95	19.7439	97	18.2496	147	27.4387
VC1831	2205	399	39.4861	212	22.3347	255	24.117	248	26.8118	323	35.7432	227	26.9416	579	63.6869	414	41.2234	362	35.7616
VC1833	1062	108	22.1911	88	19.2491	77	15.1202	86	19.3044	90	20.6784	106	26.1208	90	20.5541	102	21.0876	76	15.5886
VC1836	1353	2154	347.399	1930	331.369	2204	339.708	2090	368.24	2014	363.213	1783	344.873	1989	356.547	2070	335.911	2496	401.85
VC1837	1071	467	95.1497	327	70.9268	458	89.18	376	83.6914	451	102.751	362	88.4554	446	101.001	485	99.427	459	93.3557
VC1843	1137	1926	369.637	2333	476.658	1431	262.465	1976	414.294	1984	425.775	1675	385.531	796	169.798	1235	238.484	1234	236.413
VC1844	1587	7213	991.789	8689	1271.88	4813	632.456	8391	1260.43	8320	1279.22	7269	1198.68	3113	475.754	5147	712.081	4677	641.96
VC1845	1005	1019	221.253	961	222.131	884	183.433	949	225.104	809	196.418	844	219.777	726	175.207	1048	228.953	1028	222.815
VC1848	1380	2053	324.631	2382	400.973	2113	319.31	1883	325.277	2662	470.683	1958	371.312	1302	228.829	1729	275.086	1693	267.236
VC1851	1215	177	31.789	94	17.9723	164	28.1488	133	26.095	162	32.5341	108	23.2623	281	56.0932	158	28.5518	178	31.9125
VC1854	1035	292	61.5634	131	29.4024	156	31.4323	129	29.712	162	38.1921	155	39.1919	1764	413.369	845	179.254	577	121.438
VC1855	2076	3060	321.643	2081	232.861	3207	322.154	2031	233.22	2785	327.339	2207	278.215	1393	162.743	2691	284.602	2835	297.47
VC1859	2121	275	28.2926	91	9.96673	307	30.1849	211	23.7151	190	21.8581	186	22.9497	1882	215.208	1184	122.564	1460	149.944
VC1865	1554	2549	357.931	1267	189.399	1536	206.126	1686	258.636	1151	180.727	1094	184.235	766	119.552	6485	916.244	5999	840.902
VC1866	2277	76755	7355.7	35714	3643.57	55759	5106.74	49854	5219.39	22373	2397.51	28249	3246.73	29734	3167.16	109701	10577.9	146169	13983.3
VC1867	1029	311	65.9516	166	37.4753	186	37.6955	206	47.7237	144	34.1465	140	35.6056	475	111.959	311	66.3586	323	68.3761
VC1868	1881	36	4.17632	16	1.97598	33	3.65861	22	2.78815	27	3.50247	21	2.9217	89	11.4757	61	7.12021	52	6.02188
VC1869	741	68	20.0249	78	24.4528	38	10.6944	36	11.5816	50	16.4646	27	9.53567	25	8.18279	43	12.741	33	9.70093
VC1872	1935	142	16.0135	92	11.0448	112	12.0706	90	11.0878	88	11.0969	74	10.0082	941	117.947	550	62.4071	441	49.645
VC1873	1272	37	6.34738	17	3.10466	24	3.93474	17	3.18599	11	2.11011	18	3.70332	145	27.6478	63	10.8744	135	23.1187
VC1874	1551	176	24.7617	84	12.5811	132	17.7482	96	14.7551	103	16.2041	103	17.3792	189	29.5549	118	16.7041	224	31.4596
VC1878	1749	1543	192.511	1225	162.704	2148	256.116	1149	156.608	1745	243.447	1345	201.251	925	128.272	1794	225.208	1380	171.873
VC1879	2244	879	85.4764	771	79.8148	889	82.6172	629	66.8206	778	84.5972	686	80.0031	724	78.252	578	56.5532	605	58.7286
VC1882	1245	114	19.9809	117	21.8308	134	22.4454	157	30.0616	153	29.9862	124	26.065	112	21.8187	185	32.6253	197	34.4679
VC1884	1209	43	7.76108	28	5.38002	43	7.41709	51	10.056	33	6.6602	32	6.92674	39	7.82381	37	6.71935	50	9.00868
VC1886	3468	2197	138.239	1818	121.777	2428	146.003	2216	152.326	1955	137.552	2127	160.507	1947	136.165	2445	154.793	3067	192.643
VC1888	2076	574	60.3344	458	51.2496	665	66.8014	18968	2178.09	22915	2693.34	24251	3057.09	13764	1608.04	31948	3378.85	29630	3109.01
VC1890	1305	1127	188.449	2112	375.955	1310	209.34	1134	207.15	1675	313.187	1089	218.385	171	31.7808	1292	217.372	1529	255.22
VC1893	861	621	157.387	379	102.256	454	109.962	428	118.501	523	148.217	436	132.522	478	134.649	483	123.167	665	168.243
VC1896	1419	1590	244.509	977	159.943	871	128.005	1091	183.284	1001	172.128	1044	192.541	1622	277.235	1324	204.86	1187	182.216
VC1898	2019	3090	333.966	1018	117.129	1067	110.21	891	105.202	789	95.3543	943	122.231	9349	1123.07	2541	276.325	1456	157.088
VC1899	1152	703	133.163	514	103.648	495	89.6075	1356	280.601	703	148.903	612	139.029	569	119.795	364	69.3747	768	145.22
VC1900	840	34	8.83242	36	9.95578	25	6.20658	43	12.2031	54	15.6861	22	6.85408	31	8.95081	32	8.36417	31	8.03896
VC1901	1593	5921	811.072	5228	762.381	5132	671.835	4098	613.251	4174	639.346	3939	647.106	7761	1181.63	8424	1161.06	7272	994.387
VC1903	2883	4549	344.311	3477	280.164	5987	433.068	5004	413.766	5505	465.921	4976	451.691	4467	375.795	5969	454.579	6631	501.016
VC1905	1125	637	123.557	453	93.5401	912	169.057	460	97.4738	477	103.458	495	115.148	4416	952.043	4480	874.334	2207	427.334
VC1906	1197	199	36.2776	80	15.5256	120	20.9064	107	21.3094	147	29.9656	128	27.9847	208	42.1453	142	26.0463	165	30.0267
VC1907	975	14	3.13331	7	1.66781	9	1.92499	13	3.17849	9	2.25236	8	2.14729	9	2.23881	13	2.92746	16	3.57464
VC1912	1170	1414	263.72	1135	225.352	1062	189.291	1008	205.38	1196	249.428	922	206.229	1126	233.417	1037	194.601	1060	197.35
VC1915	1671	163087	21297.2	167940	23346.9	176769	22060.8	156774	22365.6	176807	25818	151695	23757.5	100705	14616.9	176003	23125.7	161869	21101.1
VC1918	1860	13972	1639.18	10499	1311.26	10502	1177.47	13558	1737.66	12621	1655.69	10238	1440.48	11448	1492.78	11111	1311.57	10127	1186
VC1920	2361	13718	1267.87	11557	1137.11	10580	934.504	15859	1601.26	10331	1067.69	9851	1091.92	7381	758.227	6116	568.753	9582	884.052
VC1921	1281	8060	1372.99	7348	1332.52	7202	1172.45	7788	1449.3	7952	1514.7	6832	1395.74	6655	1260.02	6047	1036.44	6812	1158.36
VC1923	1302	19420	3254.76	16056	2864.7	21971	3519.09	16738	3064.61	18525	3471.74	17565	3530.55	12483	2325.35	10432	1759.17	13748	2300.1
VC1925	1794	127	15.4476	45	5.82696	115	13.368	88	11.6934	61	8.29673	73	10.6489	509	68.8137	252	30.8411	217	26.3484
VC1926	1341	28	4.55627	16	2.77168	26	4.0433	15	2.66652	9	1.63762	18	3.51277	72	13.0222	50	8.18641	35	5.68534
VC1927	1362	8	1.28172	7	1.19391	19	2.90916	9	1.57524	8	1.43322	4	0.768579	22	3.91765	11	1.77324	9	1.4394
VC1929	999	5	1.09216	1	0.232534	4	0.834999	1	0.238626	1	0.24425	1	0.261963	2	0.485562	1	0.219779	0	0
VC1931	1527	240	34.2967	296	45.0303	358	48.8917	388	60.5724	400	63.9176	278	47.6443	145	23.0308	134	19.2672	156	22.2537
VC1934	1926	85	9.63037	68	8.20172	67	7.25454	96	11.8822	85	10.7687	85	11.5496	164	20.6523	140	15.9597	135	15.2685
VC1941	1296	1029	173.257	855	153.255	1549	249.252	645	118.642	868	163.423	768	155.082	889	166.371	989	167.55	797	133.959
VC1942	861	3607	914.162	1256	338.874	1538	372.516	1157	320.341	1060	300.402	1106	336.169	492	138.593	1029	262.4	870	220.107
VC1944	864	15	3.78842	6	1.61321	10	2.41367	6	1.65546	0	0	6	1.81737	10	2.80715	7	1.77884	13	3.27753
VC1945	1464	142	21.1654	106	16.8197	157	22.364	135	21.9824	124	20.6671	103	18.412	142	23.5249	120	17.9967	201	29.907
VC1949	1827	111	13.2576	43	5.46742	79	9.01737	38	4.95824	14	1.86977	34	4.87019	58	7.69962	76	9.13329	186	22.1764
VC1950	2448	1789	159.47	682	64.718	1058	90.1293	787	76.6383	327	32.5939	622	66.4943	2644	261.957	5741	514.906	5809	516.901
VC1951	1107	48	9.4618	38	7.97422	28	5.27475	24	5.16828	38	8.37598	38	8.98341	68	14.8985	105	20.8254	115	22.6291
VC1952	2541	101	8.67355	58	5.30244	118	9.68431	90	8.44346	75	7.20205	72	7.41538	222	21.1899	99	8.55426	89	7.62962
VC1953	1218	27	4.83723	162	30.8973	37	6.33499	175	34.251	134	26.8446	108	23.205	36	7.16861	20	3.60524	27	4.82874
VC1955	948	11	2.532	12	2.94053	21	4.61958	17	4.27487	15	3.86084	12	3.31267	18	4.60515	30	6.94808	23	5.2849
VC1956	972	803	180.272	508	121.409	826	177.217	634	155.491	708	177.732	640	172.313	1086	270.984	921	208.039	1063	238.223
VC1966	1881	698	80.9742	435	53.7221	567	62.8617	523	66.282	533	69.1413	570	79.3033	832	107.279	756	88.244	762	88.2437
VC1967	2016	297	32.1474	224	25.8113	269	27.8262	266	31.4538	252	30.5007	226	29.3375	531	63.8828	411	44.7614	356	38.466
VC1970	1164	84	15.7473	39	7.7833	64	11.4662	44	9.01119	39	8.17544	41	9.21799	241	50.2162	326	61.4917	244	45.6619
VC1971	1431	570	86.9191	373	60.551	344	50.1315	328	54.6407	234	39.9003	268	49.0118	1173	198.81	2399	368.08	1440	219.2
VC1975	1713	1198	152.609	769	104.285	916	111.514	1034	143.895	837	119.225	1060	161.94	967	136.914	1079	138.298	979	124.492
VC1976	1308	401	66.8986	260	46.1762	283	45.1201	352	64.1531	337	62.8668	393	78.6304	475	88.0776	484	81.2437	484	80.6037
VC1977	1215	815	146.373	717	137.087	612	105.043	984	193.064	711	142.788	884	190.406	470	93.8213	579	104.63	820	147.013
VC1979	1326	174	28.6343	130	22.7747	141	22.1752	171	30.7422	166	30.5467	156	30.7884	264	48.2881	308	50.9987	295	48.4614
VC1983	1848	1755	207.231	1173	147.451	2156	243.298	1269	163.698	1180	155.804	1203	170.361	3638	477.464	3909	464.425	4171	491.65
VC1984	1146	766	145.856	487	98.718	829	150.856	479	99.6399	474	100.924	471	107.558	1119	236.824	684	131.046	700	133.055
VC1985	1701	2887	370.359	2206	301.268	2492	305.517	2065	289.4	1801	258.35	1960	301.549	4711	671.721	2981	384.778	2553	326.937
VC1990	1941	1168	131.31	904	108.192	1371	147.3	920	112.991	1195	150.225	937	126.334	1629	203.552	1346	152.255	1045	117.276
VC1992	834	1	0.261646	2	0.557078	0	0	1	0.285836	0	0	0	0	2	0.581626	1	0.263261	1	0.261187
VC1993	2001	169	18.4298	52	6.03682	118	12.2978	66	7.86284	58	7.07262	73	9.54731	1430	173.328	411	45.0969	233	25.3645
VC1994	1851	1997	235.425	1560	195.781	2106	237.27	1726	222.288	1707	225.023	1762	249.118	2150	281.716	2463	292.153	2860	336.571
VC1995	1014	743	159.894	679	155.555	586	120.518	571	134.24	613	147.51	493	127.237	367	87.7825	205	44.3882	246	52.8463
VC2000	996	6460	1415.32	6021	1404.31	5749	1203.72	5919	1416.68	6488	1589.46	4796	1260.16	2199	535.483	8911	1964.35	9761	2134.78
VC2001	891	79	19.3477	82	21.379	52	12.1707	55	14.7152	68	18.6222	62	18.2104	18	4.89976	88	21.6849	105	25.6702
VC2002	1005	160	34.7403	110	25.426	175	36.3131	103	24.4317	132	32.0485	116	30.2063	457	110.288	398	86.9499	418	90.5999
VC2006	945	55	12.7002	27	6.63719	29	6.39967	33	8.32462	27	6.97158	30	8.30797	52	13.346	30	6.97014	20	4.61016
VC2007	1218	1024	183.456	545	103.944	445	76.1911	555	108.625	551	110.383	532	114.306	724	144.169	541	97.5219	490	87.6327
VC2008	1446	711	107.295	354	56.8705	376	54.2264	330	54.4037	272	45.8987	302	54.6568	2014	337.809	763	115.853	590	88.8794
VC2009	1170	1468	273.792	632	125.483	909	162.02	675	137.531	760	158.499	708	158.363	5346	1108.21	2310	433.489	1997	371.8
VC2012	1461	153	22.8519	56	8.9041	232	33.1153	90	14.685	87	14.5301	78	13.9717	416	69.0594	280	42.0785	526	78.4247
VC2013	1431	32479	4952.71	18453	2995.57	19565	2851.23	16733	2787.51	16108	2746.64	15337	2804.83	22633	3836.03	30881	4738.1	25432	3871.31
VC2014	768	186	52.8484	188	56.8655	200	54.3076	167	51.8367	203	64.4962	168	57.2471	112	35.3701	145	41.4533	163	46.2321
VC2017	1017	8	1.71652	6	1.37051	14	2.87077	13	3.04723	11	2.63919	8	2.05861	13	3.10029	14	3.02245	9	1.9277
VC2019	1245	6203	1087.21	7106	1325.89	6256	1047.9	6145	1176.62	5995	1174.95	5652	1188.06	4405	858.137	5219	920.386	5372	939.905
VC2023	951	76	17.4387	83	20.2745	90	19.7357	71	17.7976	69	17.7039	75	20.6389	35	8.92622	37	8.54227	61	13.9723
VC2024	1026	2063	438.765	2636	596.829	2730	554.89	2384	553.913	3838	912.761	2476	631.551	761	179.894	2401	513.803	2197	466.445
VC2028	948	12	2.76219	5	1.22522	10	2.1998	14	3.52048	10	2.5739	6	1.65634	11	2.81426	10	2.31603	13	2.98712
VC2030	3159	17631	1217.89	16427	1207.98	23335	1540.46	15536	1172.39	13937	1076.51	15720	1302.29	16733	1284.71	18338	1274.54	22580	1557.01
VC2031	1566	881	122.762	1496	221.918	1383	184.171	1102	167.754	1135	176.849	971	162.268	326	50.49	855	119.874	835	116.148
VC2033	2685	32858	2670.4	23737	2053.68	25971	2017.14	14846	1318.1	16284	1479.85	15540	1514.65	21555	1947.08	108391	8863.41	88054	7143.68
VC2036	1113	647	126.85	301	62.8237	605	113.358	489	104.736	412	90.3237	460	108.16	1278	278.494	985	194.309	1427	279.284
VC2037	1446	18519	2794.66	14033	2254.42	13379	1929.51	11792	1944.02	11925	2012.29	11031	1996.42	12815	2149.46	9413	1429.26	10618	1599.53
VC2038	1215	46	8.26155	57	10.8981	42	7.20883	41	8.04433	51	10.2422	48	10.3388	48	9.58175	32	5.78263	41	7.35064
VC2039	1002	321	69.9065	259	60.046	305	63.4781	299	71.1354	294	71.5944	267	69.7347	440	106.504	330	72.31	287	62.3924
VC2041	1803	1896	229.468	1702	219.289	2352	272.04	1863	246.32	2195	297.056	1729	250.96	1929	259.487	2445	297.739	2058	248.638
VC2042	921	237	56.1525	197	49.6888	190	43.0215	187	48.4021	202	53.5169	213	60.5237	136	35.8145	196	46.7249	185	43.7552
VC2043	1944	916	102.82	703	84.0062	704	75.521	696	85.3484	843	105.811	648	87.2337	378	47.1602	525	59.2946	503	56.3624
VC2047	681	14	4.48602	9	3.07006	24	7.34946	12	4.20065	14	5.01626	18	6.91721	54	19.2321	36	11.6067	20	6.39735
VC2051	555	2025	796.182	1189	497.67	1582	594.436	1104	474.197	981	431.296	999	471.062	2040	891.491	2990	1182.85	4157	1631.57
VC2052	1956	1751	195.343	1246	147.979	1548	165.042	1066	129.918	1105	137.846	1099	147.04	1918	237.826	3801	426.659	3081	343.116
VC2060	1017	81	17.3798	68	15.5325	89	18.2499	49	11.4857	44	10.5568	35	9.00643	65	15.5014	79	17.0553	68	14.5648
VC2062	1134	762	146.63	705	144.42	918	168.819	520	109.313	451	97.0427	444	102.465	807	172.6	824	159.539	809	155.401
VC2063	2358	10369	959.562	8564	843.694	11772	1041.11	5429	548.856	5054	522.987	4779	530.394	11340	1166.4	9388	874.141	8189	756.492
VC2068	1488	1551	227.452	1263	197.175	2002	280.577	781	125.121	757	124.134	766	134.72	1755	286.058	1553	229.15	1384	202.605
VC2069	2094	1122	116.922	951	105.501	1465	145.899	501	57.0353	579	67.4685	546	68.2372	1739	201.42	1290	135.259	1051	109.331
VC2072	2772	2044	160.904	1718	143.973	1829	137.598	1694	145.681	1655	145.681	1582	149.355	2493	218.127	2371	187.798	2114	166.123
VC2074	1800	3413	413.756	5277	681.031	3474	402.484	3548	469.887	3597	487.604	3214	467.282	1375	185.272	3286	400.818	3620	438.08
VC2077	2277	2140	205.084	1435	146.4	2123	194.437	1753	183.528	1760	188.603	1555	178.72	1702	181.291	2103	202.781	2682	256.574
VC2080	3366	1190	77.1459	665	45.8944	1089	67.4692	627	44.4054	764	55.3833	595	46.2603	1280	92.2307	999	65.1634	904	58.5021
VC2081	894	70	17.086	76	19.7482	72	16.7953	59	15.7325	83	22.6537	50	14.6365	65	17.6342	80	19.6474	54	13.1575
VC2085	1167	692	129.394	399	79.4244	2581	461.221	353	72.1085	288	60.2173	415	93.0642	4891	1016.5	3919	737.321	2442	455.819
VC2086	1215	1716	308.192	1057	202.093	3487	598.504	992	194.634	761	152.83	1247	268.594	8737	1744.08	7174	1296.39	4300	770.921
VC2087	2811	6569	509.939	3047	251.805	6581	488.228	2971	251.956	2652	230.204	3102	288.793	24863	2145.22	11847	925.336	8629	668.678
VC2089	1767	6602	815.303	2271	298.561	4318	509.61	1728	233.125	1904	262.924	2293	339.604	29918	4106.54	8290	1030.08	6244	769.74
VC2092	1296	5520	929.425	1299	232.839	4588	738.261	1797	330.541	1460	274.883	1733	349.944	36506	6831.86	13374	2265.73	11858	1993.08
VC2095	1647	4599	609.326	4341	612.278	3247	411.131	3433	496.893	3332	493.641	3345	531.506	6161	907.272	3805	507.24	3773	499.012
VC2107	1017	406	87.1135	376	85.8853	460	94.3254	341	79.9311	356	85.4139	381	98.0414	200	47.6968	399	86.1398	430	92.1011
VC2108	1146	346	65.8827	346	70.1364	406	73.881	260	54.0843	215	45.7776	310	70.7917	232	49.1002	311	59.5837	302	57.4037
VC2110	2025	1251	134.807	1202	137.89	1184	121.932	1171	137.852	1333	160.622	1004	129.752	748	89.5894	1078	116.882	1023	110.044
VC2116	1086	540	108.504	275	58.8241	627	120.401	508	111.511	494	110.993	526	126.754	457	102.062	798	161.334	1016	203.789
VC2120	1131	101	19.4867	84	17.2532	125	23.0483	53	11.1711	76	16.3965	76	17.5856	120	25.7335	116	22.5189	101	19.4525
VC2126	1050	636	132.175	459	101.549	510	101.291	389	88.3167	359	83.4266	321	80.0057	844	194.954	520	108.734	413	85.6798
VC2128	2025	897	96.6602	660	75.7131	1338	137.792	315	37.0824	298	35.908	298	38.5121	1431	171.394	1427	154.722	740	79.602
VC2130	1320	610	100.841	537	94.5045	736	116.277	375	67.7236	356	65.8075	345	68.3991	502	92.2379	532	88.4891	556	91.7526
VC2132	1047	870	181.323	586	130.018	908	180.855	407	92.6681	443	103.242	394	98.4816	908	210.339	750	157.278	719	149.589
VC2133	1743	2453	307.1	2067	275.483	2698	322.802	1106	151.266	1284	179.749	1138	170.864	2277	316.844	2075	261.38	1913	239.076
VC2135	1440	1176	178.207	1051	169.548	1145	165.819	669	110.751	720	122.003	751	136.484	1174	197.736	1205	183.729	1150	173.961
VC2136	1056	66	13.6383	51	11.2191	44	8.68921	48	10.8358	59	13.6329	55	13.6303	59	13.5509	57	11.8512	61	12.583
VC2137	1467	2390	355.507	1826	289.15	1853	263.413	1867	303.387	2023	336.485	1597	284.892	2227	368.188	1993	298.284	1910	283.609
VC2140	2001	3758	409.817	2398	278.39	5051	526.407	1519	180.964	1795	218.885	1544	201.932	5226	633.435	3970	435.608	3286	357.716
VC2142	1131	778	150.106	570	117.075	825	152.119	252	53.1154	347	74.8628	231	53.4509	931	199.649	772	149.867	611	117.678
VC2143	1134	6237	1200.17	6478	1327.03	6204	1140.91	1976	415.39	2304	495.757	1614	372.474	6360	1360.27	4666	903.408	4191	805.049
VC2144	1137	113	21.6869	116	23.7001	162	29.713	89	18.66	75	16.0953	52	11.9687	438	93.4315	244	47.1174	215	41.1904
VC2145	909	110	26.4064	100	25.5557	78	17.8946	84	22.0292	65	17.4481	56	16.1224	115	30.6841	144	34.7817	142	34.0284
VC2152	1134	85	16.3563	55	11.2668	145	26.6653	53	11.1415	69	14.8469	69	15.9236	163	34.8622	176	34.0762	209	40.1468
VC2156	1020	404	86.4294	262	59.6696	269	54.9976	233	54.4551	281	67.2211	218	55.9322	450	107.002	473	101.815	517	110.41
VC2161	1872	1063	123.91	950	117.888	1125	125.325	612	77.9342	659	85.8972	550	76.8887	2995	388.035	1543	180.972	1553	180.71
VC2162	1065	716	146.705	743	162.066	734	143.727	597	133.631	619	141.821	605	148.666	540	122.977	913	188.223	917	187.559
VC2164	1455	1731	259.606	1067	170.354	1738	249.103	1703	279.019	1286	215.664	1497	269.255	2388	398.062	2286	344.957	2308	345.534
VC2168	1149	670	127.243	833	168.414	622	112.892	814	168.883	767	162.883	681	155.107	510	107.654	797	152.297	739	140.101
VC2171	1254	406	70.6494	247	45.7564	267	44.4023	188	35.739	221	43.0025	215	44.869	178	34.4272	185	32.3911	204	35.4364
VC2174	1662	6473	849.874	3341	466.979	2648	332.26	2134	306.088	2241	329.011	2313	364.208	19448	2838.07	4974	657.093	4028	527.93
VC2175	852	3266	836.482	2784	759.07	3237	792.309	2006	561.272	2420	693.067	2212	679.44	2189	623.141	2830	729.288	2164	553.267
VC2179	1089	361	72.3368	238	50.7693	447	85.5995	270	59.1042	311	69.6838	295	70.8924	213	47.4386	369	74.3962	378	75.6104
VC2180	1260	844	146.168	642	118.363	1242	205.562	622	117.68	751	145.435	656	136.251	984	189.411	701	122.152	810	140.034
VC2185	1092	592	118.299	789	167.844	694	132.534	532	116.137	523	116.863	523	125.339	178	39.5346	397	79.8215	511	101.933
VC2186	132	155	256.235	114	200.624	165	260.676	46	83.0742	54	99.8204	18	35.6865	322	591.646	219	364.269	173	285.489
VC2187	1134	951	182.999	553	113.283	731	134.43	162	34.0553	206	44.3255	157	36.232	2291	489.995	966	187.032	720	138.305
VC2188	1140	11259	2155.14	7991	1628.35	11041	2019.74	2646	553.309	2629	562.711	2209	507.103	10379	2208.16	11200	2157.07	5880	1123.54
VC2190	1194	487	89.003	271	52.7251	523	91.3459	111	22.1616	85	17.3706	118	25.8633	633	128.582	526	96.7238	266	48.5283
VC2191	1875	1583	184.23	1015	125.753	2229	247.914	441	56.0686	474	61.6846	468	65.3206	1921	248.488	2220	259.958	998	115.944
VC2192	939	379	88.0752	236	58.3846	376	83.5053	81	20.5637	69	17.9301	62	17.2795	474	122.431	492	115.041	229	53.1236
VC2193	1086	181	36.3688	100	21.3906	217	41.6698	37	8.12184	31	6.96516	35	8.4342	170	37.9664	219	44.2758	84	16.8487
VC2197	1305	5123	856.631	3514	625.523	5151	823.138	1430	261.221	1256	234.844	1132	227.008	6395	1188.53	5970	1004.42	3663	611.426
VC2201	828	433	114.114	387	108.576	332	83.6179	349	100.48	443	130.549	342	108.094	491	143.824	408	108.189	408	107.336
VC2209	4788	3069	139.869	729	35.3692	2368	103.138	5280	262.883	2098	106.918	2334	127.571	1383	70.0564	1330	60.9887	2920	132.845
VC2210	816	162	43.3217	48	13.6648	81	20.7008	152	44.4054	113	33.79	77	24.6948	36	10.7002	47	12.6462	99	26.4279
VC2211	2064	1718	181.633	341	38.3793	884	89.317	3078	355.501	1183	139.854	1008	127.807	994	116.804	751	79.8881	1602	169.071
VC2212	507	286	123.094	195	89.3468	227	93.3704	243	114.256	329	158.339	241	124.398	230	110.027	374	161.963	312	134.049
VC2213	966	643	145.249	830	199.597	782	168.819	1218	300.575	1603	404.908	1831	496.04	908	227.976	1856	421.845	2567	578.85
VC2214	1425	4151	635.65	5324	867.911	4243	620.94	3209	536.831	4920	842.461	3430	629.919	1198	203.902	3135	483.031	2613	399.431
VC2215	2721	1535	123.101	910	77.69	993	76.1048	1046	91.6401	910	81.6042	1232	118.492	1834	163.475	2566	207.052	3861	309.093
VC2217	2652	992	81.6241	259	22.6871	225	17.693	319	28.6747	272	25.0262	290	28.6174	8414	769.5	908	75.1734	358	29.4054
VC2223	987	32	7.07478	46	10.8266	36	7.60636	32	7.72886	33	8.15824	22	5.83326	35	8.60064	43	9.5654	33	7.28307
VC2224	1488	98	14.3715	52	8.11807	117	16.3974	151	24.1911	149	24.4333	131	23.0395	840	136.917	570	84.1054	545	79.7831
VC2226	1041	5534	1160.03	877	195.705	2295	459.752	798	182.74	802	187.985	704	176.981	142	33.084	539	113.682	476	99.6033
VC2231	2445	270	24.0971	149	14.1566	212	18.0821	198	19.305	216	21.5563	156	16.6975	789	78.2669	354	31.789	339	30.2022
VC2232	1260	595	103.045	488	89.9708	541	89.5402	480	90.8141	493	95.472	419	87.026	670	128.969	650	113.265	518	89.5523
VC2237	1599	1444	197.06	1158	168.233	1185	154.547	1111	165.633	1136	173.352	985	161.21	1273	193.09	1059	145.412	1115	151.895
VC2242	1323	237	39.0903	218	38.278	250	39.4068	253	45.5872	221	40.7598	266	52.6171	174	31.8984	232	38.5017	250	41.1621
VC2244	960	301	68.4188	172	41.6207	271	58.8694	175	43.4559	198	50.3261	184	50.1594	213	53.8131	152	34.7636	177	40.1624
VC2245	3495	3300	206.038	2531	168.228	3983	237.659	3128	213.355	2951	206.026	3104	232.423	2359	163.704	3223	202.472	3400	211.909
VC2247	1140	234	44.791	206	41.9773	362	66.2209	270	56.4601	249	53.2959	272	62.441	147	31.2746	300	57.7788	266	50.827
VC2250	1056	4464	922.445	2885	634.65	4392	867.341	3432	774.757	3157	729.474	3232	800.964	5146	1181.91	4365	907.554	3857	795.615
VC2252	2412	13211	1195.19	8298	799.187	14042	1214.07	13158	1300.45	12744	1289.22	11000	1193.5	12932	1300.37	14120	1285.31	12172	1099.26
VC2253	1359	837	134.396	856	146.321	1129	173.247	890	156.118	1071	192.296	1016	195.65	584	104.225	810	130.863	820	131.435
VC2254	1209	872	157.388	874	167.933	1196	206.299	753	148.474	982	198.191	938	203.04	881	176.738	799	145.102	775	139.635
VC2259	843	1812	469.041	2325	640.689	1881	465.321	1963	555.105	2188	633.314	1826	566.864	551	158.527	1223	318.53	1195	308.786
VC2261	843	1395	361.099	1673	461.021	982	242.927	1186	335.382	1210	350.233	1099	341.174	689	198.231	1059	275.817	860	222.223
VC2262	2646	1422	117.271	1092	95.8705	1247	98.2807	1117	100.634	959	88.4358	1137	112.454	1758	161.142	1895	157.243	1866	153.617
VC2269	1110	1638	322.011	1113	232.929	1243	233.528	955	205.099	974	214.109	1029	242.604	2360	515.666	1435	283.845	1510	296.327
VC2271	1104	265	52.379	159	33.4565	223	42.1238	201	43.402	196	43.3198	203	48.1208	317	69.6418	255	50.7134	231	45.5785
VC2273	1254	734	127.726	601	111.334	647	107.597	870	165.388	719	139.904	665	138.781	497	96.1255	782	136.918	846	146.957
VC2274	1134	37	7.11982	17	3.48248	36	6.62035	27	5.67588	32	6.88551	29	6.69253	43	9.19677	31	6.00206	32	6.14688
VC2276	1248	594	103.861	420	78.1784	419	70.015	410	78.3162	397	77.6203	343	71.9258	501	97.365	366	64.39	410	71.5627
VC2278	1293	1994	336.517	515	92.5254	1622	261.604	348	64.1598	347	65.4833	339	68.613	86	16.1317	492	83.5446	432	72.7784
VC2279	1473	9544	1413.86	10616	1674.21	6569	930.011	8574	1387.6	6557	1086.18	7606	1351.32	6197	1020.37	9119	1359.24	8430	1246.64
VC2282	1062	0	0	0	0	0	0	0	0	1	0.22976	0	0	1	0.228379	1	0.206741	0	0
VC2283	1356	310	49.8864	206	35.2907	763	117.343	288	50.6309	283	50.9244	213	41.1079	317	56.6995	328	53.1088	309	49.6382
VC2285	1518	716	102.925	448	68.558	1288	176.944	480	75.3793	606	97.4093	427	73.6142	706	112.801	684	98.9319	702	100.736
VC2287	1083	121	24.3802	88	18.8758	6289	1211	89	19.5904	95	21.404	72	17.3984	53	11.8694	64	12.9749	58	11.6659
VC2289	1071	380	77.4238	434	94.1353	36192	7047.17	243	54.0878	292	66.5262	293	71.5952	336	76.0904	537	110.087	305	62.0337
VC2290	1227	6898	1226.76	9446	1788.36	29198	4962.5	6065	1178.33	7092	1410.34	7641	1629.71	4271	844.238	7219	1291.77	4499	798.71
VC2294	1248	10292	1799.56	13578	2527.4	39317	6569.88	8851	1690.68	9947	1944.81	9672	2028.18	6335	1231.15	8261	1453.35	7427	1296.33
VC2295	1341	14901	2424.75	16255	2815.86	4802	746.767	10974	1950.83	16252	2957.18	12688	2476.11	8432	1525.04	11081	1814.27	9653	1568.02
VC2297	1131	932	179.818	783	160.824	7172	1322.42	867	182.742	852	183.813	730	168.914	1425	305.585	791	153.556	1038	199.918
VC2300	1389	1415	222.297	1092	182.63	965	144.883	1159	198.913	1064	186.913	959	180.685	1970	343.988	1560	246.589	1598	250.606
VC2309	1215	108	19.3967	130	24.8553	1867	320.449	107	20.9937	119	23.8985	108	23.2623	71	14.173	91	16.4444	92	16.4941
VC2312	1107	214	42.1839	152	31.8969	74	13.9404	191	41.1309	259	57.0889	191	45.1535	119	26.0723	180	35.7007	218	42.8969
VC2316	1338	67	10.9269	51	8.85454	515	80.268	64	11.4027	86	15.6835	52	10.1707	84	15.2266	80	13.1276	82	13.3498
VC2319	2121	690	70.9886	520	56.9528	560	55.0603	576	64.7387	609	70.061	609	75.1419	514	58.7763	780	80.7432	778	79.9018
VC2320	3627	1840	110.701	1248	79.9317	740	42.5477	1324	87.0208	1141	76.7605	1229	88.6768	1720	115.017	2170	131.36	2512	150.865
VC2322	3447	1749	110.721	1187	79.9948	342	20.6908	1564	108.163	1402	99.2444	1336	101.431	1930	135.799	2013	128.22	1969	124.429
VC2323	969	65	14.6376	52	12.4661	639	137.521	77	18.943	108	27.1956	79	21.3358	49	12.2646	59	13.3684	82	18.4335
VC2324	915	7	1.66939	4	1.01553	4526	1031.54	7	1.82373	10	2.66673	7	2.00208	9	2.38562	5	1.19978	8	1.90452
VC2329	1032	2	0.422893	0	0	327	66.0784	1	0.230995	1	0.236439	0	0	1	0.235017	0	0	0	0
VC2330	1245	89	15.5991	75	13.9941	111	18.5928	75	14.3607	110	21.5587	50	10.5101	69	13.4419	112	19.7515	135	23.6201
VC2332	1092	1038	207.422	509	108.28	896	171.111	505	110.243	509	113.735	437	104.728	2472	549.042	849	170.701	854	170.354
VC2333	1452	3062	460.17	1575	251.98	2537	364.372	1439	236.253	1305	219.302	1319	237.73	6414	1071.38	2906	439.421	3020	453.062
VC2334	984	157	34.8165	104	24.5522	179	37.9358	165	39.9734	134	33.2284	137	36.436	166	40.916	229	51.0967	204	45.1599
VC2337	1008	147	31.8227	74	17.0539	43	8.8961	105	24.832	85	20.5759	97	25.1835	188	45.2353	118	25.7024	100	21.6101
VC2339	1143	155	29.5914	109	22.153	152	27.7325	135	28.1559	132	28.1791	139	31.8254	239	50.7144	200	38.4181	202	38.4966
VC2340	1155	23	4.34536	9	1.81014	30	5.41665	40	8.25582	37	7.81662	22	4.98478	77	16.1692	42	7.98398	41	7.73249
VC2341	1692	208	26.8252	69	9.47329	163	20.0899	91	12.821	88	12.6906	108	16.7043	2495	357.643	436	56.5768	294	37.8499
VC2342	2088	142178	14858.7	186090	20703.5	135219	13505.1	142874	16311.9	150829	17626	138004	17296.8	58182	6758.31	116473	12247.5	101128	10550.1
VC2343	1380	1189	188.011	1056	177.761	1409	212.923	1042	179.999	1177	208.112	959	181.863	949	166.789	1102	175.329	1212	191.311
VC2344	2340	1714	159.836	990	98.2814	1339	119.332	957	97.4941	918	95.7252	901	100.766	2894	299.959	2333	218.903	1743	162.255
VC2345	987	271	59.9146	117	27.5373	167	35.2851	232	56.0342	245	60.5687	221	58.5977	218	53.5697	265	58.9496	434	95.7834
VC2348	1221	911	162.811	1146	218.032	612	104.527	674	131.591	924	184.653	768	164.608	4200	834.283	1166	209.669	1004	179.116
VC2349	1347	470	76.1396	563	97.0941	212	32.8216	388	68.6668	409	74.0892	322	62.5596	2067	372.18	463	75.4685	390	63.0688
VC2352	1257	23152	4019.14	12200	2254.64	11685	1938.59	9525	1806.39	8539	1657.57	9672	2013.66	21620	4171.58	12607	2202.06	8559	1483.22
VC2353	825	177	46.8166	122	34.3525	143	36.1471	76	21.9605	99	29.2806	97	30.7697	273	80.258	119	31.6698	121	31.9484
VC2356	1431	6695	1020.92	4165	676.126	7602	1107.85	4017	669.183	5510	939.532	3779	691.103	1543	261.521	2093	321.131	2865	436.116
VC2360	861	669	169.552	493	133.014	470	113.838	591	163.631	587	166.354	502	152.583	348	98.0293	334	85.1717	413	104.488
VC2362	1281	866	147.519	601	108.988	757	123.236	980	182.373	512	97.526	551	112.566	954	180.626	1079	184.937	1773	301.493
VC2364	2460	2910	258.13	1414	133.526	1640	139.027	3580	346.921	1778	176.358	1886	200.637	2314	228.143	2569	229.288	4392	388.906
VC2365	459	7	3.32786	1	0.506104	9	4.08904	8	4.15489	9	4.78442	3	1.71046	40	21.1362	28	13.3936	15	7.11862
VC2368	717	11	3.34776	6	1.94395	4	1.16341	4	1.32991	8	2.72251	5	1.82497	15	5.07402	13	3.98085	5	1.51904
VC2369	2358	1409	130.391	955	94.0831	1156	102.236	988	99.8839	1021	105.653	896	99.442	2208	227.109	1546	143.952	1553	143.465
VC2370	1740	180	22.5737	128	17.0889	245	29.3635	190	26.0308	235	32.9548	156	23.4629	176	24.5326	368	46.4356	314	39.3095
VC2371	951	1	0.229456	1	0.244271	2	0.438572	2	0.501339	1	0.256578	1	0.275185	7	1.78524	1	0.230872	4	0.916214
VC2373	4593	952	45.2294	485	24.53	2337	106.109	626	32.4908	384	20.4002	639	36.4091	838	44.2514	11636	556.236	17982	852.823
VC2374	1470	170	25.2355	98	15.4868	239	33.9057	113	18.325	88	14.6071	101	17.9808	314	51.8074	1422	212.39	1417	209.976
VC2376	4464	3400	166.201	1740	90.5477	5906	275.906	2844	151.876	1994	108.993	2886	169.191	6486	352.397	8214	404.001	14407	703.019
VC2377	1416	333	51.317	125	20.5068	431	63.4754	178	29.9667	152	26.1927	161	29.7556	730	125.037	1036	160.638	1465	225.368
VC2383	861	1	0.253441	1	0.269804	4	0.968832	4	1.10749	4	1.13359	6	1.8237	6	1.69016	3	0.765015	4	1.01199
VC2385	972	1719	385.913	1089	260.264	1760	377.605	980	240.349	1531	384.334	1180	317.703	1260	314.401	1367	308.784	1560	349.604
VC2386	1623	3161	424.997	2046	292.846	3112	399.864	1650	242.353	2482	373.149	2106	339.583	1373	205.178	1907	257.979	3012	404.254
VC2388	483	146	65.9608	164	78.8767	167	72.1043	161	79.4623	173	87.3974	120	65.0189	73	36.6569	173	78.6414	117	52.7662
VC2389	3231	12646	854.076	21533	1548.17	4595	296.579	14762	1089.16	22910	1730.17	15152	1227.27	1145	85.9505	3294	223.841	3801	256.259
VC2390	1140	727	139.159	864	176.06	248	45.3668	660	138.013	1212	259.416	628	144.165	98	20.8498	210	40.4452	194	37.0693
VC2391	810	2199	592.407	1411	404.664	1398	359.926	1624	477.951	1412	425.353	1208	390.29	1370	410.219	1586	429.903	1827	491.327
VC2394	2712	29138	2344.5	15723	1346.78	18053	1388.2	19970	1755.38	14289	1285.62	12708	1226.29	24276	2171.04	14968	1211.79	19155	1538.54
VC2396	918	649	154.27	555	140.444	783	177.873	597	155.029	634	168.518	570	162.494	833	220.081	836	199.947	864	205.016
VC2397	1197	3825	697.296	3061	594.048	4693	817.613	3526	702.216	3594	732.628	3492	763.459	4167	844.324	4349	797.714	4729	860.583
VC2398	1263	1105	190.915	947	174.18	1400	231.162	1305	246.314	1414	273.178	1176	243.674	1059	203.363	1308	227.382	1232	212.483
VC2400	1461	3147	470.031	2472	393.052	3628	517.856	2934	478.732	3236	540.453	2717	486.682	1871	310.601	2934	440.922	2994	446.395
VC2401	1065	40	8.19579	17	3.7081	28	5.48277	33	7.38664	23	5.2696	21	5.1603	23	5.23791	36	7.42173	44	8.99955
VC2402	1197	179	32.6317	99	19.2129	191	33.276	175	34.8519	157	32.004	179	39.1349	139	28.1644	165	30.2651	194	35.3041
VC2403	1323	1256	207.162	1075	188.756	1461	230.294	1133	204.151	1014	187.015	1078	213.238	1056	193.59	1223	202.964	1175	193.462
VC2404	1083	238	47.9544	204	43.7576	300	57.7676	204	44.9039	228	51.3696	219	52.9202	187	41.8787	244	49.4668	219	44.0487
VC2405	1362	605	96.9301	469	79.9922	681	104.271	588	102.916	687	123.078	674	129.506	544	96.8727	728	117.356	579	92.6017
VC2406	1488	1038	152.221	706	110.218	1073	150.379	928	148.671	1111	182.184	1095	192.582	1034	168.538	1001	147.701	1082	158.395
VC2407	1743	638	79.8736	511	68.1045	694	83.0336	656	89.7199	563	78.8153	653	98.0441	649	90.3082	703	88.5544	603	75.3594
VC2412	1428	16339	2496.76	20972	3411.64	27028	3947.09	16826	2808.89	22512	3846.67	19760	3621.3	11349	1927.57	17675	2717.59	14350	2188.98
VC2413	1908	33652	3848.69	59809	7281.83	63814	6974.76	53489	6682.95	62011	7930.3	62903	8627.77	10271	1305.61	32010	3683.49	29963	3420.77
VC2414	2661	59606	4887.93	102580	8955.09	116273	9112.25	88749	7950.62	100526	9217.92	97465	9585.38	15420	1405.46	48713	4019.32	54176	4434.86
VC2416	1905	6497	744.214	2082	253.886	3950	432.408	2217	277.43	2087	267.317	2077	285.33	19471	2478.98	5625	648.305	4602	526.222
VC2417	1755	1178	146.47	753	99.6713	1131	134.393	1481	201.169	891	123.88	1079	160.898	1423	196.656	1163	145.497	1069	132.684
VC2422	891	438	107.27	359	93.5985	303	70.918	255	68.2252	318	87.0861	227	66.6736	318	86.5624	330	81.3183	282	68.9428
VC2424	1689	58	7.49339	34	4.67629	95	11.7297	58	8.18617	43	6.2121	53	8.21205	79	11.3443	69	8.96957	88	11.3493
VC2425	1227	17	3.02332	10	1.89325	14	2.37944	14	2.71998	13	2.58522	11	2.34614	22	4.34868	15	2.6841	17	3.01802
VC2430	2286	4713	449.885	2991	303.943	4911	448.007	4169	434.749	3306	352.879	4076	466.62	3964	420.569	3313	318.198	4501	428.894
VC2431	1881	3696	428.769	2251	277.996	3596	398.678	2755	349.153	2386	309.515	2613	363.543	4642	598.544	2970	346.673	3404	394.201
VC2436	1317	5841	967.791	5205	918.094	5249	831.156	5623	1017.81	5340	989.361	4524	898.964	4464	822.088	6361	1060.45	6734	1113.79
VC2438	2847	1948	149.308	873	71.2326	1649	120.788	1133	94.8691	910	77.9926	1028	94.4955	3640	310.094	2168	167.195	2040	156.085
VC2439	1302	921	154.358	532	94.9189	564	90.3358	357	65.3642	343	64.281	328	65.9278	520	96.8662	399	67.2843	376	62.9063
VC2440	1518	5509	791.92	3970	607.534	5271	724.124	4825	757.719	5576	896.294	4302	741.659	3809	608.582	5519	798.253	5945	853.095
VC2442	1302	8043	1347.99	11438	2040.76	9771	1565.02	8389	1535.97	8346	1564.11	7267	1460.66	2650	493.645	5999	1011.63	5589	935.062
VC2445	1590	585	80.2858	413	60.34	444	58.2341	633	94.905	661	101.439	565	92.9944	635	96.8627	665	91.8283	636	87.132
VC2446	1212	111	19.9848	122	23.3835	166	28.5626	99	19.4722	89	17.9179	69	14.8988	66	13.2075	105	19.0212	123	22.1065
VC2447	1302	30284	5075.54	32440	5787.91	23316	3734.52	26036	4767.01	27226	5102.37	22154	4452.94	9935	1850.7	29356	4950.37	28133	4706.77
VC2448	1638	11469	1527.89	14490	2054.98	12440	1583.79	11679	1699.71	15228	2268.45	11102	1773.75	4916	727.91	11065	1483.17	11046	1468.96
VC2451	2217	3543	348.727	2326	243.723	3599	338.538	3692	396.989	2912	320.498	3267	385.646	3635	397.666	5400	534.786	4882	479.678
VC2452	1323	458	75.5415	454	79.7165	550	86.6951	402	72.435	478	88.1592	417	82.4863	255	46.7477	421	69.8674	408	67.1766
VC2453	2784	2430	190.466	977	81.5225	1336	100.076	985	84.3431	1117	97.9002	1033	97.1039	3083	268.586	1635	128.944	1347	105.394
VC2454	1293	120	20.2518	76	13.6542	172	27.741	181	33.3705	163	30.7602	170	34.4077	411	77.0945	439	74.5449	319	53.7415
VC2456	1338	364	59.3643	203	35.2446	445	69.3578	696	124.004	690	125.832	646	126.352	1222	221.511	830	136.199	899	146.36
VC2460	978	258	57.5653	193	45.8427	353	75.271	292	71.1748	324	80.8361	215	57.5314	68	16.8636	211	47.3692	158	35.1913
VC2463	1794	7567	920.41	6812	882.073	9965	1158.37	7162	951.687	7244	985.27	6720	980.285	5986	809.271	7623	932.944	7397	898.154
VC2469	1608	2561	347.539	1579	228.112	2532	328.374	1633	242.093	1975	299.696	1617	263.166	2950	444.955	5125	699.777	4481	607.025
VC2472	972	483	108.433	514	122.843	336	72.0883	364	89.2725	394	98.9075	340	91.5415	209	52.1507	300	67.7652	323	72.3859
VC2474	1230	543	96.333	443	83.6663	564	95.6237	571	110.666	479	95.0232	470	99.9996	649	127.973	611	109.066	547	96.8723
VC2475	1209	851	153.597	719	138.151	663	114.361	771	152.023	663	133.809	622	134.639	765	153.467	665	120.767	687	123.779
VC2481	1230	1400	248.372	573	108.219	1646	279.072	791	153.304	609	120.812	688	146.382	853	168.199	4258	760.068	4575	810.221
VC2483	1722	1189	150.671	626	84.4488	1165	141.086	1585	219.421	1338	189.593	1668	253.494	3584	504.795	4016	512.05	4648	587.964
VC2484	1806	4251	513.634	2431	312.694	2794	322.627	2487	328.277	3323	448.965	2948	427.184	5568	747.758	4250	516.682	3946	475.945
VC2485	966	356	80.418	335	80.5601	504	108.804	315	77.7349	536	135.39	376	101.863	171	42.9337	142	32.2748	195	43.9719
VC2487	1089	37	7.41402	29	6.18618	38	7.27691	36	7.88056	31	6.94598	21	5.04658	74	16.481	35	7.05655	27	5.40074
VC2490	1551	792	111.428	425	63.6545	716	96.2704	653	100.365	546	85.8975	561	94.6578	1166	182.334	955	135.19	1308	183.702
VC2491	1092	250	49.9571	139	29.5695	226	43.1596	215	46.9352	106	23.6855	171	40.9807	461	102.39	291	58.509	414	82.5839
VC2492	1404	588	91.3883	379	62.7082	696	103.379	461	78.2738	298	51.7903	480	89.4704	1101	190.195	848	132.611	1087	168.648
VC2495	120	829	1507.49	984	1904.87	752	1306.86	412	818.462	663	1348.13	471	1027.18	203	410.293	407	744.672	378	686.164
VC2497	1254	1060	184.454	595	110.223	832	138.362	529	100.564	611	118.889	551	114.99	1361	263.233	907	158.804	805	139.835
VC2499	1071	337	68.6627	305	66.155	329	64.0616	354	78.7946	360	82.0186	278	67.9299	318	72.0141	374	76.6715	331	67.3218
VC2500	1101	134	26.5581	100	21.0991	176	33.3363	115	24.8996	123	27.2595	90	21.3925	73	16.0811	124	24.7279	123	24.3352
VC2501	1512	7010	1011.69	6652	1022	3917	540.248	7286	1148.73	5558	896.946	4835	836.855	5276	846.317	4378	635.735	5951	857.345
VC2503	2862	19870	1514.99	20378	1654.03	20905	1523.25	18410	1533.44	19460	1659.1	16697	1526.77	7435	630.073	13277	1018.55	16854	1282.78
VC2504	978	78	17.4035	91	21.615	91	19.4041	72	17.55	116	28.9413	95	25.4209	28	6.94383	66	14.8169	61	13.5865
VC2506	2910	2002	150.124	3732	297.921	3382	242.366	2919	239.124	2705	226.816	2737	246.143	544	45.3404	1993	150.372	1928	144.322
VC2507	1377	370	58.6338	170	28.6792	189	28.6233	120	20.7745	112	19.8465	128	24.3266	1156	203.612	709	113.048	550	87.0054
VC2508	1005	23	4.99392	9	2.08031	18	3.73506	11	2.60921	16	3.88466	19	4.94758	71	17.1345	46	10.0495	44	9.53683
VC2514	1260	2963	513.146	2323	428.283	3003	497.023	2209	417.934	3116	603.429	2438	506.371	2402	462.362	2570	447.831	2523	436.178
VC2522	963	582	131.879	587	141.6	668	144.658	610	151.003	572	144.934	544	147.835	433	109.054	655	149.337	656	148.387
VC2523	981	30	6.67317	39	9.23523	40	8.5032	45	10.9352	32	7.9594	35	9.33694	23	5.68642	54	12.0858	44	9.77015
VC2529	1464	4983	742.728	2532	401.767	3509	499.843	3123	508.526	3169	528.178	2845	508.565	11327	1876.52	5248	787.054	4980	740.979
VC2534	1362	978	156.69	840	143.27	924	141.477	851	148.948	940	168.403	845	162.362	683	121.625	893	143.955	886	141.701
VC2535	1344	2176	353.297	1574	272.056	1763	273.555	1555	275.812	1713	310.998	1461	284.483	1481	267.261	1772	289.479	1815	294.168
VC2538	1593	70	9.58876	106	15.4576	219	28.6695	74	11.0738	101	15.4705	121	19.8781	89	13.5505	186	25.6359	238	32.5446
VC2539	993	2	0.439502	1	0.233939	0	0	1	0.240067	1	0.245725	0	0	1	0.244248	3	0.663321	1	0.219365
VC2542	1356	746	120.049	625	107.071	488	75.0502	595	104.602	592	106.527	561	108.27	471	84.2444	582	94.2357	543	87.2283
VC2544	1011	298	64.3199	83	19.0712	323	66.6259	66	15.5624	89	21.4802	78	20.1906	511	122.588	319	69.2774	254	54.7268
VC2547	3765	2207	127.914	1768	109.086	2526	139.914	2552	161.584	2771	179.585	2388	165.987	1528	98.4324	2602	151.738	3054	176.694
VC2548	1716	2209	280.904	1453	196.698	1792	217.777	2428	337.298	2862	406.96	2067	315.231	1537	217.238	1992	254.873	2307	292.852
VC2554	1266	409	70.4969	219	40.1849	475	78.2441	276	51.9706	351	67.6508	257	53.1257	345	66.0945	237	41.1024	384	66.0716
VC2559	1431	18	2.74481	39	6.33107	151	22.0054	20	3.33175	30	5.11542	27	4.93776	25	4.23721	11	1.68774	27	4.11
VC2562	1962	6421	714.141	1699	201.162	1623	172.509	1961	238.265	1433	178.216	2427	323.725	9338	1154.34	2500	279.765	2294	254.69
VC2564	1383	201	31.7142	455	76.426	400	60.3156	298	51.3661	295	52.0474	246	46.5499	53	9.29466	266	42.2291	199	31.3436
VC2571	993	250490	55045.4	339240	79361.5	386052	81075.2	283223	67992.6	304959	74936.2	283566	74732.6	92043	22481.3	233309	51586.3	234942	51538.2
VC2576	1335	104434	17070.3	126884	22078.9	143587	22429.8	108725	19414.7	110860	20262.5	108474	21264.2	48391	8791.5	113072	18596.3	92635	15115.1
VC2598	744	1801	528.227	1712	534.543	1701	476.785	1355	434.159	1136	372.567	1100	386.924	2232	727.614	2117	624.741	1972	577.366
VC2599	2466	12551	1110.62	10319	972.068	8696	735.39	9679	935.664	7160	708.467	8119	861.618	14586	1434.57	13721	1221.64	12130	1071.48
VC2600	1779	319	39.1287	379	49.4898	422	49.4684	549	73.5663	604	82.8439	700	102.974	579	78.9373	860	106.139	721	88.2829
VC2602	1299	11719	1968.62	11295	2019.9	17348	2785.04	10479	1923.06	9776	1836.33	9352	1884.09	9129	1704.49	15137	2558.48	15487	2597.02
VC2603	981	124	27.5825	53	12.5504	59	12.5422	56	13.6082	55	13.6802	50	13.3385	120	29.6683	64	14.324	69	15.3214
VC2606	1794	488	59.3578	298	38.5874	613	71.2573	457	60.7262	492	66.9179	504	73.5214	606	81.9276	614	75.1446	661	80.2595
VC2608	1917	2084	237.222	1592	192.918	2046	222.574	1996	248.211	1855	236.114	2018	275.489	1512	191.298	1764	202.036	1956	222.261
VC2616	1458	108	16.1639	57	9.08175	169	24.1725	40	6.54011	43	7.19632	66	11.8465	4022	669.059	681	102.551	762	113.845
VC2617	1020	131	28.0254	34	7.74339	115	23.512	33	7.71252	29	6.93741	35	8.97994	3053	725.95	382	82.2271	356	76.0269
VC2618	1212	278	50.0521	125	23.9585	305	52.4794	135	26.553	162	32.6146	189	40.8098	6182	1237.1	1407	254.885	918	164.99
VC2620	1413	784	121.075	1304	214.382	844	124.564	1027	173.265	1231	212.577	1210	224.104	252	43.2552	670	104.108	648	99.8965
VC2621	2610	1231	102.92	387	34.4447	524	41.868	457	41.7405	375	35.0582	458	45.923	4696	436.383	864	72.6817	744	62.094
VC2622	774	1	0.281929	2	0.600262	1	0.269433	2	0.615987	4	1.26101	3	1.01435	4	1.25343	3	0.851005	0	0
VC2623	1017	918	196.971	841	192.1	795	163.019	762	178.614	907	217.613	743	191.194	758	180.771	691	149.179	707	151.431
VC2627	1476	1895	280.158	1132	178.161	2554	360.849	1581	255.345	1422	235.078	1457	258.332	2147	352.798	2808	417.698	3624	534.834
VC2628	1101	1297	257.059	1467	309.524	2126	402.687	1344	291.001	1389	307.832	1249	296.88	915	201.564	1201	239.501	1467	290.242
VC2630	1716	122	15.514	55	7.44556	116	14.0972	104	14.4477	96	13.6507	88	13.4206	136	19.2221	107	13.6905	142	18.0256
VC2635	2478	4265	375.576	4590	430.292	4062	341.846	4774	459.265	4427	435.921	4048	427.508	3415	334.248	4661	412.981	5851	514.335
VC2638	1455	68	10.1983	87	13.8902	80	11.4662	92	15.0733	72	12.0745	78	14.0293	99	16.5026	67	10.1103	80	11.9769
VC2641	1377	196	31.0601	141	23.7869	189	28.6233	178	30.8154	121	21.4413	166	31.5486	400	70.454	197	31.4112	285	45.0846
VC2642	1215	103	18.4987	100	19.1195	144	24.716	116	22.7596	98	19.6811	91	19.6007	100	19.962	139	25.1183	191	34.2432
VC2644	1002	1	0.217777	2	0.463676	1	0.208125	1	0.237911	0	0	0	0	1	0.242054	1	0.219121	0	0
VC2645	1137	331	63.5254	236	48.2174	235	43.1022	258	54.0931	177	37.985	185	42.5811	384	81.9126	364	70.2899	330	63.2224
VC2646	2631	3466	287.467	2407	212.524	4533	359.299	3473	314.678	2502	232.042	2732	271.747	3206	295.544	15463	1290.4	24417	2021.57
VC2655	975	25	5.5952	13	3.09735	17	3.6361	26	6.35698	20	5.00524	19	5.09982	57	14.1791	31	6.98086	18	4.02148
VC2656	1809	23599	2846.66	8673	1113.74	11660	1344.16	4511	594.452	4221	569.346	5460	789.877	41069	5506.24	24156	2931.83	17962	2162.89
VC2661	1023	247	52.6868	200	45.4158	241	49.1284	265	61.7522	313	74.6566	281	71.8846	122	28.9244	255	54.7289	336	71.5453
VC2664	1635	26002	3470.32	17579	2497.63	12420	1584.15	28983	4225.79	14565	2173.66	13989	2239.1	11857	1758.88	4386	588.983	13315	1773.95
VC2670	774	2	0.563857	1	0.300131	4	1.07773	6	1.84796	2	0.630505	4	1.35246	0	0	0	0	4	1.12574
VC2671	1383	152	23.9829	86	14.4454	138	20.8089	100	17.2369	162	28.582	120	22.7072	114	19.9923	117	18.5744	92	14.4905
VC2674	1332	3255	533.245	1958	341.476	1389	217.465	3835	686.347	1757	321.86	2064	405.519	2335	425.17	805	132.692	1881	307.611
VC2677	1008	1240	268.436	473	109.007	588	121.649	449	106.186	522	126.36	478	124.1	892	214.627	604	131.561	581	125.555
VC2678	2205	1748	172.987	1274	134.219	2099	198.516	1714	185.304	1624	179.712	1633	193.813	2035	223.839	1827	181.921	1919	189.576
VC2681	1278	3196	545.703	3805	691.633	3675	599.678	3903	728.031	2901	553.881	4010	821.143	1166	221.283	1681	288.794	2277	388.105
VC2683	1167	184	34.4054	155	30.8541	250	44.6746	174	35.5436	163	34.0813	196	43.9532	257	53.4124	436	82.029	416	77.6497
VC2684	2412	1093	98.8833	859	82.731	1380	119.315	889	87.8632	795	80.4247	872	94.6117	1445	145.302	2148	195.528	1958	176.829
VC2685	915	518	123.535	281	71.3407	233	53.1039	493	128.442	490	130.67	402	114.977	312	82.7015	340	81.5849	410	97.6068
VC2688	1008	967	209.337	339	78.1252	439	90.8229	185	43.7516	202	48.8979	209	54.2614	82	19.7303	208	45.3059	200	43.2202
VC2689	963	698	158.165	280	67.5436	361	78.1758	279	69.0654	306	77.5344	269	73.1024	304	76.5644	738	168.26	999	225.973
VC2690	909	60	14.4035	55	14.0557	71	16.2887	53	13.8993	56	15.0322	56	16.1224	60	16.0091	70	16.9078	58	13.8989
VC2693	1395	416	65.0728	251	41.7976	339	50.6777	284	48.5318	304	53.1739	280	52.5278	747	129.875	423	66.5761	399	62.304
VC2697	909	1	0.240058	1	0.255557	1	0.229418	0	0	2	0.536866	2	0.5758	0	0	0	0	1	0.239637
VC2698	1452	45515	6840.19	28114	4497.88	13470	1934.61	23078	3788.91	22600	3797.88	17831	3213.77	16193	2704.83	4786	723.699	4592	688.895
VC2699	1308	7779	1297.77	3938	699.391	2383	379.934	2534	461.829	2361	440.441	2683	536.807	4105	761.176	1198	201.095	961	160.042
VC2701	1803	1598	193.402	1015	130.774	1421	164.358	2315	306.082	1456	197.045	1670	242.396	1765	237.426	1854	225.77	1520	183.639
VC2703	1746	827	103.357	988	131.451	818	97.7014	1318	179.951	1253	175.108	1083	162.327	468	65.0102	1124	141.343	1322	164.932
VC2705	1704	86	11.0131	121	16.4956	140	17.1337	109	15.2489	102	14.606	112	17.201	58	8.2554	61	7.85981	87	11.1216
VC2710	2118	473	48.7321	462	50.672	683	67.2491	683	76.8736	645	74.3076	769	95.018	433	49.584	786	81.4796	703	72.3014
VC2711	2079	2272	238.47	1501	167.717	1752	175.74	2376	272.442	2172	254.921	2216	278.946	2578	300.752	2053	216.814	2300	240.985
VC2712	1443	5006	757.015	514	82.7464	1035	149.577	559	92.3481	402	67.9766	558	101.198	190	31.935	205	31.1917	233	35.1728
VC2713	1317	274	45.3989	191	33.6899	173	27.3938	220	39.8217	184	34.0904	208	41.3317	341	62.7984	190	31.6752	231	38.2071
VC2716	2322	3232	303.731	2934	293.528	2915	261.799	4264	437.761	3512	369.056	3917	441.466	1938	202.428	2486	235.067	3443	322.992
VC2725	1224	368	65.6065	222	42.1331	438	74.625	502	97.7698	480	95.6884	411	87.8751	495	98.0852	528	94.7119	667	118.703
VC2731	1221	708	126.531	354	67.3503	602	102.819	829	161.853	712	142.287	707	151.534	701	139.246	644	115.804	705	125.774
VC2732	1512	1129	162.938	591	90.8004	847	116.822	1457	229.715	1094	176.549	1154	199.737	1086	174.204	937	136.063	1401	201.838
VC2734	918	1865	443.319	1277	323.147	1273	289.186	2548	661.667	2279	605.761	2028	578.137	2032	536.86	2009	480.495	2179	517.049
VC2738	1629	4184	560.468	1319	188.094	6245	799.471	1381	202.095	925	138.554	1486	238.728	11494	1711.31	6966	938.889	3953	528.595
VC2739	1887	868	100.376	539	66.3543	813	89.8484	744	93.9904	711	91.9384	732	101.518	1683	216.318	1389	161.615	1188	137.139
VC2744	1830	14924	1779.57	28241	3584.93	22338	2545.57	19347	2520.26	22884	3051.27	17953	2567.39	3761	498.462	15709	1884.73	14633	1741.81
VC2746	1410	12437	1924.76	9224	1519.68	19209	2841.04	7197	1216.79	5394	933.45	5488	1018.59	6252	1075.42	11639	1812.38	17947	2772.62
VC2748	1065	156	31.9636	97	21.158	135	26.4348	127	28.4274	90	20.6202	136	33.4191	154	35.0712	133	27.4192	134	27.4077
VC2749	1407	940	145.785	560	92.4583	861	127.615	747	126.564	530	91.9139	700	130.2	1277	220.129	622	97.0618	810	125.403
VC2750	2550	949	81.2094	380	34.6175	922	75.4019	423	39.5442	492	47.0787	467	47.9272	2752	261.751	1022	87.996	1317	112.503
VC2751	1005	550	119.42	763	176.364	268	55.6109	657	155.841	676	164.127	599	155.979	313	75.5367	259	56.583	314	68.0583
VC2752	120	729	1325.64	917	1775.17	746	1296.43	528	1048.9	787	1600.27	648	1413.19	168	339.553	402	735.524	422	766.035
VC2756	1458	315	47.1447	203	32.3438	265	37.9036	210	34.3356	301	50.3742	203	36.4371	396	65.8745	274	41.2615	255	38.0978
VC2758	2172	421	42.2963	166	17.7542	269	25.8276	185	20.3046	134	15.0537	173	20.8445	3515	392.505	745	75.3093	655	65.69
VC2759	1164	92	17.2471	66	13.1717	84	15.0494	89	18.2272	64	13.4161	64	14.3891	435	90.6392	154	29.0482	131	24.5152
VC2761	1230	956	169.603	3139	592.841	378	64.0882	2191	424.639	2400	476.108	2112	449.36	2571	506.964	2369	422.875	1329	235.363
VC2762	1362	2298	368.174	2054	350.329	2146	328.582	2027	354.78	2521	451.643	2159	414.84	1578	281.002	2267	365.449	2274	363.69
VC2764	1404	22629	3517.05	22173	3668.68	33482	4973.2	20654	3506.87	19414	3374.02	18758	3496.43	25425	4392.11	33267	5202.34	26894	4172.59
VC2766	1542	40360	5711.46	35485	5345.8	49427	6684.54	31433	4859.41	29892	4730.1	29124	4942.79	40002	6291.83	44585	6348.29	40923	5780.97
VC2772	882	574	142.011	403	106.142	417	98.5959	419	113.247	418	115.64	360	106.817	463	127.319	399	99.3245	553	136.576
VC2775	1896	4536	522.053	5604	686.613	6427	706.906	4446	559.002	4254	547.468	4148	572.54	3585	458.596	4317	499.915	4512	518.38
VCA0001	135	30	48.4917	8	13.766	20	30.895	24	42.3799	24	43.3787	24	46.5246	46	82.6426	18	29.2746	30	48.4066
VCA0002	1977	4328	477.706	3108	365.196	3537	373.095	3672	442.77	3725	459.747	3073	406.782	5604	687.498	4400	488.65	4155	457.806
VCA0008	1662	48	6.30217	32	4.47271	54	6.7757	34	4.87675	41	6.01939	32	5.03877	81	11.8204	51	6.73738	41	5.37366
VCA0011	2709	6727	541.867	2111	181.022	1422	109.467	1966	173.004	1692	152.402	2754	266.048	5136	459.828	4527	366.905	2821	226.836
VCA0013	2454	1065	94.7011	125	11.8328	398	33.8221	150	14.5713	112	11.1364	186	19.8355	12747	1259.83	11956	1069.7	1376	122.141
VCA0014	2181	584	58.4302	85	9.05348	418	39.968	114	12.4604	96	10.7403	88	10.5592	19514	2170.05	8063	811.695	927	92.5852
VCA0016	2001	1110	121.048	387	44.9279	809	84.3127	473	56.3503	348	42.4357	541	70.7548	9532	1155.36	4023	441.423	1435	156.215
VCA0018	2085	62	6.48882	35	3.89955	108	10.8021	74	8.46073	64	7.48985	67	8.40958	163	18.961	152	16.0062	142	14.8354
VCA0020	3258	859	57.5337	494	35.2231	1043	66.7613	574	41.9994	500	37.4471	547	43.9381	1450	107.944	939	63.28	973	65.0548
VCA0023	1041	16	3.35389	10	2.23152	18	3.6059	7	1.60299	10	2.34395	5	1.25697	26	6.05763	19	4.00733	30	6.27752
VCA0024	957	8	1.82414	1	0.242739	0	0	4	0.996393	5	1.27485	7	1.91422	6	1.52061	8	1.8354	4	0.91047
VCA0025	1389	2011	315.929	627	104.862	1965	295.02	671	115.16	592	103.997	788	148.467	9692	1692.35	3588	567.156	2545	399.12
VCA0027	2550	170	14.5475	87	7.92558	154	12.5942	204	19.071	171	16.3627	140	14.3679	319	30.341	195	16.7898	177	15.12
VCA0031	1566	72	10.0328	41	6.08197	75	9.9876	50	7.61133	75	11.6861	49	8.1886	116	17.9658	62	8.69265	78	10.8498
VCA0033	1875	109	12.6854	94	11.6461	159	17.6843	223	28.3522	204	26.5478	199	27.7752	370	47.8608	378	44.2632	431	50.0718
VCA0036	1218	531	95.1322	481	91.7381	477	81.67	496	97.0771	542	108.58	513	110.224	448	89.2094	214	38.5761	335	59.9122
VCA0040	927	31	7.2973	24	6.01428	30	6.7489	27	6.94331	33	8.68628	28	7.90467	35	9.15731	21	4.97384	29	6.81453
VCA0041	1227	954	169.662	970	183.645	1233	209.561	906	176.022	793	157.699	877	187.051	1048	207.156	938	167.846	955	169.542
VCA0044	2145	781	79.4518	604	65.4127	889	86.4303	766	85.1302	581	66.0919	695	84.7936	1217	137.608	1487	152.207	1426	144.814
VCA0045	1185	52	9.57558	49	9.60572	84	14.7827	53	10.662	45	9.26603	55	12.1465	70	14.3271	99	18.3429	117	21.5073
VCA0047	1131	809	156.087	427	87.7036	774	142.715	1192	251.244	700	151.02	715	165.443	1046	224.31	980	190.246	817	157.354
VCA0049	882	16	3.95851	9	2.37042	11	2.60085	6	1.62168	16	4.4264	8	2.37371	31	8.52458	19	4.72974	11	2.7167
VCA0051	1524	1047	149.914	635	96.7923	943	129.038	651	101.831	822	131.609	652	111.961	2522	401.365	1108	159.627	867	123.923
VCA0052	1563	2200	307.145	4883	725.738	1004	133.957	6120	933.415	5684	887.349	4436	742.742	26531	4116.94	2948	414.115	1352	188.424
VCA0055	954	3	0.686204	4	0.974011	1	0.218596	4	0.999526	1	0.255771	1	0.27432	2	0.508465	0	0	0	0
VCA0057	1410	292	45.1902	676	111.373	143	21.1499	433	73.2068	292	50.5316	164	30.439	406	69.8372	217	33.7903	191	29.5075
VCA0061	1359	1442	231.54	1678	286.83	2543	390.228	1539	269.961	2126	381.719	1736	334.299	620	110.65	2008	324.412	1668	267.359
VCA0063	1998	637	69.5703	327	38.0193	829	86.5268	1365	162.862	1164	142.153	997	130.589	130	15.7808	236	25.9339	570	62.1437
VCA0064	2142	1309	133.352	499	54.1169	993	96.6766	3744	416.676	1814	206.641	1888	230.668	289	32.7234	464	47.561	729	74.1354
VCA0065	2307	1162	109.91	336	33.8333	762	68.8809	3137	324.152	1319	139.507	1437	163.01	255	26.8085	426	40.5428	633	59.7687
VCA0066	1443	627	94.8159	151	24.3088	295	42.6331	1410	232.935	476	80.4897	626	113.531	160	26.8926	183	27.8443	302	45.5888
VCA0068	1644	1602	212.638	696	98.3467	1025	130.021	1143	165.74	954	141.594	857	136.422	741	109.319	470	62.7694	801	106.132
VCA0074	1101	70	13.8737	60	12.6595	95	17.994	272	58.893	307	68.0378	337	80.1029	393	86.5735	590	117.657	491	97.143
VCA0076	1377	120	19.0164	193	32.5593	384	58.1552	212	36.7015	375	66.4503	232	44.092	89	15.676	80	12.7558	84	13.2881
VCA0077	1662	350	45.9534	418	58.4248	419	52.5744	392	56.226	351	51.5318	361	56.8436	339	49.4708	456	60.2401	353	46.2659
VCA0079	1293	2181	368.076	2447	439.63	2161	348.536	2832	522.128	3521	664.457	2436	493.042	1591	298.436	2501	424.685	2585	435.491
VCA0080	1824	284	33.9761	165	21.0141	305	34.8712	202	26.4003	245	32.7748	182	26.1127	559	74.3305	348	41.8896	384	45.8589
VCA0083	1173	52	9.67354	18	3.56473	47	8.35586	40	8.12914	37	7.69667	32	7.13933	67	13.8534	63	11.7922	78	14.4849
VCA0085	1203	17	3.08364	21	4.05514	22	3.81372	19	3.76505	21	4.25945	18	3.91573	38	7.66122	28	5.11028	43	7.78611
VCA0088	1275	2296	392.954	969	176.549	3930	642.797	1257	235.021	1703	325.915	1897	389.37	4829	918.601	3960	681.926	5532	945.125
VCA0096	1224	151	26.92	171	32.4539	156	26.5788	187	36.4202	205	40.8669	175	37.4164	170	33.6858	157	28.1624	133	23.6694
VCA0098	1308	647	107.939	1128	200.333	424	67.6005	1473	268.459	1540	287.285	1213	242.694	590	109.402	472	79.2294	530	88.2644
VCA0099	1041	80	16.7695	81	18.0753	80	16.0262	125	28.6248	104	24.3771	83	20.8657	136	31.686	136	28.684	111	23.2268
VCA0101	1557	1058	148.278	747	111.451	904	121.08	824	126.16	681	106.723	709	119.169	2319	361.237	1572	221.675	1547	216.431
VCA0103	1779	571	70.0391	552	72.0801	695	81.4705	506	67.8043	640	87.7816	527	77.5247	550	74.9836	828	102.19	720	88.1605
VCA0105	285	155	118.677	109	88.8452	207	151.467	186	155.579	203	173.8	183	168.04	487	414.442	414	318.939	441	337.063
VCA0108	1479	780	115.082	559	87.8003	1507	212.489	566	91.2285	613	101.133	597	105.636	1179	193.342	1280	190.018	1150	169.374
VCA0110	1770	257	31.684	98	12.8619	314	36.9954	163	21.9531	143	19.7134	144	21.2909	358	49.0557	302	37.4615	300	36.9203
VCA0112	1488	220	32.2626	173	27.0082	412	57.7412	181	28.9973	232	38.0439	181	31.8333	673	109.696	596	87.9418	453	66.3152
VCA0114	1335	113	18.4704	103	17.9229	243	37.9592	106	18.9281	103	18.8259	103	20.1912	300	54.5029	329	54.1086	260	42.4238
VCA0116	2610	327	27.3393	299	26.6123	886	70.7921	407	37.1737	421	39.3587	418	41.9123	829	77.036	1041	87.5714	937	78.2018
VCA0117	1593	35	4.79438	25	3.64566	120	15.7093	40	5.98586	37	5.66742	43	7.06412	89	13.5505	85	11.7153	71	9.70868
VCA0119	1410	156	24.1427	114	18.7818	506	74.8381	169	28.5726	205	35.476	190	35.2647	380	65.3649	498	77.5465	395	61.0233
VCA0120	3546	794	48.861	706	46.2507	1657	97.4485	791	53.1766	851	58.5585	797	58.82	1263	86.3862	1517	93.9288	1499	92.0832
VCA0121	1266	54	9.30765	49	8.99114	77	12.6838	49	9.22667	76	14.648	54	11.1626	96	18.3915	96	16.6491	99	17.0341
VCA0123	3054	894	63.8776	606	46.0952	1020	69.6503	680	53.0789	730	58.3248	519	44.4738	1380	109.595	1274	91.5909	1498	106.846
VCA0128	1503	539	78.2546	85	13.1375	187	25.9462	119	18.8743	74	12.0136	106	18.4566	1200	193.643	325	47.4763	278	40.2906
VCA0131	921	23	5.4494	21	5.29678	31	7.0193	32	8.28272	27	7.15325	21	5.96712	70	18.4339	72	17.1643	52	12.2988
VCA0132	1005	10	2.17127	4	0.924583	5	1.03752	5	1.186	9	2.18512	5	1.302	16	3.8613	15	3.27701	5	1.08373
VCA0134	732	101	30.1086	91	28.879	128	36.4662	102	33.2178	90	30.0007	76	27.1711	197	65.2732	92	27.5949	134	39.876
VCA0136	1071	242	49.3067	38	8.24226	137	26.6761	43	9.57109	38	8.65752	56	13.6837	3535	800.534	218	44.6909	129	26.2372
VCA0137	1410	1439	222.701	321	52.8857	582	86.0786	300	50.7206	306	52.9544	376	69.7869	18723	3220.6	2862	445.659	1118	172.719
VCA0140	1209	71	12.8148	32	6.14859	86	14.8342	56	11.0419	54	10.8985	66	14.2864	261	52.3593	177	32.1439	153	27.5666
VCA0141	2055	407	43.2178	213	24.078	253	25.6744	200	23.2007	180	21.3727	231	29.4175	1089	128.527	546	58.3355	406	43.036
VCA0142	1353	177	28.5467	91	15.6241	143	22.0409	121	21.3192	126	22.7233	95	18.3752	556	99.6682	253	41.0558	209	33.6485
VCA0144	1056	14	2.89297	1	0.219983	6	1.18489	2	0.45149	1	0.231066	6	1.48694	42	9.6464	11	2.28708	17	3.50673
VCA0146	2166	30	3.02234	13	1.39424	33	3.17722	23	2.53135	15	1.68979	12	1.44987	72	8.06221	35	3.54782	70	7.03975
VCA0147	1212	24	4.32105	15	2.87502	24	4.12953	15	2.95033	18	3.62384	10	2.15925	21	4.20239	29	5.25348	27	4.85265
VCA0148	3759	362	21.0144	172	10.6294	712	39.5002	168	10.6542	136	8.82808	133	9.25944	222	14.3239	166	9.69589	159	9.21387
VCA0151	1353	28	4.51586	14	2.40371	35	5.39463	27	4.75717	36	6.49238	25	4.83557	51	9.14223	39	6.32876	35	5.63492
VCA0155	1497	28	4.08147	18	2.79321	23	3.20404	17	2.70713	16	2.60794	17	2.97189	61	9.88298	31	4.54665	34	4.94737
VCA0157	2676	228	18.5921	150	13.0214	208	16.2095	174	15.5005	167	15.2275	156	15.2561	349	31.6315	275	22.5631	233	18.9665
VCA0159	942	0	0	0	0	0	0	1	0.253065	0	0	0	0	1	0.257471	0	0	0	0
VCA0160	1236	39	6.88535	21	3.94687	18	3.03701	15	2.89305	19	3.75089	13	2.75252	604	118.522	30	5.32911	29	5.1109
VCA0161	1419	117	17.9922	47	7.69427	53	7.78906	23	3.86392	21	3.61107	26	4.79509	2567	438.756	186	28.7795	72	11.0527
VCA0165	2133	295	30.1795	115	12.5245	210	20.5315	67	7.48801	92	10.5244	90	11.0422	473	53.7836	253	26.0424	196	20.0162
VCA0167	717	294	89.4764	98	31.7511	286	83.1837	365	121.355	234	79.6336	234	85.4087	502	169.81	367	112.383	425	129.118
VCA0171	1941	1119	125.801	382	45.7183	815	87.5636	1607	197.366	962	120.934	1136	153.165	1105	138.075	1056	119.451	985	110.542
VCA0176	1935	1533	172.879	980	117.651	880	94.8404	543	66.8962	543	68.4728	491	66.4058	1853	232.26	747	84.7601	888	99.9653
VCA0179	1209	97	17.5076	1242	238.642	168	28.9784	1796	354.13	1800	363.283	1220	264.082	28	5.61709	78	14.1651	82	14.7742
VCA0180	1233	320	56.6327	132	24.8693	123	20.8034	77	14.8871	109	21.5706	74	15.7063	410	80.6493	1034	184.124	944	166.773
VCA0181	876	57	14.1988	43	11.4029	59	14.0456	53	14.423	50	13.9272	46	13.7423	46	12.736	69	17.2941	64	15.9145
VCA0182	1593	198	27.1225	234	34.1234	235	30.7641	179	26.7867	179	27.4181	202	33.1849	219	33.3433	232	31.976	237	32.4078
VCA0183	1185	1514	278.797	1226	240.339	796	140.083	881	177.231	1112	228.974	814	179.768	363	74.2965	555	102.832	635	116.727
VCA0189	1005	171	37.1287	119	27.5064	126	26.1454	132	31.3105	104	25.2503	84	21.8735	186	44.8876	167	36.484	139	30.1277
VCA0191	1485	714	104.918	464	72.5845	623	87.4889	639	102.579	606	99.5739	501	88.2911	752	122.821	783	115.768	776	113.829
VCA0193	1344	318	51.6307	294	50.816	402	62.3761	399	70.7711	445	80.7905	398	77.4978	317	57.2058	388	63.3847	391	63.3716
VCA0197	1044	105	21.9467	76	16.9108	1399	279.453	123	28.0858	93	21.7361	96	24.0645	193	44.837	635	133.544	1387	289.397
VCA0198	1122	1977	384.498	1424	294.828	1853	344.409	1444	306.801	1838	399.717	1513	352.9	1544	333.76	1729	338.341	1786	346.742
VCA0199	1917	2184	248.605	1682	203.824	1649	179.387	1475	183.422	1800	229.113	1217	166.14	1828	231.278	1863	213.375	1866	212.035
VCA0200	1125	248	48.1038	185	38.2007	216	40.0399	226	47.8893	294	63.7667	147	34.1956	203	43.7646	240	46.8393	246	47.6321
VCA0204	1356	745	119.888	1053	180.393	1976	303.892	1037	182.306	1086	195.42	1038	200.329	995	177.969	1301	210.654	1269	203.854
VCA0205	1329	2125	348.911	994	173.746	671	105.29	944	169.328	715	131.275	1223	240.828	3994	728.892	1874	309.597	1172	192.097
VCA0210	1569	140	19.4709	80	11.8446	139	18.475	96	14.5858	125	19.4396	84	14.0108	202	31.2254	163	22.8095	166	23.0464
VCA0211	1947	112	12.5526	50	5.96563	92	9.85402	86	10.5297	79	9.90058	71	9.54328	155	19.3084	68	7.66823	116	12.9781
VCA0212	1050	39	8.10505	20	4.42479	27	5.36248	25	5.67588	27	6.27442	15	3.73859	68	15.7072	41	8.57327	50	10.3729
VCA0213	1590	1195	164.003	917	133.975	1653	216.804	1015	152.178	1181	181.239	1117	183.849	1052	160.472	1204	166.258	1816	248.792
VCA0214	1245	445	77.9957	473	88.2559	205	34.3381	227	43.4649	251	49.1931	189	39.7281	147	28.637	443	78.1244	455	79.6085
VCA0217	1080	25	5.05122	5	1.07547	7	1.35165	9	1.98656	9	2.03338	8	1.93853	15	3.36858	11	2.23625	14	2.82372
VCA0218	1257	221	38.3652	155	28.645	225	37.3284	131	24.8438	97	18.8294	105	21.8605	344	66.3748	108	18.8643	160	27.727
VCA0219	2226	9382	919.709	3527	368.072	18430	1726.6	2647	283.473	2214	242.69	2077	244.184	78053	8504.41	9767	963.359	8674	848.812
VCA0220	1647	1346	178.333	595	83.9219	1102	139.534	534	77.2912	449	66.52	437	69.4374	4260	627.33	892	118.911	967	127.894
VCA0221	939	5	1.16194	3	0.742178	9	1.9988	7	1.77711	8	2.07885	8	2.22961	29	7.49052	8	1.87058	8	1.85585
VCA0223	2757	52	4.11573	26	2.19073	45	3.40383	40	3.45864	39	3.45165	35	3.32228	1307	114.979	159	12.6623	166	13.1156
VCA0225	765	514	146.616	287	87.1511	381	103.862	506	157.678	473	150.869	384	131.364	321	101.771	421	120.829	503	143.227
VCA0227	912	134	32.062	73	18.5943	107	24.467	183	47.8342	153	40.9351	137	39.3125	26	6.91446	67	16.1299	105	25.0791
VCA0231	1017	7	1.50196	2	0.456837	7	1.43539	9	2.10962	7	1.67949	9	2.31594	3	0.715451	3	0.647668	4	0.856755
VCA0233	321	60	40.7874	36	26.0525	58	37.6803	207	153.726	106	80.575	90	73.3741	102	77.0682	123	84.1302	100	67.8598
VCA0235	1194	1036	189.337	1560	303.51	1690	295.171	1062	212.033	1182	241.553	907	198.796	145	29.4539	1124	206.687	2115	385.854
VCA0238	1650	148	19.573	104	14.642	215	27.1735	314	45.3658	353	52.2024	313	49.6439	421	61.8839	449	59.7468	576	76.0424
VCA0241	885	43	10.6024	20	5.24975	51	12.0176	33	8.889	16	4.4114	30	8.87122	133	36.4492	48	11.9083	78	19.1986
VCA0246	1761	15	1.85871	23	3.03404	10	1.18422	14	1.89518	3	0.415682	19	2.82358	249	34.2941	67	8.35348	42	5.19526
VCA0247	756	156	45.028	97	29.8059	85	23.4471	63	19.8656	114	36.7945	73	25.2701	384	123.194	165	47.9197	171	49.271
VCA0248	1068	83	16.9585	44	9.57048	45	8.78684	61	13.6157	52	11.8804	33	8.08627	238	54.0487	97	19.9413	81	16.5208
VCA0250	1401	25	3.89388	21	3.48204	21	3.12588	22	3.74341	28	4.87662	27	5.04349	110	19.043	43	6.7388	25	3.88704
VCA0254	2169	125	12.5757	97	10.3888	136	13.0759	83	9.12223	144	16.1995	127	15.3232	127	14.2012	145	14.6778	198	19.8849
VCA0257	1455	88	13.1977	62	9.89876	108	15.4793	76	12.4518	92	15.4285	91	16.3676	108	18.0028	148	22.3332	207	30.9902
VCA0264	1179	36	6.66299	15	2.95549	24	4.24511	23	4.65047	28	5.79487	21	4.66134	32	6.58288	26	4.84185	27	4.98847
VCA0267	1140	58	11.1021	47	9.57735	28	5.12206	34	7.10979	28	5.99312	30	6.88687	67	14.2544	52	10.015	53	10.1272
VCA0268	1932	82	9.26162	44	5.29051	91	9.82259	66	8.14365	61	7.7041	58	7.85645	130	16.3198	153	17.3875	150	16.9123
VCA0269	1674	41	5.34452	37	5.1345	48	5.97967	19	2.70571	30	4.37286	22	3.43932	48	6.9545	43	5.63982	63	8.1979
VCA0270	1170	135	25.1784	76	15.0897	98	17.4675	103	20.9862	70	14.5986	98	21.9203	288	59.7017	153	28.7116	125	23.2724
VCA0277	381	3011	1724.51	793	483.504	2029	1110.58	536	335.368	575	368.25	699	480.129	10929	6957.21	5493	3165.46	5523	3157.68
VCA0278	1308	2533	422.579	693	123.077	1707	272.156	949	172.958	894	166.774	1170	234.09	11421	2117.76	3934	660.357	4024	670.143
VCA0279	624	2	0.6994	1	0.372278	1	0.3342	0	0	0	0	3	1.25818	13	5.05288	5	1.75929	4	1.39635
VCA0281	1158	2360	444.717	863	173.123	918	165.32	950	195.568	916	193.013	874	197.519	5711	1196.14	2260	428.501	1884	354.397
VCA0282	981	9	2.00195	18	4.26241	27	5.73966	11	2.67304	24	5.96955	13	3.46801	13	3.21406	26	5.81911	33	7.32761
VCA0283	1224	772	137.631	366	69.4627	421	71.7286	405	78.878	404	80.5377	255	54.5211	1825	361.627	712	127.718	749	133.296
VCA0284	531	11	4.52042	4	1.74992	10	3.92733	5	2.2447	14	6.43329	4	1.97138	12	5.48109	15	6.20224	16	6.56361
VCA0287	1929	38963	4407.58	37386	4502.24	53283	5760.34	35317	4364.5	41649	5268.32	36160	4905.71	18232	2292.36	35479	4038.23	35506	4009.47
VCA0291	963	9	2.03937	5	1.20613	7	1.51587	4	0.990185	5	1.2669	4	1.08702	7	1.763	3	0.683986	10	2.26199
VCA0294	327	17	11.3444	7	4.97282	21	13.3925	4	2.91605	11	8.20813	12	9.60371	44	32.6351	9	6.04292	16	10.6583
VCA0308	1209	915	165.149	477	91.6525	829	142.995	324	63.8853	503	101.518	665	143.946	1308	262.398	784	142.378	710	127.923
VCA0330	489	194	86.5711	96	45.6052	143	60.9844	109	53.1374	131	65.3675	253	135.4	476	236.09	220	98.7793	223	99.3376
VCA0337	1005	212	46.031	96	22.19	136	28.2205	97	23.0085	81	19.6661	157	40.8827	403	97.2565	167	36.484	223	48.3344
VCA0359	300	14	10.1833	27	20.9071	23	15.9881	30	23.8387	32	26.0272	23	20.0637	19	15.3607	26	19.0285	41	29.7701
VCA0366	936	172	40.0989	89	22.0885	105	23.394	101	25.7234	97	25.2869	85	23.7656	282	73.0724	174	40.8155	160	37.2359
VCA0367	1023	301	64.2053	193	43.8262	212	43.2167	121	28.1963	175	41.7409	125	31.9772	417	98.8645	356	76.4058	344	73.2488
VCA0374	1038	15	3.15336	12	2.68557	12	2.41088	14	3.21524	12	2.82087	10	2.5212	9	2.10293	18	3.80739	14	2.93798
VCA0383	111	7	13.7612	4	8.37123	13	24.4237	7	15.0334	8	17.586	4	9.43067	49	107.066	12	23.7362	9	17.6619
VCA0391	288	870	659.184	577	465.41	803	581.453	721	596.795	1104	935.354	693	629.718	940	791.617	757	577.106	863	652.733
VCA0396	831	12	3.15109	5	1.39772	5	1.25476	13	3.72928	6	1.76177	4	1.25969	10	2.91863	6	1.58527	10	2.6213
VCA0433	858	634	161.243	345	93.408	573	139.27	510	141.699	507	144.185	402	122.615	803	226.991	802	205.229	1026	260.482
VCA0439	1005	113	24.5354	57	13.1753	64	13.2802	43	10.1996	44	10.6828	61	15.8843	228	55.0235	100	21.8467	117	25.3593
VCA0441	930	56	13.1397	20	4.99573	25	5.60594	20	5.1266	15	3.93557	19	5.34658	56	14.6044	35	8.26299	38	8.90058
VCA0450	531	43	17.6707	21	9.18707	40	15.7093	18	8.08091	16	7.35233	15	7.39268	30	13.7027	26	10.7506	50	20.5113
VCA0455	597	275	100.517	134	52.1414	318	111.082	180	71.8755	179	73.1607	176	77.1514	507	205.974	693	254.865	571	208.343
VCA0458	858	0	0	3	0.812243	3	0.729165	0	0	2	0.568777	0	0	9	2.54411	4	1.02359	6	1.52329
VCA0463	399	103	56.3306	65	37.8436	107	55.9245	69	41.2248	79	48.3118	97	63.6216	215	130.691	158	86.9433	158	86.2585
VCA0472	981	94	20.9093	23	5.44642	43	9.14094	22	5.34609	34	8.45686	34	9.07017	180	44.5024	74	16.5621	50	11.1024
VCA0490	1014	190	40.888	100	22.9094	162	33.3172	99	23.2745	93	22.3792	65	16.7757	139	33.2473	106	22.952	102	21.9119
VCA0495	873	39	9.74834	42	11.176	65	15.5271	38	10.3765	56	15.6521	28	8.39362	29	8.05682	24	6.036	36	8.98268
VCA0510	2907	965	72.4373	573	45.7891	783	56.1705	708	58.0591	576	48.3478	539	48.5232	2007	167.449	823	62.1594	1009	75.6073
VCA0511	2121	808	83.1287	694	76.01	585	57.5184	333	37.4271	649	74.6627	520	64.1606	2371	271.126	1449	149.996	1346	138.236
VCA0513	1182	1288	237.782	774	152.116	1030	181.724	1092	220.236	1044	215.517	841	186.202	2114	433.778	2028	376.706	2342	431.605
VCA0516	1743	62	7.76202	24	3.19864	48	5.74295	167	22.8403	30	4.19975	30	4.50432	81	11.2711	174	21.9182	109	13.6222
VCA0518	1203	10	1.81391	16	3.08963	9	1.56016	15	2.97241	15	3.04246	7	1.52278	10	2.01611	23	4.19773	28	5.07002
VCA0519	981	22	4.89366	28	6.63042	19	4.03902	31	7.53312	55	13.6802	21	5.60216	15	3.70853	66	14.7716	57	12.6568
VCA0520	1140	183	35.0289	143	29.1396	182	33.2934	137	28.6483	133	28.4673	123	28.2362	143	30.4236	193	37.171	156	29.8083
VCA0521	3042	1576	113.052	1409	107.598	1582	108.452	1334	104.539	1279	102.591	1112	95.6646	815	64.9798	1182	85.312	1546	110.705
VCA0522	2061	672	71.1494	300	33.8139	436	44.1164	274	31.6924	388	45.936	322	40.8868	1412	166.164	929	98.9669	536	56.6506
VCA0523	1170	131	24.4324	93	18.465	177	31.5485	58	11.8175	90	18.7696	87	19.4598	350	72.5541	306	57.4232	157	29.2302
VCA0524	963	35	7.93089	17	4.10086	35	7.57937	14	3.46565	18	4.56085	25	6.7939	20	5.03713	40	9.11981	29	6.55978
VCA0526	1407	138	21.4025	103	17.0057	92	13.6359	110	18.6372	98	16.9954	101	18.7859	113	19.4789	206	32.1459	161	24.9258
VCA0527	990	562	123.874	550	129.056	378	79.6248	490	117.989	516	127.179	406	107.324	288	70.5565	431	95.586	363	79.871
VCA0528	945	4	0.923652	1	0.245822	8	1.76543	10	2.52261	7	1.80745	9	2.49239	2	0.513308	8	1.8587	7	1.61355
VCA0529	1863	37	4.3338	16	1.99508	33	3.69396	38	4.86243	40	5.23898	21	2.94993	63	8.20177	42	4.94981	48	5.61236
VCA0530	3240	137	9.2269	85	6.09433	127	8.17429	94	6.91616	105	7.90758	84	6.78484	221	16.5435	189	12.8076	184	12.3706
VCA0531	1494	144	21.0326	111	17.2594	112	15.6336	138	22.0197	164	26.7851	129	22.5967	108	17.5329	129	18.9579	126	18.3712
VCA0535	381	218	124.857	182	110.968	226	123.702	154	96.3559	164	105.031	144	98.9106	203	129.226	168	96.8136	161	92.0489
VCA0540	1452	316	47.4898	138	22.0782	239	34.326	93	15.2686	113	18.9894	131	23.6108	24	4.00889	311	47.0268	1330	199.527
VCA0544	1665	1392	182.434	748	104.361	574	71.8934	871	124.706	754	110.499	758	119.141	2053	299.057	1018	134.241	1056	138.155
VCA0545	1743	1541	192.924	1387	184.855	1118	133.763	1273	174.106	1331	186.329	1079	162.005	1137	158.213	1312	165.268	1344	167.965
VCA0546	957	73	16.6453	57	13.8361	135	29.418	59	14.6968	61	15.5531	56	15.3137	76	19.2611	112	25.6956	94	21.396
VCA0550	1083	320	64.4765	336	72.0714	253	48.7173	350	77.041	414	93.2763	290	70.0769	427	95.6267	265	53.7241	270	54.3066
VCA0552	2301	681	64.5819	560	56.5358	732	66.3416	633	65.5797	668	70.8369	606	68.9226	449	47.3271	792	75.5719	702	66.4566
VCA0554	1233	178	31.5019	390	73.4774	292	49.3869	214	41.3745	321	63.5245	245	52.0006	34	6.68799	99	17.6289	81	14.31
VCA0557	1410	98	15.1666	56	9.22616	122	18.044	71	12.0039	92	15.9209	89	16.5187	428	73.6215	248	38.6175	240	37.0774
VCA0558	1569	79	10.9871	64	9.47565	84	11.1647	85	12.9145	96	14.9296	78	13.01	236	36.4812	101	14.1335	127	17.6319
VCA0559	984	36	7.98339	26	6.13805	33	6.99375	28	6.78337	52	12.8946	33	8.77656	60	14.7889	42	9.37144	42	9.29762
VCA0560	1239	105	18.4926	79	14.8118	94	15.8215	94	18.0859	112	22.057	87	18.3761	160	31.3205	107	18.9611	112	19.6908
VCA0563	1539	8109	1149.76	4301	649.207	7472	1012.49	5308	822.195	3917	621.033	4247	722.186	9653	1521.26	12947	1847.07	17531	2481.34
VCA0564	1377	3179	503.775	1741	293.709	3020	457.367	2106	364.592	1560	276.433	1559	296.29	3502	616.825	4722	752.912	6804	1076.34
VCA0565	1500	1590	231.306	827	128.076	1578	219.385	1476	234.573	1680	273.286	1308	228.203	1423	230.088	1508	220.73	1886	273.885
VCA0568	1167	619	115.744	478	95.1501	516	92.2084	386	78.8495	497	103.917	398	89.2519	723	150.261	590	111.003	653	121.888
VCA0572	1005	1622	352.18	1030	238.08	935	194.016	893	211.82	1073	260.515	728	189.571	1625	392.163	1075	234.852	1020	221.081
VCA0574	2682	630	51.258	271	23.4727	257	19.9832	267	23.732	241	21.9259	282	27.5167	2224	201.12	727	59.5152	426	34.5994
VCA0576	2097	49095	5108.8	5234	579.812	19899	1978.9	58985	6705.41	29531	3436.21	23698	2957.46	6474	748.78	7243	758.354	17977	1867.4
VCA0578	1698	956	122.857	604	82.6326	603	74.0579	831	116.666	853	122.578	674	103.879	1420	202.829	827	106.935	965	123.796
VCA0586	597	398	145.475	420	163.428	401	140.075	292	116.598	383	156.539	336	147.289	293	119.035	448	164.761	384	140.112
VCA0588	1593	508	69.587	173	25.228	345	45.1643	492	73.6261	254	38.9061	302	49.6131	658	100.182	385	53.0636	571	78.0796
VCA0589	1059	82	16.8966	38	8.33566	48	9.45229	67	15.0821	58	13.3638	31	7.66075	162	37.1021	55	11.403	127	26.1231
VCA0590	1083	14	2.82085	7	1.50149	9	1.73303	31	6.82363	11	2.47836	24	5.79947	34	7.61431	38	7.70384	37	7.44202
VCA0591	1836	1092	129.787	475	60.0998	600	68.1507	1265	164.248	681	90.5053	892	127.145	3117	411.76	1813	216.809	1487	176.423
VCA0595	954	10	2.28735	15	3.65254	27	5.90211	22	5.49739	20	5.11542	10	2.7432	11	2.79656	15	3.45219	19	4.33833
VCA0597	282	245	189.582	380	313.03	254	187.835	332	280.654	235	203.338	224	207.876	123	105.788	161	125.351	226	174.573
VCA0601	1722	7	0.887044	4	0.539609	2	0.242208	11	1.5228	6	0.850193	8	1.2158	16	2.25355	6	0.765015	7	0.885487
VCA0602	1212	3	0.540131	1	0.191668	2	0.344127	0	0	1	0.201325	1	0.215925	6	1.20068	2	0.362309	3	0.539183
VCA0603	1020	9	1.92541	4	0.910987	2	0.408904	5	1.16856	4	0.956884	4	1.02628	7	1.66448	3	0.645763	8	1.70847
VCA0604	1104	14	2.76719	1	0.210418	5	0.944479	7	1.51151	10	2.21019	3	0.711144	11	2.41659	7	1.39213	8	1.57848
VCA0605	1398	15	2.34134	7	1.16317	12	1.79005	11	1.87572	12	2.09447	9	1.68477	16	2.77583	7	1.09937	17	2.64886
VCA0614	1749	999	124.64	470	62.4252	586	69.8714	501	68.2858	403	56.2231	508	76.0115	176	24.4063	363	45.5689	341	42.47
VCA0615	1137	87	16.697	68	13.8931	99	18.1579	55	11.5315	61	13.0909	58	13.3497	67	14.292	68	13.1311	71	13.6024
VCA0617	1236	387	68.3239	364	68.4124	401	67.6577	367	70.7832	345	68.1083	356	75.3767	365	71.6233	383	68.035	441	77.7209
VCA0621	996	4	0.876357	8	1.86588	5	1.04689	5	1.19672	6	1.46991	4	1.05101	7	1.70458	2	0.440882	5	1.09352
VCA0623	951	3780	867.344	6498	1587.27	1187	260.293	6997	1753.94	6189	1587.96	6473	1781.27	3681	938.783	2573	594.034	2962	678.457
VCA0624	1995	7305	799.02	10516	1224.5	2731	285.476	11258	1345.24	9429	1153.25	12834	1683.54	5091	618.928	4863	535.197	4298	469.29
VCA0625	2253	1113	107.799	180	18.5594	903	83.583	863	91.3129	373	40.3968	302	35.0793	99	10.6575	120	11.6942	263	25.428
VCA0628	2175	4003	401.612	2009	214.572	2400	230.114	1164	127.578	1591	178.489	1136	136.686	5554	619.336	2032	205.124	1617	161.945
VCA0629	1041	20	4.19237	8	1.78522	20	4.00655	16	3.66397	8	1.87516	17	4.2737	92	21.4347	54	11.3892	71	14.8568
VCA0638	3159	138	9.53256	78	5.73584	127	8.38389	95	7.16896	108	8.34206	72	5.9647	575	44.1467	301	20.9203	230	15.8597
VCA0644	1704	180	23.0506	110	14.996	117	14.3188	114	15.9484	95	13.6036	100	15.358	277	39.4267	170	21.9044	144	18.4082
VCA0646	1746	56	6.99881	41	5.45496	55	6.56916	61	8.32852	56	7.82606	32	4.79635	74	10.2794	61	7.67075	91	11.3531
VCA0650	1137	14	2.68688	6	1.22587	10	1.83413	12	2.51596	10	2.14605	12	2.76202	20	4.26628	9	1.73794	23	4.40641
VCA0653	1440	8183	1240.02	3104	500.739	2749	398.111	2357	390.193	2426	411.081	1968	357.658	60	10.1058	34	5.18404	68	10.2864
VCA0654	993	383	84.1646	204	47.7236	189	39.6921	212	50.8943	180	44.2306	172	45.3299	138	33.7062	121	26.754	132	28.9562
VCA0655	1647	5705	755.862	3241	457.128	3432	434.555	4035	584.026	3543	524.9	3345	531.506	206	30.3357	110	14.664	206	27.2453
VCA0656	921	1	0.23693	3	0.756683	1	0.226429	2	0.51767	0	0	1	0.284149	15	3.95013	2	0.476785	5	1.18257
VCA0657	1539	1988	281.876	755	113.962	771	104.474	726	112.455	829	131.436	680	115.631	30128	4748.01	4387	625.866	1254	177.491
VCA0658	1611	1335	180.828	578	83.3459	822	106.406	337	49.8674	369	55.8895	415	67.4152	1045	157.326	602	82.0452	657	88.8357
VCA0663	1764	768	95.0042	563	74.1416	811	95.8769	377	50.9478	480	66.396	415	61.568	917	126.081	986	122.724	935	115.46
VCA0665	1380	1371	216.79	491	82.6522	773	116.813	521	89.9997	308	54.4592	389	73.7694	1542	271.01	4239	674.429	4256	671.8
VCA0666	1371	162	25.7844	85	14.4024	106	16.1235	95	16.5184	92	16.3738	95	18.1339	271	47.9415	160	25.6233	156	24.7859
VCA0667	1542	34	4.81144	20	3.01299	15	2.02861	13	2.00975	26	4.11423	18	3.05488	62	9.75185	37	5.26829	34	4.80299
VCA0669	1296	22	3.70423	11	1.9717	22	3.54005	17	3.12699	11	2.07103	10	2.0193	65	12.1643	17	2.88002	23	3.86581
VCA0673	1011	60	12.9503	42	9.65051	37	7.63207	52	12.2612	50	12.0675	43	11.1307	78	18.7121	96	20.8484	107	23.0542
VCA0675	1725	377	47.6906	220	29.6269	360	43.5216	296	40.9058	291	41.1626	276	41.8722	693	97.437	745	94.8242	767	96.8554
VCA0678	2490	3581	313.823	3894	363.286	3149	263.733	2181	208.804	1592	156.007	2665	280.094	7275	708.62	16462	1451.56	11833	1035.17
VCA0681	1296	20	3.36748	15	2.68868	19	3.05731	22	4.04669	23	4.33034	23	4.64439	45	8.42146	33	5.59063	34	5.71467
VCA0683	1584	84	11.5719	46	6.74613	35	4.60791	35	5.26739	64	9.8588	59	9.7477	438	67.0654	125	17.3263	99	13.6144
VCA0684	1311	38	6.32501	20	3.54388	17	2.70419	27	4.90957	28	5.2114	31	6.1882	1982	366.675	75	12.5606	59	9.80318
VCA0685	1035	34	7.16834	18	4.04003	24	4.83573	24	5.52781	21	4.95083	18	4.55132	1602	375.407	59	12.5159	55	11.5755
VCA0686	2103	60	6.22576	24	2.65109	35	3.47073	28	3.17396	20	2.32055	33	4.10658	3316	382.433	108	11.2755	88	9.11509
VCA0687	1056	9	1.85977	4	0.87993	8	1.57986	12	2.70894	5	1.15533	5	1.23911	270	62.0126	15	3.11874	11	2.26906
VCA0688	1776	101	12.4096	104	13.6032	71	8.33695	103	13.8254	86	11.8156	74	10.9042	133	18.163	131	16.195	122	14.9635
VCA0690	1206	6	1.08564	7	1.34835	14	2.42087	16	3.16268	5	1.01163	7	1.51899	14	2.81553	14	2.54878	19	3.43181
VCA0693	1839	872	103.47	935	118.109	888	100.698	1020	132.221	875	116.098	835	118.826	634	83.6156	1096	130.852	1271	150.55
VCA0697	1884	661	76.5598	168	20.7148	306	33.8713	149	18.8533	218	28.2342	218	30.2818	593	76.3403	497	57.9199	319	36.8831
VCA0699	1224	58	10.3401	10	1.89789	18	3.06678	19	3.70045	20	3.98702	16	3.42093	82	16.2485	42	7.5339	31	5.51693
VCA0700	3156	161	11.1319	128	9.42161	233	15.3961	156	11.7834	147	11.3653	133	11.0286	488	37.5027	333	23.1664	427	29.4719
VCA0702	1149	662	125.724	418	84.5101	276	50.0934	332	68.8812	289	61.373	310	70.6069	2525	532.993	619	118.283	512	97.0661
VCA0704	1263	51	8.81144	34	6.25357	56	9.24648	48	9.05984	52	10.0461	35	7.25221	68	13.0583	61	10.6042	75	12.9353
VCA0705	2370	88	8.10242	65	6.37114	59	5.19153	52	5.23043	70	7.20691	66	7.28788	124	12.6898	91	8.43034	70	6.43379
VCA0706	1293	33	5.56924	19	3.41356	26	4.1934	17	3.13424	23	4.34039	24	4.85756	29	5.43975	25	4.24515	28	4.71712
VCA0707	1380	8	1.265	5	0.841672	9	1.36005	13	2.24567	11	1.94497	6	1.13783	14	2.46053	9	1.43191	19	2.99911
VCA0709	2955	775	57.2301	560	44.0233	572	40.3673	579	46.7093	695	57.3887	531	47.0265	904	74.1978	718	53.3481	669	49.3158
VCA0717	2064	930	98.3226	814	91.6151	978	98.8145	870	100.483	1058	125.076	860	109.042	716	84.1362	955	101.589	856	90.3403
VCA0718	2178	443	44.384	381	40.6368	466	44.619	412	45.0943	468	52.4309	403	48.4231	517	57.5722	1184	119.356	739	73.9101
VCA0723	1254	231	40.1971	148	27.4168	201	33.4264	227	43.153	235	45.7267	215	44.869	162	31.3327	269	47.0985	261	45.3378
VCA0724	1101	56	11.0989	40	8.43966	55	10.4176	34	7.36163	49	10.8595	44	10.4585	49	10.7942	59	11.7657	65	12.8601
VCA0727	1455	239	35.8439	162	25.8645	310	44.4314	200	32.768	243	40.7514	201	36.1525	199	33.1719	234	35.3106	235	35.1821
VCA0728	2172	3238	325.31	1425	152.408	2776	266.533	1601	175.717	1536	172.556	1394	167.961	5538	618.405	3394	343.087	5105	511.98
VCA0730	1830	1034	123.296	469	59.5352	888	101.194	594	77.378	542	72.2683	489	69.93	2016	267.189	1284	154.052	1315	156.528
VCA0736	2574	1422	120.551	1056	95.3032	1106	89.6062	810	75.0169	830	78.6808	646	65.6794	992	93.4723	1035	88.2844	836	70.7482
VCA0737	1095	292	58.1901	229	48.5818	215	40.9464	198	43.1056	231	51.4751	174	41.5854	78	17.2767	188	37.696	144	28.6461
VCA0738	1242	109	19.1507	97	18.1427	115	19.3094	111	21.3051	111	21.8072	124	26.128	127	24.8006	207	36.5932	183	32.0957
VCA0744	1518	3675	528.282	451	69.0171	958	131.609	459	72.0814	382	61.4032	511	88.0957	46990	7507.81	3431	496.251	1204	172.772
VCA0746	162	1	1.34699	0	0	1	1.28729	1	1.47152	3	4.51862	1	1.61544	2	2.9943	1	1.3553	2	2.68926
VCA0747	1644	481	63.8445	169	23.8802	284	36.0253	95	13.7754	145	21.5212	144	22.9227	12726	1877.46	1928	257.488	453	60.0225
VCA0748	1311	140	23.3027	34	6.0246	61	9.70328	29	5.27324	28	5.2114	44	8.78325	4553	842.315	254	42.5386	107	17.7786
VCA0749	1242	149	26.1785	51	9.53895	72	12.0893	46	8.82915	47	9.2337	54	11.3783	2836	553.815	129	22.8045	125	21.9233
VCA0751	1089	21	4.20796	15	3.19975	17	3.25546	9	1.97014	12	2.68876	18	4.32564	18	4.00889	19	3.8307	12	2.40033
VCA0753	1155	45	8.5018	53	10.6597	39	7.04165	32	6.60466	42	8.87292	34	7.70375	30	6.29969	34	6.46322	31	5.84652
VCA0756	966	36	8.13215	23	5.53099	35	7.55584	33	8.14365	31	7.8304	22	5.96007	26	6.52794	30	6.81862	22	4.96093
VCA0762	1446	327	49.3469	340	54.6214	490	70.6674	706	116.391	557	93.991	447	80.8993	581	97.4513	605	91.8627	989	148.986
VCA0763	1659	984	129.428	969	135.684	1273	160.02	1527	219.419	1410	207.383	1135	179.042	1327	194.001	2113	279.644	2186	287.026
VCA0765	1008	12	2.59777	6	1.38275	5	1.03443	7	1.65546	7	1.69448	10	2.59624	24	5.77471	11	2.39599	12	2.59321
VCA0768	1269	663	114.007	536	98.1195	1084	178.139	481	90.3578	584	112.292	502	103.526	1340	256.108	1252	216.618	1501	257.654
VCA0772	1203	367	66.5703	399	77.0477	640	110.945	443	87.785	514	104.255	480	104.419	315	63.5075	307	56.0305	450	81.4825
VCA0773	1422	1940	297.702	769	125.626	1120	164.252	462	77.4506	423	72.5839	447	82.2647	1100	187.617	608	93.8763	625	95.741
VCA0774	1017	201	43.1276	97	22.1566	88	18.0448	97	22.737	95	22.793	113	29.0779	371	88.4775	171	36.9171	170	36.4121
VCA0778	930	68	15.9553	66	16.4859	76	17.0421	71	18.1994	84	22.0392	60	16.8839	28	7.30222	46	10.8599	41	9.60325
VCA0779	1434	730	111.085	792	128.3	943	137.137	974	161.917	1063	180.877	879	160.415	337	56.9981	538	82.3731	479	72.7619
VCA0780	1167	46	8.60136	39	7.76329	42	7.50533	39	7.96666	31	6.48172	38	8.52154	63	13.0933	37	6.96118	54	10.0795
VCA0781	2448	307	27.3657	277	26.2858	319	27.1751	278	27.0717	265	26.414	254	27.1536	351	34.7757	340	30.4944	403	35.8601
VCA0784	1209	273	49.2739	132	25.363	141	24.3212	108	21.2951	97	19.5769	89	19.265	614	123.175	811	147.281	704	126.842
VCA0785	1884	65	7.52857	46	5.67191	57	6.30936	444	56.1804	351	45.4596	475	65.9809	440	56.6437	747	87.0546	916	105.909
VCA0786	1650	1243	164.387	2023	284.816	1675	211.701	1516	219.027	1232	182.191	1184	187.79	688	101.131	1224	162.873	1426	188.258
VCA0790	1380	121	19.1331	50	8.41672	94	14.205	100	17.2744	146	25.8151	79	14.9814	188	33.0414	168	26.729	168	26.5184
VCA0795	849	27	6.93963	12	3.28341	23	5.64952	32	8.98514	37	10.6339	20	6.16492	45	12.8554	20	5.17219	28	7.18402
VCA0801	1305	1199	200.488	1038	184.773	1812	289.56	1021	186.508	1099	205.488	1069	214.374	116	21.5589	1030	173.292	963	160.743
VCA0802	1974	2209	244.19	1972	232.066	1845	194.913	1937	233.919	1854	229.172	1497	198.463	2673	328.422	1776	197.537	1944	214.519
VCA0803	993	5	1.09876	7	1.63757	3	0.630033	5	1.20034	9	2.21153	2	0.527092	9	2.19823	4	0.884429	5	1.09683
VCA0804	1932	10937	1235.3	16045	1929.23	42008	4534.36	15047	1856.63	17879	2258.06	18053	2445.39	2487	312.211	18592	2112.86	18088	2039.39
VCA0805	2037	8592	920.414	9522	1085.9	10049	1028.78	7770	909.311	8137	974.704	7448	956.873	3582	426.495	6924	746.308	7486	800.528
VCA0809	1551	85	11.9588	76	11.3829	54	7.26062	65	9.99043	69	10.8552	51	8.60526	130	20.3288	74	10.4754	66	9.26936
VCA0811	1458	849	127.066	1013	161.4	1465	209.542	477	77.9908	534	89.3682	454	81.4899	376	62.5475	454	68.3676	622	92.9288
VCA0812	1431	43	6.55706	26	4.22071	41	5.97497	37	6.16374	39	6.65004	29	5.30352	56	9.49135	39	5.9838	54	8.22
VCA0813	1506	213	30.8628	162	24.9886	126	17.4477	157	24.8518	167	27.0577	158	27.456	296	47.6702	148	21.5769	139	20.1052
VCA0814	930	436	102.302	429	107.158	392	87.9012	465	119.193	363	95.2408	386	108.62	519	135.352	476	112.377	400	93.6903
VCA0815	1965	3349	371.906	3110	367.663	2226	236.24	2771	336.168	2445	303.61	2594	345.472	3464	427.558	2893	323.25	2394	265.387
VCA0818	1365	149	23.8196	126	21.4432	153	23.3749	127	22.1796	97	17.3396	112	21.4729	244	43.3548	204	32.8133	226	36.0656
VCA0820	1593	93	12.7394	60	8.74959	164	21.4694	114	17.0597	57	8.73089	114	18.7281	147	22.3811	135	18.6067	219	29.9465
VCA0822	1425	181	27.7169	107	17.443	238	34.83	160	26.7663	146	24.9999	137	25.16	319	54.2945	244	37.5947	276	42.1902
VCA0824	1236	88	15.5362	54	10.1491	98	16.5348	96	18.5155	64	12.6346	104	22.0202	224	43.9551	140	24.8692	118	20.7961
VCA0829	1950	142	15.8904	89	10.6025	157	16.7902	108	13.203	119	14.8906	97	13.0179	873	108.582	426	47.9653	356	39.7679
VCA0830	861	6	1.52065	1	0.269804	4	0.968832	5	1.38436	1	0.283398	5	1.51975	2	0.563387	5	1.27503	6	1.51798
VCA0833	879	3	0.744754	1	0.264279	1	0.237248	1	0.271202	0	0	4	1.1909	1	0.275925	3	0.74935	2	0.495631
VCA0834	897	34	8.27116	33	8.54621	44	10.2294	38	10.0989	48	13.0571	27	7.87729	49	13.249	70	17.134	81	19.6703
VCA0835	948	14	3.22255	9	2.20539	15	3.2997	18	4.52633	27	6.94952	13	3.58873	24	6.1402	43	9.95892	49	11.2591
VCA0837	1314	482	80.0446	500	88.3948	412	65.3873	374	67.8514	343	63.694	332	66.1223	454	83.7993	506	84.5488	569	94.3266
VCA0843	1437	3021	458.748	931	150.503	4184	607.193	841	139.515	979	166.236	1025	186.669	12617	2129.51	5405	825.831	3138	475.679
VCA0847	1245	57	9.99046	54	10.0757	67	11.2227	46	8.80787	36	7.05558	44	9.24887	82	15.9744	115	20.2806	106	18.5462
VCA0848	981	7	1.55707	3	0.710402	6	1.27548	8	1.94403	11	2.73604	5	1.33385	16	3.95577	13	2.90955	8	1.77639
VCA0849	9792	1655	36.8813	973	23.0831	1737	36.993	25837	629.004	24967	622.149	26883	718.475	27546	682.287	40424	906.4	43840	975.252
VCA0850	786	32	8.88398	21	6.20653	19	5.04107	15	4.54937	22	6.82967	30	9.98859	32	9.87432	31	8.65947	35	9.6998
VCA0851	1080	28	5.65737	11	2.36603	18	3.47568	15	3.31093	19	4.29269	15	3.63474	40	8.98289	35	7.11535	31	6.25252
VCA0852	1245	18	3.15488	13	2.42564	18	3.01505	12	2.29771	26	5.0957	15	3.15302	27	5.25986	30	5.29059	28	4.89899
VCA0854	1260	2	0.346369	1	0.184366	5	0.827544	5	0.94598	5	0.968275	6	1.2462	9	1.73241	6	1.04552	4	0.691523
VCA0860	2073	100	10.5264	45	5.04273	132	13.279	75	8.62471	56	6.59156	54	6.8171	1693	198.079	1539	163.001	309	32.4696
VCA0862	1239	810	142.657	1278	239.614	1261	212.244	776	149.304	656	129.191	779	164.54	724	141.725	736	130.424	861	151.373
VCA0863	2391	2119	193.389	3513	341.311	3075	268.199	2143	213.661	1967	200.736	1847	202.159	1572	159.46	1618	148.577	1786	162.712
VCA0864	1398	147	22.9451	106	17.6137	139	20.7348	1637	279.141	1894	330.577	1555	291.091	2116	367.103	3161	496.443	3778	588.671
VCA0865	1830	38	4.53119	20	2.53882	43	4.90014	26	3.38692	13	1.73337	22	3.14613	131	17.362	43	5.15905	60	7.14196
VCA0871	1422	222	34.067	115	18.7867	177	25.9576	142	23.8052	159	27.2833	127	23.3727	303	51.68	204	31.498	219	33.5476
VCA0872	1593	118	16.1639	92	13.416	118	15.4475	84	12.5703	92	14.092	70	11.4997	151	22.9901	128	17.6419	115	15.7253
VCA0873	1137	37	7.10103	27	5.5164	46	8.43702	29	6.08023	33	7.08195	29	6.67487	39	8.31925	34	6.56554	65	12.4529
VCA0874	204	72	77.0163	64	72.8789	82	83.8253	55	64.271	87	104.061	47	60.2939	16	19.0226	40	43.0509	40	42.7117
VCA0875	1326	107	17.6084	62	10.8618	76	11.9526	184	33.0793	101	18.5856	112	22.1045	664	121.452	572	94.7119	4049	665.153
VCA0876	945	19	4.38735	22	5.40808	24	5.29628	21	5.29749	16	4.13131	21	5.81558	36	9.23954	18	4.18208	54	12.4474
VCA0877	1077	63	12.7645	45	9.70619	56	10.8434	50	11.0672	44	9.96865	47	11.4206	167	37.608	147	29.9677	193	39.0354
VCA0882	1065	23	4.71258	13	2.83561	26	5.09114	19	4.25291	23	5.2696	23	5.65176	27	6.14885	25	5.15398	23	4.70431
VCA0883	1110	22	4.32494	24	5.02274	39	7.32712	17	3.65097	28	6.15509	11	2.59343	32	6.99209	32	6.32964	33	6.47602
VCA0884	1062	25	5.13684	14	3.06236	19	3.73096	12	2.69364	15	3.4464	16	3.94277	30	6.85136	21	4.34157	38	7.79429
VCA0885	1032	6222	1315.62	5589	1258.08	9230	1865.15	4579	1057.73	4807	1136.56	4603	1167.26	9907	2328.32	24185	5145.39	20888	4408.94
VCA0886	1194	1481	270.664	1076	209.344	1744	304.603	1042	208.04	1020	208.447	997	218.523	2100	426.574	4132	759.815	3438	627.219
VCA0888	762	330	94.5016	125	38.1072	307	84.0185	485	151.729	460	147.3	463	159.013	699	222.486	741	213.509	932	266.427
VCA0889	939	7	1.62672	2	0.494785	8	1.77671	5	1.26937	9	2.33871	5	1.39351	7	1.80806	3	0.701468	7	1.62387
VCA0891	1413	189	29.1877	85	13.9743	161	23.7616	115	19.4016	91	15.7144	94	17.4097	392	67.2858	181	28.1247	179	27.5949
VCA0895	2889	207	15.6352	96	7.71926	160	11.5495	152	12.5423	162	13.6825	122	11.0514	313	26.2771	167	12.6917	202	15.2308
VCA0896	1506	5488	795.187	4322	666.672	5720	792.068	3697	585.203	3540	573.559	3668	637.397	1779	286.504	4402	641.767	4444	642.786
VCA0898	1449	4674	703.883	3567	571.856	5488	789.837	3048	501.452	3259	548.802	2930	529.182	2438	408.08	5074	768.837	4685	704.302
VCA0900	915	124	29.572	101	25.642	107	24.3868	89	23.1874	74	19.7338	76	21.7369	131	34.724	118	28.3148	110	26.1872
VCA0903	1134	68	13.0851	22	4.50673	54	9.93053	25	5.25544	22	4.73379	45	10.385	692	148.004	132	25.5572	83	15.9435
VCA0904	1353	51	8.22532	24	4.12065	13	2.00372	35	6.1667	26	4.68894	31	5.99611	771	138.209	160	25.9642	82	13.2018
VCA0905	1140	147	28.138	93	18.9509	51	9.32947	73	15.2651	90	19.2636	64	14.692	300	63.8258	104	20.03	86	16.4328
VCA0906	1737	97	12.1857	53	7.08807	98	11.7657	72	9.88132	88	12.3618	64	9.64241	178	24.8542	101	12.7666	119	14.9233
VCA0909	1368	1067	170.2	381	64.698	852	129.881	1235	215.21	1148	204.765	1076	205.841	299	53.0109	234	37.5562	795	126.59
VCA0910	735	19	5.64087	8	2.52845	34	9.6468	26	8.43273	31	10.2914	43	15.3104	9	2.96985	7	2.09104	24	7.11281
VCA0914	1032	21	4.44038	6	1.35059	20	4.04149	41	9.4708	34	8.03894	23	5.83248	31	7.28554	16	3.40402	19	4.01043
VCA0921	1119	315	61.4272	165	34.2536	203	37.8318	207	44.0984	232	50.5891	193	45.137	631	136.766	255	50.0336	248	48.2769
VCA0923	1875	454	52.8366	203	25.1505	305	33.9227	259	32.9292	267	34.7464	269	37.5454	1190	153.931	462	54.0994	495	57.5071
VCA0924	1842	2148	254.463	1632	205.818	2050	232.09	1332	172.384	1454	192.608	1378	195.779	1770	233.058	2374	282.972	2230	263.714
VCA0925	1053	1369	283.697	1284	283.262	611	121.005	907	205.334	1013	234.736	818	203.297	278	64.0319	512	106.756	478	98.8819
VCA0926	1044	29	6.06147	11	2.44762	26	5.19355	35	7.9919	26	6.07676	20	5.01343	30	6.96948	24	5.04734	37	7.72003
VCA0929	1128	169	32.6932	147	30.2733	204	37.7149	203	42.9012	141	30.5007	170	39.4408	165	35.4776	268	52.1648	252	48.6641
VCA0930	936	18	4.1964	12	2.97823	20	4.45601	13	3.31093	17	4.43172	10	2.79595	24	6.21892	18	4.2223	21	4.88721
VCA0931	1383	75	11.8337	48	8.06253	116	17.4915	55	9.48032	72	12.7031	60	11.3536	93	16.3095	74	11.7479	83	13.0729
VCA0936	939	105	24.4008	88	21.7705	113	25.096	117	29.7032	90	23.3871	74	20.6239	54	13.9479	119	27.8249	151	35.0291
VCA0939	966	238	53.7626	162	38.9574	220	47.4938	182	44.9135	224	56.581	172	46.5969	641	160.939	361	82.0507	358	80.7279
VCA0943	891	251	61.4718	90	23.4648	171	40.023	97	25.9523	105	28.7548	105	30.8402	4390	1195	2348	578.592	392	95.8354
VCA0944	1575	1020	141.319	353	52.0651	569	75.3396	292	44.1962	329	50.97	265	44.0322	8887	1368.53	7695	1072.7	1455	201.233
VCA0945	1188	878	161.272	370	72.3498	665	116.734	313	62.8073	281	57.7151	299	65.8658	21241	4336.49	9134	1688.09	1645	301.625
VCA0946	1122	1151	223.853	355	73.5001	580	107.802	341	72.4509	339	73.7236	346	80.7028	5276	1140.49	7712	1509.13	1520	295.099
VCA0954	921	223	52.8355	189	47.671	141	31.9265	170	44.0019	241	63.8494	177	50.2943	139	36.6045	192	45.7713	158	37.3693
VCA0956	1020	252	53.9114	194	44.1828	278	56.8377	201	46.9762	305	72.9624	239	61.3201	223	53.0255	365	78.5678	287	61.2914
VCA0958	1518	70	10.0625	51	7.8046	101	13.8753	67	10.5217	58	9.323	64	11.0335	556	88.8347	139	20.1046	144	20.6637
VCA0960	1374	330	52.4092	190	32.1232	327	49.6309	247	42.8541	326	57.8936	227	43.2359	455	80.3164	359	57.3667	374	59.2929
VCA0962	1209	261	47.108	156	29.9744	227	39.1553	338	66.6458	320	64.5837	277	59.9596	392	78.6393	540	98.0662	557	100.357
VCA0965	1176	85	15.7722	41	8.09895	57	10.1079	137	27.7713	109	22.6161	90	20.0281	367	75.69	152	28.3784	123	22.7832
VCA0972	1305	45	7.52458	43	7.65438	58	9.26849	40	7.30688	38	7.10514	39	7.82095	32	5.94729	78	13.1231	88	14.6889
VCA0974	1686	654	84.6448	1201	165.477	906	112.063	568	80.3107	628	90.8869	517	80.2488	420	60.4187	699	91.0273	541	69.8968
VCA0975	2361	5358	495.207	2812	276.676	4331	382.546	4385	442.747	3628	374.948	3516	389.725	11351	1166.05	8048	748.418	9040	834.046
VCA0977	1620	683	91.9996	192	27.532	618	79.5545	1030	151.567	636	95.7947	579	93.5339	501	75.0071	459	62.2085	1434	192.82
VCA0982	900	3	0.727376	2	0.516226	7	1.62199	4	1.0595	4	1.08447	1	0.290779	6	1.61692	7	1.70768	2	0.484066
VCA0983	1695	79	10.1704	34	4.65974	212	26.083	39	5.48501	36	5.18242	40	6.17584	198	28.3319	110	14.2487	193	24.8031
VCA0984	1137	26	4.98991	7	1.43018	61	11.1882	14	2.93528	13	2.78986	19	4.37319	59	12.5855	39	7.53106	87	16.6677
VCA0985	2880	248	18.7905	78	6.2915	483	34.9741	155	12.8299	130	11.0141	157	14.2663	690	58.1081	414	31.5617	451	34.1116
VCA0987	2412	1139	103.045	247	23.7888	3377	291.975	344	33.9988	246	24.8861	443	48.0653	733	73.7066	1414	128.714	1122	101.329
VCA0988	1557	45	6.30673	16	2.38717	39	5.22357	13	1.99039	21	3.29102	17	2.85737	29	4.51741	21	2.9613	35	4.89663
VCA0989	1335	374	61.1323	230	40.022	245	38.2716	403	71.9625	250	45.6939	270	52.9283	480	87.2047	205	33.7151	332	54.1719
VCA0990	1221	115	20.5524	106	20.167	97	16.5671	101	19.7191	105	20.9833	95	20.3617	73	14.5006	95	17.0828	91	16.2347
VCA0991	927	1	0.235397	0	0	0	0	1	0.25716	0	0	1	0.28231	1	0.261638	2	0.473699	2	0.469967
VCA0993	1104	21	4.15079	9	1.89376	17	3.21123	14	3.02302	15	3.31529	9	2.13343	220	48.3319	94	18.6944	52	10.2601
VCA0994	981	1	0.222439	1	0.236801	510	108.416	2	0.486008	1	0.248731	2	0.533539	6	1.48341	4	0.895247	6	1.33229
VCA0996	1860	1594	187.006	1819	227.181	324	36.3265	1713	219.547	1670	219.08	1657	233.139	1213	158.171	2118	250.014	1975	231.298
VCA0998	1044	69	14.4221	39	8.67793	125	24.969	34	7.76356	26	6.07676	32	8.02149	21	4.87864	16	3.3649	30	6.25948
VCA1001	834	0	0	0	0	0	0	3	0.857507	2	0.585145	2	0.62758	16	4.65301	9	2.36935	7	1.82831
VCA1008	996	17	3.72452	9	2.09911	13	2.72192	12	2.87213	5	1.22493	8	2.10202	29	7.06185	15	3.30662	24	5.24891
VCA1015	1434	116	17.6518	55	8.90975	134	19.4871	62	10.3068	70	11.911	96	17.5197	303	51.2476	187	28.6315	171	25.9755
VCA1018	1359	71	11.4004	26	4.44433	70	10.7416	64	11.2265	77	13.8252	67	12.9021	79	14.099	81	13.0863	102	16.3493
VCA1023	1860	546	64.056	564	70.4398	457	51.2383	639	81.8974	552	72.4145	509	71.616	428	55.8098	552	65.1596	636	74.4838
VCA1025	801	32	8.71761	31	8.99045	17	4.42596	19	5.65462	22	6.70177	14	4.57405	28	8.47823	28	7.67499	14	3.80726
VCA1026	1158	399	75.1873	321	64.3945	541	97.4272	222	45.7011	261	54.996	261	58.9844	1041	218.033	557	105.608	360	67.7191
VCA1028	1239	531	93.5198	62	11.6245	269	45.2765	75	14.4302	103	20.2845	98	20.6995	64816	12687.9	20817	3688.92	2329	409.464
VCA1029	1971	1495	165.514	990	116.681	1500	158.707	1342	162.311	1264	156.48	1407	186.816	4839	595.455	4060	452.263	2717	300.276
VCA1032	408	265	141.731	190	108.18	265	135.449	230	134.385	295	176.425	238	152.659	214	127.214	289	155.521	343	183.127
VCA1033	1377	61	9.66665	29	4.89234	76	11.5099	65	11.2528	56	9.92324	54	10.2628	374	65.8745	158	25.1927	112	17.7175
VCA1034	1980	121	13.3352	57	6.68747	83	8.74187	106	12.7621	83	10.2285	79	10.4416	452	55.3673	175	19.4055	182	20.0227
VCA1037	720	752	227.911	415	133.896	630	182.473	848	280.767	668	226.383	747	271.515	1098	369.87	826	251.883	912	275.918
VCA1041	1704	3965	507.755	2268	309.19	3012	368.618	4756	665.357	3177	454.933	3787	581.609	17847	2540.24	5279	680.196	5598	715.617
VCA1045	1950	543	60.7639	291	34.6665	471	50.3707	351	42.9096	272	34.0356	321	43.08	1408	175.125	708	79.717	689	76.9666
VCA1046	1155	163	30.7954	88	17.6992	115	20.7638	102	21.0524	92	19.4359	98	22.2049	256	53.7573	165	31.3656	151	28.4782
VCA1048	936	10	2.33133	8	1.98548	5	1.114	6	1.52812	10	2.6069	6	1.67757	18	4.66419	12	2.81486	5	1.16362
VCA1050	924	56	13.225	44	11.062	52	11.7361	51	13.1577	64	16.9008	38	10.7626	45	11.8119	74	17.5838	67	15.795
VCA1055	924	9	2.12545	4	1.00563	8	1.80555	10	2.57995	13	3.43298	13	3.68194	15	3.93731	11	2.6138	11	2.59321
VCA1056	2313	69	6.50959	35	3.51516	61	5.49979	68	7.00835	71	7.49001	41	4.63889	104	10.9053	62	5.88529	82	7.72246
VCA1057	720	1	0.303073	0	0	3	0.868921	2	0.662186	1	0.338896	3	1.09042	2	0.673717	1	0.304944	5	1.51271
VCA1058	906	5	1.20426	3	0.769211	5	1.15089	4	1.05248	4	1.07729	5	1.44427	6	1.60621	9	2.18105	4	0.961721
VCA1062	1320	109	18.0191	41	7.21543	35	5.5295	20	3.61192	17	3.14249	22	4.36168	316	58.0621	184	30.6053	38	6.27086
VCA1063	2163	1287	129.838	586	62.9351	348	33.5517	149	16.4215	131	14.778	192	23.2301	3712	416.228	1375	139.572	403	40.585
VCA1067	1443	380	57.4642	248	39.9243	291	42.0551	234	38.6573	211	35.6792	224	40.6244	716	120.345	316	48.0809	361	54.4952
VCA1069	1890	2369	273.516	976	119.961	1716	189.342	1058	133.446	856	110.512	1047	144.974	13817	1773.09	3093	359.311	2230	257.016
VCA1071	1491	3880	567.851	4444	692.386	3317	463.937	4480	716.28	3443	563.454	3583	628.89	5499	894.511	2217	326.468	2579	376.783
VCA1074	831	750	196.943	547	152.911	777	194.99	685	196.504	649	190.565	629	198.087	639	186.5	734	193.931	665	174.316
VCA1075	1140	4796	918.025	3436	700.165	3916	716.357	1416	296.102	1511	323.414	1173	269.277	7753	1649.47	3468	667.923	2517	480.945
VCA1077	1818	1737	208.49	1456	186.046	1568	179.864	1193	156.433	1066	143.075	1165	167.702	2111	281.627	1928	232.844	1545	185.119
VCA1078	741	65	19.1415	58	18.1828	37	10.413	59	18.9809	50	16.4646	51	18.0118	55	18.0021	81	24.0004	62	18.226
VCA1080	1392	571	89.5111	503	83.9423	612	91.6862	481	82.3736	465	81.5104	462	86.8577	713	124.231	691	108.991	634	99.2128
VCA1082	1164	265	49.679	230	45.9015	301	53.9269	237	48.5375	248	51.9874	218	49.0127	632	131.687	521	98.2736	509	95.2538
VCA1084	2115	1194	123.19	907	99.6206	1465	144.45	1064	119.926	1025	118.253	1183	146.379	1658	190.131	1875	194.645	2258	232.558
VCA1085	1671	1347	175.902	726	100.928	626	78.1249	258	36.8066	222	32.4172	212	33.202	828	120.18	535	70.2958	361	47.0596
VCA1086	1707	105	13.4226	62	8.43743	101	12.339	85	11.8705	67	9.57725	58	8.89201	145	20.6022	140	18.0072	129	16.4617
VCA1088	1155	4	0.755715	5	1.00563	1	0.180555	4	0.825582	2	0.42252	4	0.906324	11	2.30989	6	1.14057	7	1.32018
VCA1090	702	18	5.5952	6	1.98548	28	8.31788	19	6.45207	14	4.8662	9	3.35514	38	13.1288	23	7.19354	22	6.82658
VCA1092	2037	89	9.53409	67	7.64075	123	12.5923	101	11.8199	79	9.46315	95	12.205	149	17.7409	140	15.09	161	17.2168
VCA1095	2163	44	4.43891	30	3.22194	38	3.66369	46	5.06972	30	3.38426	37	4.47662	91	10.2039	54	5.48137	53	5.33749
VCA1098	1566	49	6.82786	20	2.96681	42	5.59305	39	5.93684	40	6.23258	40	6.68457	37	5.73046	30	4.20612	46	6.39858
VCA1101	1461	33	4.92883	12	1.90802	31	4.4249	19	3.10017	11	1.83714	17	3.04512	47	7.80239	23	3.45645	33	4.92018
VCA1102	1653	53	6.99654	16	2.24853	42	5.29868	35	5.04751	22	3.2475	27	4.27461	181	26.5574	49	6.50842	67	8.82916
VCA1105	657	257	85.3587	118	41.7224	155	49.1992	92	33.3814	106	39.3677	90	35.8495	941	347.379	311	103.931	248	82.225
VCA1110	1524	5	0.715921	3	0.457287	11	1.50522	6	0.938531	4	0.640434	4	0.686879	6	0.954874	6	0.864407	8	1.14346
VCA1112	2127	810	83.0994	779	85.079	816	80.0045	756	84.7299	813	93.2658	746	91.7861	665	75.8288	913	94.2444	795	81.4174
VCA1113	1032	54	11.4181	55	12.3804	65	13.1349	52	12.0117	57	13.477	42	10.6506	134	31.4923	90	19.1476	93	19.63
VCA1114	972	378	84.8605	286	68.3521	148	31.7532	280	68.6711	196	49.2027	203	54.6557	264	65.8745	157	35.4638	187	41.9076
VCA1115	1224	1682	299.864	1281	243.12	632	107.678	1165	226.896	828	165.062	980	209.532	1149	227.677	693	124.309	782	139.169
		Total # unique gene models considered for further analysis from each sample
		N16961						N16961R						N16961SD
		N16961-1		N16961-2		N16961-3		RU1		RU2		RU3		SD1		SD2		SD3
		1642		1634		1638		1641		1643		1637		1646		1644		1639
