# Supplementary material for: A novel phase variant of the cholera pathogen shows stress-adaptive cryptic transcriptomic signatures
Source: BMC Genomics. 2016 Nov 14;17:914. doi: 10.1186/s12864-016-3233-x (PMC5109742; doi:10.1186/s12864-016-3233-x)
Supplement: Additional file 7: Table S3. — Results of DESeq analysis for the N16961 to N16961R pairwise comparison. (XLSX 190 kb) [file 12864_2016_3233_MOESM7_ESM.xlsx]

## Sheet: Sheet1
Gene	Base mean	Base mean N16961	Base mean N16961R	Fold change	Log2 fold change	P	Padj
VC0001	432.313	530.142	334.484	0.630933	-0.664441	0.232785	0.607175
VC0003	631.677	732.076	531.278	0.725714	-0.462526	0.385518	0.736062
VC0004	10543.8	13508.5	7579.05	0.561057	-0.83378	0.118024	0.49117
VC0012	2967.33	3496.75	2437.92	0.697197	-0.520361	0.351419	0.715146
VC0013	742.013	950.821	533.205	0.560784	-0.834484	0.129328	0.506612
VC0014	1072.68	1294.26	851.109	0.657603	-0.604711	0.266293	0.644878
VC0015	15389.9	19359.7	11420.1	0.589891	-0.76148	0.163943	0.562572
VC0019	686.334	664.772	707.896	1.06487	0.0906787	0.833616	0.961031
VC0020	9586.63	11105.9	8067.37	0.726404	-0.461157	0.430603	0.758245
VC0021	9.45156	11.032	7.87107	0.713474	-0.487068	0.488441	0.792701
VC0026	308.286	227.796	388.776	1.70669	0.771198	0.147854	0.543225
VC0027	599.372	462.287	736.457	1.59307	0.671813	0.210945	0.583709
VC0028	644.434	454.246	834.622	1.83738	0.877649	0.100523	0.467001
VC0031	914.436	718.174	1110.7	1.54656	0.62906	0.235571	0.607175
VC0032	41.8993	36.8585	46.9401	1.27352	0.348826	0.554352	0.843568
VC0035	21.6389	18.1771	25.1008	1.3809	0.46561	0.571942	0.846923
VC0036	1118.99	768.79	1469.18	1.91103	0.93435	0.183674	0.569574
VC0039	76.6026	55.2567	97.9485	1.77261	0.825875	0.12284	0.496454
VC0042	637.105	733.1	541.11	0.738112	-0.438088	0.411079	0.751001
VC0043	1278.92	1353.8	1204.04	0.889379	-0.169129	0.767083	0.935179
VC0044	1376.67	1530.29	1223.05	0.799226	-0.323325	0.563551	0.844899
VC0047	53.4087	44.2009	62.6164	1.41663	0.502465	0.340954	0.710789
VC0048	743.238	790.348	696.129	0.880788	-0.183133	0.72218	0.923343
VC0051	452.839	824.696	80.9819	0.0981961	-3.34819	0.0156833	0.175352
VC0060	703.139	758.182	648.097	0.854804	-0.226334	0.7043	0.915534
VC0061	388.56	451.761	325.359	0.7202	-0.47353	0.342353	0.710876
VC0062	86.4198	102.744	70.0959	0.682241	-0.551647	0.282081	0.663033
VC0066	61.545	65.2738	57.8163	0.88575	-0.175028	0.764281	0.935179
VC0067	5706.57	4766.66	6646.47	1.39437	0.479611	0.346221	0.713543
VC0068	3.61388	2.94657	4.2812	1.45294	0.53898	0.6512	0.892167
VC0069	493.065	752.643	233.487	0.310223	-1.68862	0.0280515	0.23655
VC0072	1134.5	1373.92	895.082	0.651481	-0.618206	0.202541	0.572715
VC0080	316.329	322.046	310.611	0.964493	-0.0521567	0.969173	1
VC0082	535.357	576.372	494.341	0.857677	-0.221493	0.702648	0.91532
VC0085	2351.76	2690.27	2013.26	0.748347	-0.41822	0.426864	0.758245
VC0089	60.4989	58.5952	62.4027	1.06498	0.0908264	0.834595	0.961031
VC0090	155.104	177.158	133.051	0.751029	-0.41306	0.416038	0.755404
VC0093	2655.59	3460.18	1850.99	0.534941	-0.902549	0.085243	0.429061
VC0098	264.819	229.779	299.858	1.30499	0.384034	0.4992	0.798409
VC0099	919.082	1176.27	661.893	0.562705	-0.82955	0.114757	0.490986
VC0105	35.1461	46.9069	23.3853	0.498547	-1.0042	0.120087	0.49117
VC0108	3475.21	4019.01	2931.41	0.729387	-0.455244	0.415828	0.755404
VC0111	10.7717	10.3396	11.2038	1.08359	0.115816	0.88698	0.981781
VC0116	831.071	935.832	726.311	0.776113	-0.365662	0.493654	0.797884
VC0117	436.324	376.203	496.445	1.31962	0.400123	0.419871	0.757047
VC0118	581.906	532.837	630.975	1.18418	0.243888	0.635868	0.879494
VC0122	4905.21	4485.71	5324.7	1.18704	0.247365	0.669306	0.898736
VC0125	1669.48	1241.03	2097.93	1.69047	0.757425	0.155013	0.555289
VC0130	1047.38	1135.06	959.705	0.84551	-0.242107	0.556418	0.844309
VC0132	788.836	749.625	828.046	1.10461	0.143541	0.769977	0.935179
VC0136	1021.7	898.245	1145.15	1.27488	0.350359	0.477588	0.787942
VC0137	362.479	334.705	390.253	1.16596	0.221518	0.659772	0.896671
VC0147	1083.08	1142.13	1024.02	0.89659	-0.157479	0.767611	0.935179
VC0150	18.0859	16.4422	19.7296	1.19993	0.262955	0.731906	0.928429
VC0151	1595.81	1010.27	2181.34	2.15916	1.11047	0.232456	0.607175
VC0154	74.1765	93.3663	54.9867	0.588935	-0.763819	0.188104	0.569574
VC0156	6209.92	7533.47	4886.37	0.648621	-0.624552	0.277902	0.655027
VC0157	1680.31	635.616	2725	4.28717	2.10003	7.61424e-05	0.00332021
VC0158	517.487	384.415	650.56	1.69234	0.759019	0.17325	0.567628
VC0161	717.962	777.758	658.166	0.846234	-0.240871	0.632707	0.87934
VC0162	1527.31	911.086	2143.54	2.35273	1.23434	0.02089	0.204821
VC0164	14130.1	14729.4	13530.8	0.918625	-0.122452	0.834573	0.961031
VC0165	1539.14	1572.83	1505.44	0.957152	-0.0631805	0.883796	0.979805
VC0167	1323.08	1638.35	1007.81	0.615137	-0.70102	0.189357	0.569574
VC0169	26.8959	19.7552	34.0366	1.72292	0.784853	0.387197	0.736062
VC0170	1222.76	382.984	2062.53	5.38542	2.42906	0.0723643	0.402375
VC0171	2093.82	606.484	3581.16	5.90478	2.56188	0.02047	0.204821
VC0172	159.551	50.6604	268.442	5.29885	2.40568	0.00399615	0.085995
VC0174	48.5605	38.3034	58.8175	1.53557	0.618775	0.295768	0.675983
VC0175	2702.29	2388.95	3015.63	1.26232	0.336081	0.543342	0.83746
VC0178	4178.31	4239.75	4116.88	0.971019	-0.0424282	0.911208	0.989663
VC0179	1383.31	1564	1202.61	0.768934	-0.379068	0.55128	0.843568
VC0180	1587.85	1753.32	1422.37	0.811241	-0.301798	0.623181	0.875836
VC0183	202.533	191.25	213.816	1.11799	0.16091	0.806802	0.950783
VC0184	97.3352	87.2845	107.386	1.2303	0.29901	0.601783	0.863337
VC0185	47.1643	47.1624	47.1661	1.00008	0.000113268	0.981722	1
VC0186	4204.78	4274.64	4134.92	0.967314	-0.0479431	0.931972	0.996951
VC0188	5395.29	6362.43	4428.15	0.695985	-0.522873	0.292699	0.67497
VC0190	1932.36	2373.58	1491.14	0.628224	-0.670649	0.213525	0.584987
VC0191	128.985	98.8926	159.077	1.60858	0.685788	0.175985	0.569574
VC0194	996.623	124.082	1869.16	15.0639	3.91303	2.44709e-11	3.1191e-09
VC0195	4.1532	3.74718	4.55922	1.21671	0.282981	0.938172	0.997803
VC0196	1066.43	1200.81	932.053	0.776186	-0.365526	0.499257	0.798409
VC0199	1565.43	1900.85	1230.01	0.647084	-0.627975	0.214193	0.584987
VC0200	9323.8	9198.01	9449.58	1.02735	0.0389278	0.956969	1
VC0203	682.045	797.07	567.019	0.711379	-0.49131	0.295443	0.675983
VC0207	265.607	265.731	265.483	0.999067	-0.00134722	0.986639	1
VC0211	1.12441	1.9424	0.306419	0.157753	-2.66426	0.32586	0.699976
VC0212	303.567	321.111	286.024	0.890734	-0.166933	0.778326	0.937476
VC0215	421.185	511.089	331.281	0.648187	-0.625519	0.243137	0.616022
VC0216	2745.88	1304.67	4187.09	3.20932	1.68227	0.246859	0.623545
VC0223	103.516	112.713	94.3184	0.836799	-0.257047	0.6134	0.867979
VC0225	15.62	17.6073	13.6327	0.774265	-0.369101	0.562573	0.84437
VC0231	2399.32	3043.24	1755.4	0.576819	-0.79381	0.131639	0.512034
VC0233	833.604	1053.37	613.835	0.582732	-0.779095	0.137852	0.527529
VC0235	116.589	146.23	86.9482	0.594598	-0.750014	0.14597	0.542315
VC0236	56.102	59.2538	52.9502	0.893618	-0.162271	0.781164	0.937476
VC0237	443.408	517.819	368.996	0.712596	-0.488843	0.367283	0.723334
VC0239	2859.86	3364.91	2354.8	0.699812	-0.51496	0.34557	0.713543
VC0240	42.0057	43.1035	40.908	0.949063	-0.0754238	0.917212	0.9923
VC0241	15341.4	19175.6	11507.2	0.600095	-0.736736	0.167146	0.562572
VC0242	9521.45	12243.6	6799.33	0.555339	-0.848559	0.105026	0.474191
VC0243	8797.68	10839.8	6755.57	0.623221	-0.682185	0.190607	0.569574
VC0244	4306.22	5421.8	3190.65	0.588484	-0.764924	0.140418	0.529044
VC0245	9985.45	12782.7	7188.17	0.562335	-0.830499	0.104966	0.474191
VC0249	9245.15	12135.2	6355.11	0.523692	-0.933209	0.0699254	0.399456
VC0250	5566.74	7222.21	3911.26	0.54156	-0.884807	0.0883268	0.435588
VC0251	41780.9	53961.2	29600.6	0.548553	-0.866297	0.0960128	0.455299
VC0255	3054.93	3458.3	2651.55	0.766722	-0.383224	0.427649	0.758245
VC0259	1082.24	1262.75	901.736	0.714103	-0.485796	0.351746	0.715146
VC0260	1437.96	1669.51	1206.41	0.722614	-0.468702	0.400677	0.746967
VC0264	348.332	314.397	382.267	1.21587	0.281992	0.601143	0.863282
VC0265	741.106	868.058	614.154	0.707503	-0.499192	0.370907	0.724757
VC0269	3138.93	3769.48	2508.38	0.665444	-0.58761	0.273497	0.654505
VC0271	650.044	674.182	625.905	0.928393	-0.107193	0.846976	0.961918
VC0275	746.003	1268.43	223.573	0.176259	-2.50423	0.0291487	0.242711
VC0276	2321.09	4126.23	515.948	0.125041	-2.99953	0.0191372	0.197322
VC0278	255.181	213.066	297.295	1.39532	0.480597	0.336407	0.709722
VC0280	35.7121	36.7976	34.6266	0.941002	-0.08773	0.937512	0.997803
VC0281	75.7811	55.9991	95.5631	1.70651	0.77105	0.17462	0.569574
VC0282	869.122	258.331	1479.91	5.72875	2.51822	0.013872	0.169998
VC0285	1305.58	1642.52	968.647	0.589733	-0.761866	0.133322	0.516154
VC0286	108.092	167.199	48.9853	0.292976	-1.77114	0.0026149	0.0627956
VC0288	94.5018	133.579	55.4248	0.414922	-1.26909	0.027058	0.23655
VC0289	5.77749	9.40333	2.15164	0.228817	-2.12773	0.016791	0.184256
VC0291	102.321	139.104	65.5375	0.471141	-1.08577	0.0545494	0.34899
VC0295	5443.54	6286.55	4600.53	0.731806	-0.450468	0.40538	0.750507
VC0298	219.968	88.233	351.702	3.98606	1.99496	0.000296933	0.0109337
VC0300	31.2066	28.8805	33.5326	1.16108	0.215469	0.785052	0.938235
VC0302	623.662	553.652	693.673	1.2529	0.325276	0.562538	0.84437
VC0303	570.381	341.618	799.145	2.33929	1.22607	0.0587583	0.360602
VC0304	5646.92	6240.28	5053.56	0.809829	-0.304312	0.571761	0.846923
VC0305	3917.93	4710.87	3125	0.663359	-0.592139	0.266069	0.644878
VC0307	5590.56	7247.66	3933.45	0.54272	-0.881721	0.0945897	0.454305
VC0308	68.1838	53.0503	83.3173	1.57053	0.651255	0.273851	0.654505
VC0309	1512.19	1679.92	1344.45	0.800307	-0.321374	0.554912	0.843568
VC0315	2838.85	3098.08	2579.61	0.832649	-0.264219	0.621922	0.875552
VC0318	234.471	264.986	203.956	0.769687	-0.377656	0.484387	0.790623
VC0320	57.2839	62.0245	52.5432	0.847137	-0.239333	0.695311	0.911241
VC0321	116078	151404	80752.9	0.533361	-0.906817	0.10354	0.473184
VC0328	107596	140145	75047.9	0.535502	-0.901037	0.103946	0.473184
VC0329	152440	180191	124689	0.691982	-0.531194	0.345876	0.713543
VC0332	2430.07	3202.14	1658.01	0.517782	-0.949583	0.0699211	0.399456
VC0334	85.5636	92.4165	78.7108	0.851696	-0.231589	0.700678	0.914347
VC0335	72.1178	89.4497	54.786	0.612478	-0.707269	0.233463	0.607175
VC0336	10440.8	11815	9066.63	0.767384	-0.381979	0.481596	0.790104
VC0337	23.4183	10.6847	36.152	3.38353	1.75853	0.111544	0.483843
VC0338	370.37	143.777	596.963	4.152	2.05381	0.0647344	0.383089
VC0339	102.355	114.999	89.7099	0.780091	-0.358287	0.51187	0.803191
VC0340	390.557	439.661	341.453	0.776629	-0.364703	0.485195	0.790623
VC0342	1477.92	1757.57	1198.26	0.681775	-0.552633	0.293695	0.67497
VC0344	1479.27	1431.12	1527.42	1.06729	0.0939483	0.843758	0.9614
VC0345	1314.62	1431.8	1197.45	0.83633	-0.257856	0.606392	0.863966
VC0348	7477.96	7863.12	7092.8	0.902034	-0.148746	0.747035	0.930609
VC0349	8010.5	8866.78	7154.22	0.806857	-0.309615	0.555554	0.843769
VC0361	47416.5	61073.4	33759.6	0.55277	-0.855248	0.101179	0.467001
VC0362	87980	113133	62827.4	0.555343	-0.848549	0.120644	0.49117
VC0371	1614.21	1864.22	1364.2	0.731782	-0.450514	0.41014	0.750941
VC0372	90.5935	97.1456	84.0414	0.865107	-0.209049	0.779122	0.937476
VC0374	7665.07	8045	7285.14	0.905549	-0.143135	0.804535	0.950189
VC0377	5897.05	5911.24	5882.86	0.995199	-0.0069436	0.968204	1
VC0379	460.06	595.274	324.846	0.545708	-0.873799	0.109556	0.482895
VC0384	290.273	438.182	142.363	0.324895	-1.62195	0.282099	0.663033
VC0385	343.257	525.104	161.411	0.307388	-1.70187	0.257502	0.635245
VC0389	3836.07	4476.07	3196.07	0.714035	-0.485934	0.37912	0.732809
VC0390	2655.08	2154.96	3155.21	1.46416	0.550075	0.302983	0.684915
VC0391	1518.44	736.176	2300.7	3.12521	1.64395	0.00226976	0.0569848
VC0392	480.339	198.895	761.784	3.83009	1.93738	0.000983364	0.030744
VC0393	817.031	848.745	785.318	0.925269	-0.112055	0.842773	0.9614
VC0394	4255.79	4407.91	4103.68	0.93098	-0.103177	0.897454	0.98417
VC0395	1.66639	0.319849	3.01292	9.41983	3.2357	0.0780558	0.418184
VC0398	1763.65	1818.41	1708.88	0.939766	-0.0896268	0.851806	0.963442
VC0399	849.838	847.372	852.304	1.00582	0.00837217	0.99602	1
VC0402	2388.59	2503.93	2273.25	0.907872	-0.139439	0.807842	0.950783
VC0404	602.756	585.795	619.717	1.05791	0.0812133	0.89211	0.982747
VC0405	1447.32	1519.6	1375.03	0.904866	-0.144224	0.78068	0.937476
VC0406	332.21	338.157	326.263	0.964828	-0.0516563	0.906118	0.988436
VC0414	3154.16	3301.08	3007.25	0.910988	-0.134496	0.728	0.927206
VC0415	2361.46	2537.93	2184.98	0.860928	-0.216036	0.668192	0.898714
VC0419	1209.44	1437.85	981.028	0.68229	-0.551543	0.306531	0.688242
VC0420	2323.01	2553.79	2092.23	0.819266	-0.287597	0.553758	0.843568
VC0422	1724.82	1778.63	1671.01	0.939493	-0.0900456	0.88103	0.979119
VC0423	796.228	215.363	1377.09	6.39428	2.67678	0.010799	0.148238
VC0424	850.952	1232.47	469.439	0.380894	-1.39254	0.0273411	0.23655
VC0429	1779.96	1205.72	2354.21	1.95253	0.965346	0.0711015	0.400732
VC0430	1828.45	880.403	2776.5	3.15367	1.65703	0.00183926	0.0491557
VC0432	3389.12	1720.37	5057.86	2.93998	1.55581	0.121066	0.49168
VC0433	830.378	1033.31	627.45	0.607225	-0.719697	0.18562	0.569574
VC0434	160.232	193.78	126.684	0.653751	-0.613187	0.257366	0.635245
VC0437	3776.13	4907.85	2644.41	0.538814	-0.892142	0.0862177	0.430309
VC0445	1035.75	1080.93	990.561	0.916394	-0.125961	0.782008	0.937476
VC0446	6011.09	6037.84	5984.35	0.991141	-0.0128376	0.9871	1
VC0449	581.192	824.538	337.846	0.409739	-1.28722	0.0146092	0.170579
VC0450	1093.86	1057.22	1130.49	1.0693	0.0966678	0.848992	0.962889
VC0452	5.72614	3.9314	7.52088	1.91303	0.935859	0.362998	0.719844
VC0454	50.5176	74.1992	26.836	0.361675	-1.46724	0.011189	0.151968
VC0455	656.145	773.798	538.492	0.695908	-0.523032	0.321984	0.698335
VC0462	44.5054	43.2392	45.7717	1.05857	0.0821161	0.881723	0.97916
VC0463	105.044	88.8967	121.192	1.36329	0.447097	0.424834	0.758245
VC0465	122.691	130.712	114.671	0.877276	-0.188897	0.695522	0.911241
VC0472	1945.6	2861.63	1029.58	0.359789	-1.47478	0.0278187	0.23655
VC0473	7783.74	8965.41	6602.06	0.736392	-0.441453	0.381732	0.736062
VC0475	2274.27	3393.71	1154.83	0.340286	-1.55518	0.00270083	0.063032
VC0476	1668.29	1653	1683.57	1.0185	0.0264414	0.958652	1
VC0477	6251.81	5936.29	6567.33	1.1063	0.145746	0.768495	0.935179
VC0478	9559.88	10884.6	8235.19	0.756593	-0.40241	0.425378	0.758245
VC0482	20.1303	23.5196	16.7411	0.711794	-0.490469	0.419774	0.757047
VC0485	10526.9	11366	9687.8	0.852347	-0.230488	0.688471	0.907634
VC0486	1156.28	831.627	1480.94	1.78077	0.832502	0.103927	0.473184
VC0487	6006.91	6070.97	5942.85	0.978896	-0.0307725	0.972659	1
VC0488	9.30999	7.1602	11.4598	1.60048	0.678505	0.272298	0.652963
VC0489	36.4656	29.4591	43.4721	1.47568	0.561379	0.36756	0.723334
VC0490	9249.1	8688.05	9810.16	1.12916	0.175244	0.812973	0.95113
VC0492	296.474	282.992	309.956	1.09528	0.131301	0.837962	0.9614
VC0493	35.473	38.7925	32.1535	0.82886	-0.2708	0.635071	0.87934
VC0494	1.26893	1.00615	1.5317	1.52234	0.606289	0.947453	1
VC0502	725.427	700.071	750.783	1.07244	0.100896	0.921377	0.995558
VC0503	474.799	422.796	526.802	1.24599	0.317298	0.581532	0.848004
VC0512	2463.33	2677.09	2249.56	0.840302	-0.25102	0.626788	0.876442
VC0513	609.619	646.527	572.711	0.885827	-0.174903	0.715413	0.922228
VC0514	825.072	874.645	775.499	0.886644	-0.173573	0.740228	0.928429
VC0515	254.052	293.099	215.005	0.733557	-0.447019	0.344561	0.712782
VC0516	1257.16	1459.64	1054.67	0.72255	-0.46883	0.390142	0.738672
VC0517	18656.4	22446.8	14866	0.662276	-0.594495	0.276916	0.654565
VC0518	3031.45	3839.91	2223	0.578919	-0.788566	0.137536	0.527529
VC0521	678.74	845.437	512.043	0.605654	-0.723433	0.188325	0.569574
VC0530	361.137	418.079	304.194	0.727599	-0.458784	0.387799	0.736062
VC0534	12.0447	5.39303	18.6963	3.46676	1.79359	0.309899	0.693072
VC0535	1143.83	1279.9	1007.76	0.787376	-0.344875	0.505584	0.799239
VC0537	91.2748	91.6849	90.8646	0.991053	-0.012966	0.983146	1
VC0538	302.65	337.125	268.174	0.795472	-0.330117	0.60408	0.863641
VC0541	110.524	134.036	87.0117	0.649168	-0.623337	0.494524	0.797884
VC0543	1284.33	1531.29	1037.37	0.677449	-0.561815	0.328815	0.701217
VC0545	12779.9	16387.2	9172.62	0.559743	-0.837163	0.119178	0.49117
VC0547	3070.01	2907.33	3232.68	1.11191	0.153037	0.732968	0.928429
VC0549	1375.47	407.939	2343.01	5.74353	2.52194	0.0279563	0.23655
VC0550	2217.96	500.168	3935.76	7.86887	2.97616	0.0208881	0.204821
VC0551	233.69	46.1568	421.223	9.12593	3.18997	0.00025452	0.00958501
VC0552	72.153	58.8827	85.4232	1.45073	0.536783	0.321525	0.698253
VC0554	4069.27	3947.76	4190.78	1.06156	0.0861824	0.927698	0.996138
VC0556	3354.48	3477.08	3231.88	0.929483	-0.1055	0.812155	0.951053
VC0558	634.127	659.224	609.03	0.923858	-0.114256	0.798652	0.945887
VC0560	4856.62	5735.94	3977.3	0.6934	-0.528241	0.316961	0.696993
VC0565	384.903	397.678	372.128	0.935753	-0.0958001	0.844249	0.9614
VC0566	4405.22	3814.69	4995.76	1.30961	0.389138	0.498568	0.798409
VC0568	443.438	406.962	479.914	1.17926	0.237883	0.637687	0.881273
VC0574	2349.44	2011.77	2687.12	1.3357	0.417598	0.412594	0.75211
VC0581	4042.39	4073.21	4011.57	0.984866	-0.0220005	0.994472	1
VC0584	518.231	749.646	286.815	0.3826	-1.38609	0.0229013	0.211997
VC0587	259.758	276.587	242.928	0.878303	-0.187209	0.740499	0.928429
VC0589	183.743	226.689	140.796	0.621097	-0.687111	0.201364	0.57255
VC0594	1285.95	1462.36	1109.54	0.758736	-0.39833	0.447728	0.769353
VC0595	0.156759	0	0.313519	Inf	Inf	1	1
VC0600	42.3554	44.2741	40.4367	0.913326	-0.130798	0.750565	0.930931
VC0601	875.805	960.134	791.475	0.824338	-0.278691	0.577437	0.847787
VC0602	1642.48	1547.08	1737.89	1.12334	0.167788	0.742178	0.928429
VC0603	1811.18	1549.2	2073.16	1.33821	0.420307	0.42802	0.758245
VC0604	15015.5	7319.05	22711.9	3.10312	1.63372	0.00234929	0.0581012
VC0608	8985.76	8986.92	8984.6	0.999741	-0.000373132	0.964558	1
VC0609	569.721	593.888	545.555	0.918616	-0.122466	0.776641	0.93661
VC0610	3.07619	3.7452	2.40719	0.642739	-0.637694	0.651166	0.892167
VC0611	222.869	153.053	292.685	1.91231	0.935317	0.35297	0.715876
VC0612	1328.05	653.914	2002.18	3.06184	1.6144	0.289873	0.67497
VC0613	336.473	74.9262	598.02	7.98145	2.99665	0.292984	0.67497
VC0615	824.677	131.088	1518.27	11.582	3.53381	0.275934	0.654505
VC0616	188.63	13.5209	363.739	26.9019	4.74964	0.215418	0.585161
VC0617	114.156	7.56009	220.752	29.1997	4.86788	0.219582	0.590116
VC0619	2259.67	115.819	4403.53	38.0209	5.24872	0.138675	0.528831
VC0620	7377.88	775.742	13980	18.0215	4.17165	0.0908189	0.443914
VC0622	2707.63	2882.71	2532.55	0.878529	-0.186838	0.739548	0.928429
VC0623	56.8282	53.3706	60.2858	1.12957	0.175773	0.785921	0.938235
VC0624	78.8472	84.546	73.1483	0.865189	-0.208913	0.695667	0.911241
VC0626	2779.35	3866.92	1691.78	0.4375	-1.19264	0.0278805	0.23655
VC0628	104.352	58.0705	150.633	2.59397	1.37516	0.0138663	0.169998
VC0629	928.502	581.16	1275.84	2.19534	1.13445	0.0344868	0.273419
VC0630	259.799	282.136	237.462	0.841659	-0.248693	0.624457	0.876442
VC0631	1355.92	1775.18	936.653	0.527638	-0.92238	0.0896316	0.440711
VC0632	558.716	738.182	379.251	0.513764	-0.960822	0.0764192	0.415169
VC0633	91967.2	101520	82414.1	0.811798	-0.300807	0.562295	0.84437
VC0634	0.145914	0	0.291828	Inf	Inf	1	1
VC0637	15528.9	15714	15343.8	0.976441	-0.0343954	0.968345	1
VC0639	3496.5	3935.29	3057.7	0.776996	-0.364022	0.464274	0.778645
VC0642	10569.2	13969.3	7169.09	0.513204	-0.962395	0.0723008	0.402375
VC0643	49931.8	63879.3	35984.3	0.563317	-0.827981	0.117636	0.49117
VC0647	53969.7	66455.7	41483.6	0.624229	-0.679852	0.210578	0.583709
VC0648	0.156759	0	0.313519	Inf	Inf	1	1
VC0650	296.796	326.828	266.765	0.816226	-0.29296	0.561239	0.84437
VC0651	25.1113	10.7737	39.4489	3.66158	1.87247	0.0468615	0.323539
VC0653	3614.48	3659.92	3569.05	0.975171	-0.0362726	0.928701	0.996138
VC0658	461.874	496.938	426.81	0.85888	-0.219472	0.656492	0.896053
VC0659	4259.07	6069.56	2448.59	0.403422	-1.30964	0.0140198	0.169998
VC0660	1326.96	1678.23	975.699	0.581386	-0.782431	0.164356	0.562572
VC0662	1477.77	1960.2	995.347	0.507779	-0.977726	0.066571	0.389782
VC0663	4131.93	4880.53	3383.32	0.693228	-0.528598	0.335788	0.709722
VC0664	6642.7	8813.56	4471.83	0.507381	-0.978859	0.166844	0.562572
VC0665	2804.06	477.781	5130.35	10.7379	3.42464	1.16607e-09	9.66092e-08
VC0667	713.514	493.821	933.207	1.88977	0.918208	0.0925366	0.45077
VC0672	1702.09	1558.67	1845.5	1.18402	0.243698	0.62729	0.876442
VC0676	26.9796	28.5989	25.3603	0.886757	-0.17339	0.710421	0.917512
VC0677	219.703	221.947	217.459	0.979778	-0.0294726	0.984504	1
VC0680	1082.64	1167.42	997.851	0.854746	-0.226433	0.688552	0.907634
VC0681	202.874	227.586	178.161	0.782828	-0.353232	0.522626	0.80975
VC0682	19169.5	22121.1	16218	0.733146	-0.447828	0.425066	0.758245
VC0687	3288.96	1493.45	5084.47	3.40451	1.76745	0.340712	0.710789
VC0689	504.77	355.532	654.009	1.83952	0.879332	0.0951536	0.454379
VC0691	37.563	33.0524	42.0737	1.27294	0.348166	0.510689	0.802857
VC0692	192.152	212.134	172.17	0.811608	-0.301144	0.596614	0.861141
VC0694	383.365	379.29	387.439	1.02148	0.030666	0.950029	1
VC0695	765.062	876.969	653.154	0.744786	-0.425103	0.409991	0.750941
VC0696	273.054	273.918	272.189	0.993688	-0.00913479	0.974929	1
VC0698	4284.67	5351.01	3218.34	0.601444	-0.733497	0.17819	0.569574
VC0700	669.024	381.015	957.032	2.5118	1.32872	0.0126373	0.164668
VC0703	702.03	522.716	881.344	1.68609	0.753679	0.16097	0.558636
VC0704	15.232	13.9197	16.5443	1.18855	0.249207	0.655361	0.895246
VC0705	983.832	914.342	1053.32	1.152	0.204142	0.706108	0.915534
VC0709	423.943	489.311	358.575	0.732816	-0.448477	0.395521	0.742835
VC0711	2834.01	3106.41	2561.6	0.824617	-0.278205	0.605982	0.863966
VC0714	1105.03	1162.26	1047.8	0.901512	-0.149581	0.779631	0.937476
VC0717	1697.77	2121.36	1274.17	0.600637	-0.735435	0.185185	0.569574
VC0718	22.0977	26.1935	18.0018	0.687264	-0.541064	0.434248	0.763042
VC0720	118.103	96.2809	139.925	1.45329	0.539327	0.336404	0.709722
VC0722	962.832	704.432	1221.23	1.73364	0.793804	0.129139	0.506612
VC0723	836.091	722.74	949.441	1.31367	0.393602	0.447755	0.769353
VC0724	410.09	393.798	426.383	1.08275	0.114695	0.838389	0.9614
VC0725	392.839	381.637	404.041	1.05871	0.0823025	0.908633	0.989241
VC0732	78.8675	76.6116	81.1235	1.05889	0.0825573	0.848624	0.962889
VC0734	183.88	54.4183	313.342	5.75803	2.52558	0.000248991	0.00958501
VC0736	445.572	209.537	681.607	3.25292	1.70174	0.150364	0.546347
VC0739	335.524	410.167	260.88	0.636034	-0.652825	0.242441	0.616022
VC0741	1725.58	2233.48	1217.68	0.545193	-0.875162	0.113319	0.489622
VC0743	5128.81	6494.98	3762.65	0.579316	-0.787576	0.140165	0.529044
VC0745	3.08079	1.57396	4.58762	2.9147	1.54334	0.150453	0.546347
VC0748	2220.73	3258.75	1182.72	0.362936	-1.46221	0.0204598	0.204821
VC0752	3420.13	4700.15	2140.1	0.455327	-1.13502	0.0386496	0.292431
VC0755	5290.58	5063.61	5517.56	1.08965	0.123864	0.865374	0.971331
VC0757	782.079	1068.56	495.6	0.463803	-1.10842	0.0431997	0.309144
VC0758	1934.59	2139.38	1729.8	0.80855	-0.306591	0.567417	0.846923
VC0759	1505.8	1777.45	1234.15	0.69434	-0.526286	0.305137	0.68604
VC0760	2983.08	3350.79	2615.38	0.780529	-0.357477	0.47914	0.788416
VC0762	785.273	857.871	712.675	0.830748	-0.267517	0.592911	0.857289
VC0763	5079.8	6188.79	3970.81	0.641613	-0.640224	0.235356	0.607175
VC0766	642.898	913.831	371.965	0.407039	-1.29676	0.0160173	0.176937
VC0767	5986.5	10381	1591.95	0.153351	-2.70509	0.0058825	0.10952
VC0768	6312.21	11065.5	1558.96	0.140885	-2.82741	4.69494e-05	0.00222272
VC0769	238.466	187.655	289.278	1.54154	0.624376	0.230081	0.606841
VC0771	127.175	138.197	116.153	0.840489	-0.250699	0.572533	0.847041
VC0772	112.155	100.264	124.047	1.23721	0.307086	0.66795	0.898714
VC0773	35.581	43.9222	27.2398	0.620182	-0.689236	0.360368	0.719844
VC0775	113.139	118.46	107.818	0.910161	-0.135807	0.723874	0.924795
VC0776	36.8859	36.4747	37.2972	1.02255	0.0321729	0.982307	1
VC0777	7.12457	6.57526	7.67389	1.16709	0.222911	0.868948	0.972538
VC0778	4.00116	4.04175	3.96058	0.979918	-0.0292666	1	1
VC0783	108.067	103.095	113.038	1.09644	0.132829	0.842145	0.9614
VC0784	1149.91	333.02	1966.79	5.90592	2.56216	0.102307	0.470896
VC0786	95.1628	48.5109	141.815	2.92336	1.54763	0.00578521	0.108933
VC0787	8.69705	5.91226	11.4819	1.94204	0.957575	0.190775	0.569574
VC0791	52.4255	46.5671	58.284	1.25161	0.323788	0.544375	0.83746
VC0792	12.3039	11.8711	12.7367	1.07292	0.101537	0.888555	0.981893
VC0795	1.03407	1.14178	0.926357	0.811324	-0.301649	1	1
VC0796	4.63703	3.21981	6.05425	1.88031	0.910972	0.35112	0.715146
VC0799	17.3462	14.3409	20.3515	1.41912	0.504998	0.45975	0.775669
VC0806	684.707	940.745	428.67	0.455671	-1.13394	0.037387	0.28648
VC0809	425.818	450.299	401.337	0.891268	-0.166069	0.757589	0.93224
VC0811	16.8572	20.0518	13.6627	0.68137	-0.55349	0.366204	0.723334
VC0812	2436.16	2365.23	2507.09	1.05998	0.0840325	0.842233	0.9614
VC0815	204.264	232.748	175.781	0.755242	-0.40499	0.513076	0.80356
VC0817	52.144	54.9232	49.3647	0.898795	-0.153936	0.751113	0.930931
VC0819	94.7294	101.483	87.9755	0.866897	-0.206068	0.76043	0.933505
VC0820	693.042	669.657	716.426	1.06984	0.0973959	0.903577	0.988268
VC0821	122.83	118.523	127.138	1.07269	0.101227	0.91398	0.991142
VC0822	1541.17	1601.03	1481.31	0.92522	-0.112132	0.757583	0.93224
VC0825	231.688	340.197	123.18	0.362084	-1.4656	0.019666	0.200308
VC0826	1321.49	1244.24	1398.73	1.12416	0.168853	0.752542	0.930931
VC0828	850.784	1338.17	363.393	0.271559	-1.88066	0.0999088	0.467001
VC0829	138.6	176.545	100.655	0.570142	-0.810607	0.190043	0.569574
VC0831	294.467	426.296	162.637	0.381513	-1.3902	0.026509	0.23655
VC0835	245.388	315.91	174.866	0.55353	-0.853265	0.12664	0.505646
VC0837	2.42559	2.69244	2.15874	0.801778	-0.318726	0.955921	1
VC0838	17.3225	26.3019	8.34314	0.317207	-1.6565	0.0856995	0.429061
VC0840	785.234	1099.75	470.715	0.428019	-1.22425	0.024062	0.21907
VC0845	1921.28	1805.38	2037.17	1.12839	0.174262	0.720564	0.922701
VC0847	972.531	1108.52	836.546	0.754655	-0.406111	0.446091	0.769353
VC0848	28.7501	30.7092	26.791	0.872409	-0.196923	0.754369	0.930931
VC0852	1590.17	1853.1	1327.24	0.716227	-0.481512	0.392696	0.740269
VC0853	0.171576	0.343151	0	0	#NAME?	0.929275	0.996138
VC0855	29581.2	39493.8	19668.7	0.498019	-1.00573	0.0579189	0.359436
VC0856	652.856	908.035	397.678	0.437954	-1.19115	0.0272361	0.23655
VC0860	9.61934	10.7485	8.49023	0.789902	-0.340254	0.697894	0.913436
VC0863	1881.49	2613.01	1149.98	0.440098	-1.1841	0.0231092	0.212733
VC0866	728.698	708.987	748.409	1.0556	0.0780686	0.913212	0.990958
VC0869	5104.52	8957.94	1251.1	0.139664	-2.83997	0.0281846	0.23655
VC0875	4973.06	6242.8	3703.32	0.593215	-0.753374	0.168712	0.562572
VC0880	1322.01	839.728	1804.3	2.14867	1.10344	0.120244	0.49117
VC0886	10.8385	9.82453	11.8526	1.20642	0.270738	0.79918	0.945887
VC0889	3599.4	4187.03	3011.76	0.719307	-0.47532	0.386181	0.736062
VC0892	76.6311	78.0862	75.1761	0.962733	-0.0547931	0.997	1
VC0894	2007.14	2773.62	1240.66	0.447307	-1.16066	0.0696937	0.399456
VC0896	49.9871	66.6554	33.3189	0.499868	-1.00038	0.0816025	0.420095
VC0899	2460.67	1651.94	3269.41	1.97914	0.984871	0.243005	0.616022
VC0900	3634.96	3644.33	3625.59	0.99486	-0.00743475	0.985083	1
VC0901	915.21	1111.01	719.413	0.647531	-0.626978	0.242128	0.616022
VC0907	1.45119	2.0123	0.890075	0.442316	-1.17685	0.482145	0.790222
VC0909	4.6005	6.16638	3.03462	0.492123	-1.02291	0.267871	0.647029
VC0910	19107.3	23872.4	14342.3	0.60079	-0.735067	0.140802	0.529044
VC0911	15236.3	18864.4	11608.1	0.615345	-0.700533	0.159977	0.558636
VC0913	132.215	108.519	155.911	1.43671	0.522772	0.312689	0.693609
VC0914	1340.91	1255.24	1426.57	1.1365	0.184593	0.69994	0.914347
VC0917	2269.96	24.403	4515.53	185.04	7.53169	1.14362e-14	4.73747e-12
VC0918	1340.4	26.2039	2654.6	101.306	6.66257	3.63063e-11	4.29711e-09
VC0920	145.472	3.7219	287.223	77.171	6.26999	2.1945e-08	1.65286e-06
VC0921	425.363	19.2998	831.427	43.0796	5.42893	1.0602e-15	5.85585e-13
VC0922	561.798	51.4473	1072.15	20.8397	4.38127	2.64735e-13	5.48333e-11
VC0924	1088.73	103.037	2074.43	20.1328	4.33148	2.24363e-13	5.311e-11
VC0925	261.644	28.6728	494.616	17.2504	4.10856	1.41999e-11	1.96077e-09
VC0926	523.38	50.85	995.911	19.5853	4.2917	6.25454e-13	1.03638e-10
VC0928	29.8102	0.455481	59.165	129.896	7.02121	1.86564e-13	5.15228e-11
VC0929	202.696	27.9339	377.458	13.5125	3.75623	2.83065e-10	3.12692e-08
VC0930	10248.2	340.035	20156.4	59.2776	5.88941	4.88226e-10	4.4944e-08
VC0931	270.959	40.4549	501.463	12.3956	3.63176	7.59911e-10	6.62723e-08
VC0934	3436.99	34.266	6839.72	199.606	7.64101	4.43284e-28	7.34521e-25
VC0935	2070.87	37.8228	4103.92	108.504	6.7616	3.20392e-12	4.82628e-10
VC0937	5409.45	310.998	10507.9	33.7876	5.07842	4.01758e-10	3.91596e-08
VC0941	8153.27	9951.65	6354.89	0.638577	-0.647067	0.187673	0.569574
VC0943	445.408	576.895	313.921	0.544157	-0.877906	0.101113	0.467001
VC0947	1560.5	1541.22	1579.78	1.02502	0.0356487	0.945066	1
VC0949	89.9391	115.69	64.1884	0.554831	-0.849878	0.118685	0.49117
VC0950	1545.24	1826	1264.49	0.69249	-0.530134	0.319869	0.696993
VC0953	141.606	156.976	126.236	0.804174	-0.31442	0.566692	0.846923
VC0956	14498.2	17720.2	11276.1	0.63634	-0.652131	0.229271	0.605905
VC0958	1509.12	1435.01	1583.24	1.1033	0.14182	0.845608	0.961684
VC0961	333.787	376.672	290.902	0.772296	-0.372774	0.464129	0.778645
VC0962	1914.12	2566.99	1261.26	0.491339	-1.02521	0.0613368	0.373659
VC0963	508.586	569.693	447.479	0.785473	-0.348366	0.537944	0.83073
VC0965	13235.6	15222.8	11248.3	0.738911	-0.436528	0.424059	0.758245
VC0970	267.8	260.598	275.001	1.05527	0.077611	0.86819	0.972538
VC0971	1528.23	1664.29	1392.17	0.836494	-0.257572	0.64523	0.889473
VC0972	3581.23	1585.16	5577.29	3.51844	1.81493	0.28875	0.67497
VC0977	472.697	583.502	361.891	0.620205	-0.689183	0.234635	0.607175
VC0981	762.556	689.475	835.637	1.21199	0.277378	0.581229	0.848004
VC0985	10113	12347.5	7878.44	0.638061	-0.648233	0.214186	0.584987
VC0987	107.61	138.782	76.4369	0.550768	-0.860485	0.11846	0.49117
VC0988	2726.57	3462.42	1990.73	0.574953	-0.798484	0.198131	0.57255
VC0991	5568.18	1057.98	10078.4	9.5261	3.25189	0.176101	0.569574
VC0992	639.733	665.757	613.71	0.921822	-0.117439	0.781219	0.937476
VC0993	1656.21	1756.99	1555.43	0.885278	-0.175797	0.775951	0.93661
VC0994	177.317	209.299	145.335	0.694389	-0.526184	0.372922	0.726978
VC0995	6399.52	7499.29	5299.74	0.706698	-0.500833	0.328219	0.700849
VC0997	8278.37	10300.6	6256.14	0.607356	-0.719386	0.18657	0.569574
VC0998	6234.15	5758.49	6709.82	1.16521	0.220584	0.660582	0.896671
VC1000	764.166	954.249	574.084	0.601608	-0.733104	0.176875	0.569574
VC1001	792.589	824.651	760.527	0.922241	-0.116784	0.810203	0.950783
VC1004	1505.07	2354.76	655.372	0.278318	-1.8452	0.0216592	0.211113
VC1005	1142.98	1480.9	805.051	0.543622	-0.879325	0.110843	0.483843
VC1014	101.186	114.201	88.1703	0.772063	-0.37321	0.499953	0.798409
VC1015	2648.91	2896.2	2401.63	0.829233	-0.270151	0.621176	0.875245
VC1018	2187.53	2106.16	2268.89	1.07726	0.107369	0.800681	0.946986
VC1021	2305.83	2322.5	2289.16	0.985642	-0.0208644	0.957964	1
VC1024	366.244	356.711	375.776	1.05345	0.075119	0.864041	0.971331
VC1033	2320.18	1945.65	2694.7	1.38499	0.469875	0.341366	0.710789
VC1034	5360.82	5818.15	4903.48	0.842791	-0.246753	0.601223	0.863282
VC1036	8075.1	10153.6	5996.62	0.590592	-0.759767	0.171725	0.567025
VC1037	500.713	570.55	430.877	0.755196	-0.405077	0.447187	0.769353
VC1039	4614.35	4408.24	4820.45	1.09351	0.128965	0.719547	0.922701
VC1042	69.8288	85.8257	53.832	0.627225	-0.672944	0.222819	0.595801
VC1043	13309.2	16506.2	10112.2	0.612629	-0.706914	0.182708	0.569574
VC1044	59.7935	57.9122	61.6747	1.06497	0.0908113	0.889794	0.982271
VC1046	712.145	429.72	994.57	2.31446	1.21067	0.167347	0.562572
VC1047	875.752	526.164	1225.34	2.32882	1.2196	0.154192	0.555289
VC1050	167.05	145.664	188.437	1.29364	0.371437	0.488935	0.792726
VC1054	3802.05	4176.12	3427.97	0.820851	-0.284807	0.562482	0.84437
VC1060	818.361	915.834	720.887	0.787137	-0.345314	0.524461	0.811421
VC1061	98.5809	82.6084	114.553	1.38671	0.471662	0.709926	0.917512
VC1067	1291.65	1438.27	1145.03	0.796115	-0.328951	0.516641	0.806096
VC1069	113.727	90.2807	137.173	1.5194	0.603503	0.251256	0.628899
VC1071	31.3652	34.927	27.8033	0.796041	-0.329086	0.607004	0.864094
VC1073	317.931	430.445	205.418	0.477222	-1.06727	0.0408377	0.300747
VC1079	4.90694	6.80806	3.00582	0.44151	-1.17948	0.203854	0.57349
VC1081	117.17	95.5563	138.784	1.45237	0.538413	0.688555	0.907634
VC1084	80.6011	43.217	117.985	2.73007	1.44894	0.361684	0.719844
VC1085	46.809	45.5239	48.094	1.05646	0.0792356	0.967283	1
VC1086	235.732	174.585	296.88	1.70049	0.765953	0.348105	0.713875
VC1087	296.915	255.977	337.853	1.31986	0.40038	0.452902	0.772802
VC1088	43.1926	34.8161	51.5692	1.48119	0.566756	0.350321	0.715146
VC1091	25733.9	8015.07	43452.8	5.42139	2.43866	9.0094e-06	0.000514778
VC1092	567.647	196.395	938.899	4.78067	2.25721	4.56232e-05	0.00222272
VC1096	10.473	13.6231	7.32292	0.537535	-0.895568	0.236256	0.607311
VC1097	17470	23837.7	11102.3	0.465746	-1.10238	0.0943995	0.454305
VC1098	4960.27	7310.21	2610.34	0.357081	-1.48568	0.0462362	0.320558
VC1101	396.155	216.969	575.341	2.65173	1.40693	0.00972736	0.141388
VC1102	28.5458	15.258	41.8335	2.74174	1.45509	0.0178356	0.190099
VC1104	280.013	305.696	254.331	0.831973	-0.265391	0.633937	0.87934
VC1110	10746.7	13307.8	8185.56	0.615096	-0.701116	0.215001	0.584987
VC1111	31.1842	42.2653	20.103	0.475639	-1.07206	0.0802398	0.418335
VC1112	24.4136	31.445	17.3823	0.552785	-0.85521	0.194909	0.570655
VC1113	15.0252	20.1327	9.91783	0.492624	-1.02144	0.120274	0.49117
VC1117	34.5035	43.9938	25.0132	0.568562	-0.81461	0.193475	0.570655
VC1120	414.677	540.786	288.567	0.533608	-0.906149	0.311192	0.693072
VC1122	297.281	424.514	170.047	0.40057	-1.31987	0.0438337	0.310395
VC1126	2705.7	3928.15	1483.24	0.377593	-1.40509	0.00804965	0.127031
VC1128	67.3384	81.4682	53.2086	0.65312	-0.61458	0.256036	0.635108
VC1129	854.614	1099.91	609.319	0.553972	-0.852115	0.32707	0.699976
VC1131	1580.82	2142.04	1019.59	0.475991	-1.07099	0.0471827	0.324406
VC1132	306.845	190.147	423.543	2.22744	1.15539	0.0350174	0.276304
VC1133	310.427	178.61	442.243	2.47603	1.30803	0.0156103	0.175352
VC1134	78.7299	54.0213	103.438	1.91477	0.937174	0.0851422	0.429061
VC1135	134.412	84.7525	184.071	2.17186	1.11893	0.0433424	0.309144
VC1140	81.5396	37.2185	125.861	3.38167	1.75773	0.034031	0.271795
VC1141	13979.3	7181.41	20777.3	2.8932	1.53267	0.00409681	0.0870309
VC1144	5597.87	4841.78	6353.95	1.31232	0.392117	0.429805	0.758245
VC1145	866.906	1017.41	716.397	0.704135	-0.506077	0.337194	0.709722
VC1147	244.467	114.471	374.462	3.27124	1.70984	0.0934326	0.452683
VC1149	3852.2	3754.4	3949.99	1.0521	0.0732685	0.892866	0.982747
VC1156	241.846	106.54	377.152	3.54001	1.82376	0.107046	0.476813
VC1158	3785.01	3609.57	3960.46	1.09721	0.13384	0.748667	0.930927
VC1159	280.833	213.486	348.18	1.63092	0.705689	0.178414	0.569574
VC1160	242.468	262.728	222.207	0.845765	-0.241671	0.633516	0.87934
VC1161	580.214	581.15	579.277	0.996777	-0.0046567	0.99107	1
VC1163	104.222	132.785	75.6584	0.56978	-0.811523	0.165851	0.562572
VC1166	5950.06	6559.98	5340.15	0.814049	-0.296813	0.640286	0.884129
VC1168	727.837	793.743	661.93	0.833935	-0.261993	0.508931	0.801126
VC1169	0.462598	0.319849	0.605347	1.8926	0.92037	1	1
VC1170	223.119	160.107	286.131	1.78713	0.837641	0.102603	0.470949
VC1171	373.031	329.374	416.687	1.26509	0.339238	0.512369	0.803213
VC1172	0.156759	0	0.313519	Inf	Inf	1	1
VC1174	59.8168	66.2267	53.4069	0.806425	-0.310387	0.57469	0.847787
VC1179	307.895	387.613	228.178	0.588674	-0.764459	0.175269	0.569574
VC1180	1126.09	1205.6	1046.59	0.868104	-0.20406	0.701803	0.914939
VC1181	1165.69	1276.87	1054.5	0.825843	-0.276061	0.599159	0.861811
VC1182	21.8281	22.3059	21.3504	0.957164	-0.0631627	0.943416	1
VC1183	103.019	35.5173	170.52	4.80104	2.26335	0.00178231	0.0491557
VC1184	155.657	58.1998	253.115	4.34907	2.12071	0.0227095	0.211662
VC1185	114.253	99.1745	129.331	1.30408	0.383029	0.501596	0.798409
VC1188	3281.35	3642.77	2919.93	0.801568	-0.319104	0.579751	0.847787
VC1190	898.856	1457.14	340.568	0.233723	-2.09713	0.0224562	0.211662
VC1194	281.91	256.871	306.949	1.19495	0.256954	0.661721	0.897276
VC1198	3528.13	2058.07	4998.19	2.42858	1.28012	0.0296088	0.245309
VC1200	588.751	529.837	647.665	1.22239	0.2897	0.570239	0.846923
VC1202	284.074	131.415	436.734	3.32332	1.73263	0.192915	0.570655
VC1203	634.988	196.744	1073.23	5.45497	2.44757	0.255328	0.635108
VC1204	26.306	8.03887	44.5732	5.54471	2.47111	0.250448	0.628776
VC1205	227.252	73.8912	380.613	5.15099	2.36485	0.169693	0.56438
VC1207	40.7385	42.6012	38.8759	0.912553	-0.13202	0.78904	0.939928
VC1211	271.528	199.387	343.669	1.72363	0.785447	0.14388	0.538169
VC1212	438.974	455.946	422.001	0.92555	-0.111617	0.828422	0.959555
VC1213	5.0514	5.93754	4.16525	0.701512	-0.51146	0.598509	0.861811
VC1214	855.84	900.522	811.159	0.900765	-0.150777	0.747051	0.930609
VC1216	662.511	375.667	949.354	2.52712	1.33749	0.0121784	0.161437
VC1219	55.9376	63.8596	48.0156	0.751893	-0.411401	0.502375	0.798882
VC1220	5948.12	7365.3	4530.95	0.615175	-0.70093	0.197451	0.57255
VC1228	84.0734	111.264	56.8828	0.511242	-0.967922	0.0549276	0.350058
VC1229	1.59086	1.68629	1.49542	0.886811	-0.173302	1	1
VC1234	530.976	638.976	422.976	0.66196	-0.595183	0.262277	0.643842
VC1236	137.804	110.989	164.62	1.48321	0.568723	0.283605	0.664687
VC1237	714.413	787.109	641.717	0.815283	-0.294626	0.575709	0.847787
VC1242	33.4887	20.236	46.7414	2.30981	1.20778	0.0434704	0.309144
VC1248	69.3538	50.1717	88.5359	1.76466	0.81939	0.415051	0.755404
VC1250	292.981	292.262	293.7	1.00492	0.00707756	0.974058	1
VC1252	190.082	148.553	231.611	1.55911	0.640725	0.217355	0.587534
VC1255	1824.59	2491.27	1157.91	0.464789	-1.10535	0.0367884	0.284187
VC1256	13572	18472.9	8671.08	0.469396	-1.09112	0.0407384	0.300747
VC1257	127.916	131.447	124.384	0.946264	-0.0796848	0.936402	0.997803
VC1258	22096.9	25355.5	18838.3	0.742965	-0.428635	0.421525	0.757557
VC1259	311.609	454.16	169.058	0.372243	-1.42568	0.00893761	0.137126
VC1261	81.8589	97.7284	65.9894	0.675233	-0.566543	0.293328	0.67497
VC1264	3281.14	3769.1	2793.19	0.741076	-0.432307	0.388243	0.736062
VC1265	1244.21	1431.87	1056.56	0.737886	-0.43853	0.361267	0.719844
VC1266	17.7912	18.0265	17.5558	0.973889	-0.0381706	0.905631	0.988436
VC1267	35.3525	34.2887	36.4162	1.06205	0.0868484	0.954789	1
VC1268	608.681	373.426	843.935	2.25998	1.17631	0.023383	0.214064
VC1273	33.2798	30.1962	36.3634	1.20424	0.26812	0.685484	0.907634
VC1275	67.2451	37.0618	97.4284	2.62881	1.39441	0.0136485	0.169998
VC1276	190.377	100.788	279.966	2.77777	1.47393	0.0844396	0.429061
VC1279	2145.59	2201.26	2089.91	0.949414	-0.0748901	0.825083	0.958739
VC1280	116.606	102.398	130.814	1.27751	0.353338	0.68522	0.907634
VC1282	73.525	64.7155	82.3345	1.27225	0.347387	0.57577	0.847787
VC1284	128.745	99.5152	157.974	1.58744	0.666702	0.225742	0.599446
VC1286	162.151	127.501	196.801	1.54353	0.626234	0.248092	0.625159
VC1287	1726.48	1499.18	1953.79	1.30324	0.382107	0.428714	0.758245
VC1288	2287.52	1913.48	2661.56	1.39095	0.476074	0.332316	0.707588
VC1289	5522.42	8015.09	3029.76	0.378007	-1.40351	0.00961195	0.141388
VC1291	1554.97	1436.16	1673.77	1.16544	0.22088	0.660733	0.896671
VC1293	407.898	302.858	512.938	1.69366	0.760144	0.188782	0.569574
VC1295	118.503	129.514	107.491	0.829954	-0.268897	0.654713	0.895099
VC1296	140.012	156.656	123.368	0.787509	-0.344632	0.579686	0.847787
VC1297	5430.9	6772.63	4089.16	0.603777	-0.727913	0.185956	0.569574
VC1298	553.074	378.514	727.633	1.92234	0.942862	0.105575	0.475374
VC1300	3391.57	5477.99	1305.15	0.238254	-2.06943	0.000114078	0.00472569
VC1301	1276.47	1819.01	733.932	0.40348	-1.30943	0.0430248	0.309144
VC1303	527.174	573.652	480.697	0.837959	-0.255048	0.584871	0.850862
VC1304	3403.58	2263.86	4543.3	2.00689	1.00496	0.0802221	0.418335
VC1306	365.501	315.799	415.203	1.31477	0.39481	0.402689	0.748885
VC1308	2774.74	2878.32	2671.16	0.928028	-0.107759	0.827513	0.959555
VC1312	1160.02	1841.79	478.254	0.259668	-1.94526	0.000373682	0.0134291
VC1313	1040.5	1585.89	495.112	0.312197	-1.67947	0.0282661	0.23655
VC1314	457.403	146.776	768.03	5.23267	2.38755	0.0197044	0.200308
VC1315	290.403	78.4071	502.399	6.40757	2.67978	0.00415992	0.0872529
VC1319	10112.3	11671.4	8553.25	0.732836	-0.448438	0.411634	0.751187
VC1321	3157.08	3001.21	3312.96	1.10388	0.142579	0.842893	0.9614
VC1327	408.404	72.2285	744.579	10.3087	3.36579	0.249006	0.626105
VC1328	1.82199	0.959547	2.68442	2.79759	1.48419	0.45846	0.775171
VC1329	232.652	391.95	73.3549	0.187154	-2.4177	0.0146181	0.170579
VC1330	22.8692	23.3738	22.3647	0.956827	-0.0636701	1	1
VC1332	55.0993	30.8893	79.3094	2.56754	1.36039	0.0153777	0.175352
VC1334	21.542	3.2451	39.8389	12.2766	3.61784	0.161151	0.558636
VC1335	55.3578	32.4966	78.219	2.40699	1.26723	0.0281223	0.23655
VC1337	47.113	18.719	75.5069	4.03371	2.01211	0.00139176	0.0390874
VC1338	177.344	116.981	237.707	2.032	1.0229	0.0674105	0.391927
VC1339	19.517	11.0149	28.019	2.54374	1.34695	0.0427151	0.309078
VC1340	112.891	62.5961	163.187	2.60698	1.38238	0.0103772	0.146966
VC1342	253.948	260.674	247.222	0.948396	-0.0764382	0.966074	1
VC1343	118.368	80.6637	156.073	1.93486	0.952228	0.34199	0.710876
VC1344	109.66	84.827	134.493	1.5855	0.664939	0.228545	0.60495
VC1345	21.255	15.1333	27.3766	1.80903	0.855213	0.150497	0.546347
VC1346	7.66381	5.88895	9.43867	1.60278	0.680572	0.385902	0.736062
VC1348	36.7277	9.49852	63.9569	6.73335	2.75132	9.72281e-06	0.000537023
VC1349	1410.16	531.227	2289.09	4.30905	2.10737	9.00684e-05	0.00382675
VC1353	1008.72	776.892	1240.55	1.59682	0.6752	0.208591	0.581715
VC1354	242.745	341.144	144.347	0.423125	-1.24085	0.0702864	0.399456
VC1360	5.36184	4.10747	6.61621	1.61078	0.687756	0.419379	0.757047
VC1361	24.2097	17.3299	31.0895	1.79399	0.843168	0.166098	0.562572
VC1362	21.6344	12.0786	31.1901	2.58225	1.36863	0.0264318	0.23655
VC1363	354.14	377.004	331.275	0.878706	-0.186548	0.700783	0.914347
VC1365	8.87513	11.5513	6.19899	0.53665	-0.897947	0.230724	0.606841
VC1367	819.841	770.534	869.147	1.12798	0.173742	0.806927	0.950783
VC1369	13.843	11.7546	15.9314	1.35534	0.438651	0.49843	0.798409
VC1370	73.5187	59.252	87.7854	1.48156	0.567117	0.270204	0.649824
VC1372	320.821	279.164	362.478	1.29844	0.376778	0.472533	0.785737
VC1373	858.234	1069.69	646.775	0.604637	-0.725859	0.157753	0.556812
VC1374	1083.84	1363.21	804.464	0.590126	-0.760906	0.155494	0.555289
VC1376	738.68	475.913	1001.45	2.10426	1.07332	0.235317	0.607175
VC1382	5424.29	6766.18	4082.39	0.603352	-0.728928	0.157937	0.556812
VC1386	111.312	141.95	80.6739	0.568327	-0.815207	0.145824	0.542315
VC1388	0.474249	0.343151	0.605347	1.76408	0.818916	1	1
VC1391	530.505	514.234	546.777	1.06329	0.0885299	0.884013	0.979805
VC1392	154.837	135.01	174.664	1.29372	0.371521	0.502953	0.798962
VC1394	47.4125	39.5406	55.2845	1.39817	0.483541	0.37671	0.730093
VC1397	83.3246	78.9213	87.7279	1.11159	0.15262	0.827804	0.959555
VC1401	3.20381	2.46162	3.94599	1.603	0.680779	0.470413	0.783391
VC1402	66.8291	59.8395	73.8187	1.23361	0.302889	0.634199	0.87934
VC1403	31.5044	44.8173	18.1915	0.405904	-1.30079	0.0278921	0.23655
VC1405	185.246	169.269	201.223	1.18878	0.249479	0.651988	0.892167
VC1406	164.625	146.366	182.884	1.2495	0.321348	0.564079	0.844899
VC1407	596.14	820.169	372.112	0.453702	-1.14018	0.0311583	0.25355
VC1409	1899.38	2277.49	1521.26	0.667956	-0.582176	0.266591	0.644878
VC1410	790.608	1016.59	564.63	0.555418	-0.848353	0.10997	0.482895
VC1411	1131.92	1496	767.847	0.513267	-0.962218	0.0673878	0.391927
VC1413	300.154	287.08	313.228	1.09108	0.125759	0.875745	0.977178
VC1414	3346.67	2881.2	3812.14	1.32311	0.403931	0.436484	0.763368
VC1416	211.058	167.379	254.737	1.52192	0.60589	0.265521	0.644878
VC1418	493.29	398.875	587.705	1.47341	0.559157	0.274232	0.654505
VC1422	309.957	434.548	185.365	0.426569	-1.22915	0.0739836	0.408636
VC1423	951.183	862.337	1040.03	1.20606	0.270301	0.626193	0.876442
VC1424	550.589	647.335	453.843	0.701095	-0.512319	0.340111	0.710789
VC1425	1205.63	1672.74	738.521	0.441504	-1.1795	0.031454	0.25424
VC1428	347.32	329.735	364.904	1.10666	0.146209	0.735133	0.928429
VC1429	108.747	120.348	97.1457	0.807206	-0.308991	0.562256	0.84437
VC1432	10.0866	7.32728	12.846	1.75317	0.809964	0.337278	0.709722
VC1433	38.2739	40.485	36.0629	0.890772	-0.166872	0.748899	0.930927
VC1437	1905.3	1787.75	2022.85	1.13151	0.178244	0.708135	0.916703
VC1439	400.433	385.963	414.902	1.07498	0.104307	0.8056	0.950769
VC1442	4300	3964.49	4635.5	1.16925	0.225588	0.622957	0.875836
VC1444	181.816	168.592	195.041	1.15688	0.210235	0.742407	0.928429
VC1445	496.652	446.48	546.824	1.22474	0.29248	0.602828	0.863641
VC1446	285.593	427.295	143.891	0.336748	-1.57026	0.00776435	0.124908
VC1447	112.327	159.188	65.4665	0.411252	-1.2819	0.0442158	0.310448
VC1448	368.98	548.744	189.216	0.344817	-1.5361	0.0375173	0.28648
VC1451	26352.3	40486.6	12218.1	0.301781	-1.72843	0.00940137	0.140343
VC1454	5.00792	4.28971	5.72614	1.33486	0.416684	0.598751	0.861811
VC1458	29.8645	31.8791	27.8499	0.873608	-0.194942	0.844748	0.9614
VC1460	158.865	183.561	134.17	0.730925	-0.452204	0.443105	0.769353
VC1463	3.45624	3.89995	3.01253	0.772454	-0.372479	0.896842	0.98417
VC1465	11.7117	10.4095	13.0139	1.2502	0.32216	0.629695	0.877547
VC1469	28.6204	26.2415	30.9993	1.18131	0.240385	0.724996	0.924803
VC1471	35.2697	34.075	36.4643	1.07012	0.0977709	0.893784	0.982747
VC1475	39.959	43.6351	36.2829	0.831508	-0.266199	0.650077	0.892167
VC1477	388.2	421.607	354.793	0.841525	-0.248922	0.612245	0.867633
VC1479	598.052	461.654	734.45	1.59091	0.669852	0.19664	0.57255
VC1482	1462.99	1803.12	1122.86	0.62273	-0.68332	0.197329	0.57255
VC1485	6389.81	6548.69	6230.93	0.951477	-0.0717594	0.8912	0.982747
VC1486	2411.08	3247.29	1574.86	0.484978	-1.04401	0.0538053	0.346908
VC1488	3628.3	4592.3	2664.31	0.580169	-0.785455	0.147525	0.543219
VC1491	184.995	249.339	120.65	0.483882	-1.04727	0.116116	0.49117
VC1492	28754.8	23802.5	33707.1	1.41611	0.501936	0.417136	0.755404
VC1494	5488.74	4507.4	6470.08	1.43544	0.52149	0.326969	0.699976
VC1496	11709.1	13509.5	9908.66	0.733457	-0.447216	0.386813	0.736062
VC1499	854.852	1062.87	646.835	0.608573	-0.716497	0.166712	0.562572
VC1500	116.46	107.751	125.169	1.16165	0.21618	0.670785	0.899785
VC1501	761.87	795.636	728.104	0.915122	-0.127964	0.831676	0.96034
VC1502	539.848	709.012	370.684	0.522819	-0.935618	0.0872463	0.432815
VC1503	2.36551	2.30885	2.42217	1.04908	0.0691249	1	1
VC1507	1450.25	1613.54	1286.95	0.797595	-0.326272	0.58606	0.851596
VC1511	27.1012	9.32946	44.8729	4.80981	2.26598	0.00013357	0.00539816
VC1514	317.24	121.456	513.023	4.22394	2.07859	7.1592e-05	0.00320616
VC1516	778.256	325.44	1231.07	3.78279	1.91945	0.000233775	0.00922299
VC1519	7.77978	5.61769	9.94188	1.76974	0.823541	0.31974	0.696993
VC1520	3916.43	5358.31	2474.55	0.461816	-1.11461	0.0769736	0.416815
VC1521	297.652	271.803	323.501	1.1902	0.251206	0.628176	0.876906
VC1522	178.176	142.837	213.516	1.49482	0.579975	0.256917	0.635245
VC1523	221.426	172.072	270.781	1.57365	0.654118	0.200612	0.57255
VC1527	496.99	416.305	577.674	1.38762	0.472615	0.366387	0.723334
VC1532	175.964	178.647	173.28	0.969953	-0.0440134	0.994841	1
VC1535	20.6674	23.5218	17.8129	0.757297	-0.401069	0.547764	0.840413
VC1539	263.832	191.353	336.311	1.75754	0.81356	0.124296	0.4999
VC1540	1310.77	1616.83	1004.71	0.621406	-0.686392	0.198148	0.57255
VC1541	14.5891	17.8443	11.334	0.63516	-0.654807	0.265216	0.644878
VC1543	1110.48	1414.73	806.227	0.569882	-0.811265	0.10036	0.467001
VC1547	1035.91	1501.38	570.439	0.379943	-1.39614	0.00651346	0.113267
VC1549	16.7928	11.6717	21.9139	1.87752	0.908827	0.170302	0.56438
VC1552	17.7606	16.5697	18.9515	1.14374	0.193762	0.706679	0.915534
VC1557	217.514	249.443	185.585	0.744	-0.426626	0.425759	0.758245
VC1558	846.928	912.57	781.286	0.856138	-0.224085	0.684742	0.907634
VC1560	586.121	439.212	733.031	1.66897	0.738956	0.160333	0.558636
VC1562	20.7774	20.0518	21.503	1.07237	0.100808	0.927311	0.996138
VC1563	130.722	99.0852	162.359	1.63858	0.712446	0.211361	0.583709
VC1565	182.933	156.623	209.243	1.33596	0.41788	0.508305	0.801126
VC1566	60.8137	63.0674	58.56	0.928531	-0.106979	0.75819	0.93224
VC1567	142.966	147.654	138.278	0.936499	-0.0946499	0.76055	0.933505
VC1571	16.1733	15.3875	16.9592	1.10214	0.140308	0.843013	0.9614
VC1573	407.646	443.787	371.504	0.837121	-0.256491	0.611096	0.867633
VC1579	11991.9	13595.7	10388.2	0.764077	-0.38821	0.450586	0.770506
VC1581	23.4962	17.2389	29.7534	1.72595	0.787392	0.317368	0.696993
VC1582	143.569	112.758	174.38	1.5465	0.62901	0.231996	0.607175
VC1585	1042.98	514.558	1571.41	3.0539	1.61065	0.00183134	0.0491557
VC1588	1.50102	1.48493	1.51711	1.02167	0.0309282	1	1
VC1590	86.4932	33.8734	139.113	4.10685	2.03803	0.0067448	0.113267
VC1592	49.4485	42.2473	56.6497	1.34091	0.42321	0.469812	0.783177
VC1593	47.4567	22.0195	72.8939	3.31043	1.72702	0.248253	0.625159
VC1594	6.61076	3.46777	9.75376	2.81269	1.49195	0.341453	0.710789
VC1595	168.041	81.576	254.506	3.11987	1.64149	0.31756	0.696993
VC1596	24.6351	15.773	33.4971	2.12369	1.08658	0.177457	0.569574
VC1597	148.852	142.922	154.782	1.08298	0.115003	0.838594	0.9614
VC1599	326.912	221.241	432.583	1.95526	0.967359	0.0728927	0.403957
VC1602	457.471	400.958	513.984	1.28189	0.358275	0.635226	0.87934
VC1605	277.334	172.26	382.408	2.21995	1.15053	0.190731	0.569574
VC1606	632.068	592.721	671.416	1.13277	0.179854	0.720142	0.922701
VC1608	29.4564	29.8002	29.1126	0.976925	-0.03368	0.965204	1
VC1609	67.3158	72.1181	62.5135	0.866821	-0.206193	0.720366	0.922701
VC1614	290.235	253.706	326.763	1.28796	0.365089	0.578368	0.847787
VC1618	34.7623	36.4454	33.0791	0.907635	-0.139817	0.802176	0.948079
VC1621	6479.09	4967.72	7990.46	1.60848	0.685696	0.1877	0.569574
VC1623	654.93	937.111	372.749	0.397765	-1.33001	0.0623898	0.374642
VC1624	2273.62	3393.68	1153.56	0.339914	-1.55676	0.0354086	0.278067
VC1627	810.383	955.578	665.188	0.696111	-0.522611	0.361504	0.719844
VC1628	243.421	311.532	175.311	0.562736	-0.829469	0.113861	0.490046
VC1629	757.215	881.829	632.601	0.717374	-0.479203	0.340696	0.710789
VC1631	249.235	243.992	254.478	1.04298	0.0607068	0.888859	0.981893
VC1632	95.7351	91.1921	100.278	1.09964	0.137026	0.766729	0.935179
VC1634	101.138	118.986	83.2909	0.700007	-0.514558	0.337277	0.709722
VC1635	0.328335	0.343151	0.313519	0.913646	-0.130293	1	1
VC1636	200.725	199.665	201.786	1.01062	0.0152426	0.994177	1
VC1639	141.021	129.18	152.863	1.18334	0.242859	0.688652	0.907634
VC1643	170.715	120.767	220.663	1.82718	0.869621	0.100919	0.467001
VC1644	421.022	513.953	328.092	0.638371	-0.647533	0.268493	0.647587
VC1647	417.253	515.979	318.528	0.617327	-0.695894	0.192164	0.570655
VC1649	13344.5	21356	5332.91	0.249714	-2.00165	0.00602018	0.110838
VC1650	191.489	211.031	171.947	0.814796	-0.295489	0.545335	0.83746
VC1651	220.238	282.317	158.159	0.560219	-0.835938	0.115816	0.49117
VC1652	377.757	475.498	280.016	0.58889	-0.763929	0.173337	0.567628
VC1653	604.964	713.481	496.448	0.695811	-0.523233	0.315131	0.695303
VC1655	1085.09	1431.11	739.077	0.516438	-0.953333	0.159947	0.558636
VC1658	304.647	530.788	78.5049	0.147902	-2.75728	8.51014e-07	5.87555e-05
VC1659	43.797	34.7906	52.8035	1.51775	0.601939	0.326367	0.699976
VC1661	163.214	117.082	209.346	1.78803	0.838372	0.131627	0.512034
VC1664	233.716	194.099	273.332	1.40821	0.493861	0.347788	0.713875
VC1665	125.357	110.505	140.208	1.26879	0.343458	0.544443	0.83746
VC1669	167.468	192.283	142.653	0.741893	-0.430718	0.456592	0.772802
VC1670	1369.57	1065.21	1673.93	1.57145	0.652093	0.208884	0.581715
VC1671	1028.87	479.065	1578.67	3.29531	1.72041	0.00126843	0.0368734
VC1673	529.057	449.271	608.844	1.35518	0.438485	0.387144	0.736062
VC1674	27.3699	27.0935	27.6464	1.02041	0.0291437	0.925973	0.996138
VC1675	0.22774	0.455481	0	0	#NAME?	0.930408	0.996138
VC1679	74.7497	69.9238	79.5756	1.13803	0.186543	0.70902	0.917132
VC1680	459.315	454.852	463.777	1.01962	0.0280337	0.961414	1
VC1688	69.5784	79.6094	59.5475	0.747996	-0.418898	0.399863	0.746967
VC1690	107.561	68.3749	146.747	2.14622	1.1018	0.265547	0.644878
VC1692	101.106	78.8983	123.313	1.56293	0.644257	0.242741	0.616022
VC1693	12.9293	10.4895	15.3691	1.46519	0.551084	0.518366	0.807268
VC1695	360.7	370.786	350.614	0.945596	-0.0807041	0.926396	0.996138
VC1704	205.485	57.4275	353.542	6.15632	2.62207	0.00123505	0.0365441
VC1709	4538.18	5791.04	3285.32	0.567311	-0.817789	0.126512	0.505646
VC1710	404.157	407.571	400.743	0.983245	-0.0243768	0.904829	0.988436
VC1711	2992.35	4321.18	1663.52	0.38497	-1.37718	0.0108249	0.148238
VC1714	10677.1	13566.4	7787.79	0.574051	-0.800749	0.120622	0.49117
VC1716	617.659	707.119	528.199	0.746973	-0.420873	0.395553	0.742835
VC1721	2606.67	3003.3	2210.05	0.735872	-0.442474	0.34704	0.713875
VC1723	20.3589	22.1832	18.5346	0.835525	-0.259244	0.718783	0.922701
VC1726	3870.85	1855.14	5886.55	3.1731	1.66589	0.0641549	0.382328
VC1727	2206.67	683.156	3730.19	5.46024	2.44896	0.0368739	0.284187
VC1730	15224.6	16596.3	13852.9	0.834696	-0.260677	0.612153	0.867633
VC1732	851.681	968.607	734.755	0.758568	-0.398649	0.41676	0.755404
VC1738	4235.63	5799.65	2671.6	0.460648	-1.11826	0.036758	0.284187
VC1740	391.232	136.728	645.736	4.72277	2.23963	0.114968	0.490986
VC1743	0.171576	0.343151	0	0	#NAME?	0.929275	0.996138
VC1745	274.942	292.313	257.572	0.881153	-0.182535	0.75452	0.930931
VC1749	23.0285	25.0935	20.9635	0.835415	-0.259434	0.678497	0.905649
VC1750	121.497	111.183	131.81	1.18552	0.245519	0.658556	0.896274
VC1753	383.566	409.766	357.366	0.872121	-0.1974	0.724499	0.924803
VC1754	1122.39	1261.93	982.842	0.778841	-0.360598	0.522033	0.80975
VC1756	284.912	304.44	265.384	0.871713	-0.198075	0.719693	0.922701
VC1757	1404.05	1494.6	1313.5	0.878832	-0.186341	0.739605	0.928429
VC1758	715.949	812.718	619.18	0.761863	-0.392397	0.480365	0.788865
VC1760	1984.52	2057.63	1911.41	0.928937	-0.106347	0.776414	0.93661
VC1762	193.511	194.811	192.211	0.98665	-0.01939	0.884954	0.980193
VC1764	390.655	329.893	451.417	1.36837	0.45246	0.425082	0.758245
VC1765	2605.63	2464.85	2746.41	1.11423	0.15605	0.813942	0.95113
VC1766	1263.23	1452.59	1073.87	0.739277	-0.435813	0.368334	0.723997
VC1767	521.12	587.434	454.805	0.774222	-0.369181	0.449156	0.76961
VC1768	786.897	915.759	658.036	0.718569	-0.476802	0.326102	0.699976
VC1769	2629.85	2994.24	2265.45	0.756602	-0.402393	0.406505	0.750924
VC1770	761.519	546.305	976.732	1.78789	0.838256	0.113467	0.489622
VC1771	799.448	576.848	1022.05	1.77178	0.825201	0.119315	0.49117
VC1773	49.4633	22.5915	76.3351	3.37894	1.75657	0.198223	0.57255
VC1774	138.986	42.967	235.005	5.46943	2.45139	0.180616	0.569574
VC1775	6.09195	2.51021	9.6737	3.85375	1.94626	0.459848	0.775669
VC1776	19.7634	6.37588	33.1509	5.19942	2.37835	0.369973	0.724051
VC1777	507.023	62.1632	951.882	15.3126	3.93665	0.218811	0.58983
VC1779	1.13183	0.77533	1.48832	1.9196	0.940804	0.686258	0.907634
VC1783	99.9326	40.0657	159.799	3.98843	1.99582	0.235615	0.607175
VC1784	1877.84	256.17	3499.51	13.6609	3.77198	0.201154	0.57255
VC1791	6.58021	6.48623	6.67419	1.02898	0.0412123	1	1
VC1797	89.3392	83.8745	94.8039	1.13031	0.176714	0.741108	0.928429
VC1798	51.882	44.0796	59.6843	1.35401	0.437242	0.451406	0.771114
VC1799	79.8866	73.6114	86.1618	1.1705	0.22712	0.671174	0.899785
VC1806	3.30409	3.83621	2.77197	0.722581	-0.468769	0.700797	0.914347
VC1808	817.463	817.806	817.12	0.999161	-0.0012109	0.96282	1
VC1814	19.2374	16.6286	21.8461	1.31376	0.393706	0.552475	0.843568
VC1817	118.713	57.5244	179.902	3.1274	1.64496	0.0899315	0.440877
VC1819	39.5154	43.2953	35.7355	0.825391	-0.27685	0.554563	0.843568
VC1821	3151.84	5878.48	425.193	0.0723304	-3.78925	4.452e-05	0.00222272
VC1822	407.596	455.363	359.829	0.790204	-0.339704	0.579931	0.847787
VC1824	1520.86	2131.41	910.324	0.4271	-1.22735	0.0181265	0.190099
VC1826	12965.8	25197.6	734.039	0.0291313	-5.10129	3.62674e-06	0.000231135
VC1827	1479.16	2855.14	103.179	0.0361378	-4.79035	0.000380911	0.0134291
VC1831	360.687	311.685	409.689	1.31443	0.394438	0.463267	0.778533
VC1833	91.29	101.049	81.5313	0.806852	-0.309625	0.595071	0.859662
VC1836	2159.29	2324.34	1994.25	0.857987	-0.220973	0.694975	0.911241
VC1837	439.167	455.475	422.858	0.928389	-0.107198	0.82928	0.959555
VC1843	1583.66	2169.72	997.612	0.459789	-1.12096	0.041193	0.302021
VC1844	5935.8	7916.33	3955.26	0.499633	-1.00106	0.0817288	0.420095
VC1845	961.211	1066.99	855.433	0.801727	-0.318818	0.571261	0.846923
VC1848	1953.74	2466.68	1440.8	0.584104	-0.775702	0.156771	0.555618
VC1851	170.894	155.705	186.082	1.19509	0.257122	0.65203	0.892167
VC1854	581.554	206.596	956.512	4.62988	2.21097	0.00720384	0.118186
VC1855	2572.99	3027.08	2118.89	0.699979	-0.514616	0.29849	0.679392
VC1859	801.276	234.755	1367.8	5.8265	2.54263	5.00339e-06	0.00030706
VC1865	3007.19	1919.47	4094.92	2.13336	1.09313	0.230422	0.606841
VC1866	73905.2	59950.8	87859.5	1.46553	0.551418	0.449597	0.76961
VC1867	287.002	238.909	335.096	1.40261	0.488113	0.35974	0.719844
VC1868	45.5787	30.1263	61.0311	2.02584	1.01852	0.0814755	0.420095
VC1869	50.6029	70.317	30.8888	0.43928	-1.18679	0.0639016	0.382256
VC1872	353.966	125.756	582.176	4.62942	2.21083	4.83054e-05	0.00222339
VC1873	65.6233	27.8132	103.433	3.71885	1.89486	0.000931214	0.0296735
VC1874	150.319	139.85	160.789	1.14972	0.201286	0.747004	0.930609
VC1878	1521.92	1788.58	1255.25	0.701815	-0.510838	0.307357	0.689163
VC1879	757.633	937.385	577.881	0.616482	-0.697869	0.191454	0.570575
VC1882	143.393	135.736	151.05	1.11282	0.154222	0.741514	0.928429
VC1884	39.7825	41.2625	38.3024	0.928263	-0.107395	0.846666	0.961918
VC1886	2319.24	2363.94	2274.53	0.962176	-0.0556278	0.921657	0.995558
VC1888	11866.3	620.399	23112.2	37.2538	5.21931	3.73515e-10	3.86822e-08
VC1890	1347.73	1771.97	923.483	0.521161	-0.940199	0.257625	0.635245
VC1893	510.868	527.044	494.692	0.938616	-0.0913937	0.844061	0.9614
VC1896	1252.31	1252.45	1252.16	0.999771	-0.000330115	0.997188	1
VC1898	2894.63	1818.16	3971.1	2.18413	1.12706	0.347754	0.713875
VC1899	572.166	628.831	515.501	0.819776	-0.286698	0.598935	0.861811
VC1900	32.2146	35.851	28.5783	0.797141	-0.327094	0.646872	0.890995
VC1901	6585.19	6036.13	7134.24	1.18192	0.241135	0.604038	0.863641
VC1903	5150	5093.15	5206.85	1.02233	0.0318542	0.966533	1
VC1905	2046.29	723.031	3369.54	4.6603	2.22042	3.85114e-05	0.00199417
VC1906	148.523	141.267	155.779	1.10273	0.14108	0.851187	0.9634
VC1907	11.1798	10.7546	11.6049	1.07906	0.109778	0.959338	1
VC1912	1156.09	1333.66	978.521	0.733709	-0.44672	0.408147	0.750941
VC1915	161742	189315	134169	0.708704	-0.496744	0.358179	0.718526
VC1918	11391.1	12854.8	9927.46	0.772276	-0.372811	0.482661	0.790286
VC1920	10144.9	13282.2	7007.57	0.52759	-0.922511	0.0818893	0.420095
VC1921	7160.76	8396.23	5925.29	0.705708	-0.502857	0.356166	0.718526
VC1923	16095.1	21064	11126.2	0.528206	-0.920826	0.0772807	0.417114
VC1925	197.31	100.58	294.04	2.92345	1.54767	0.0130279	0.166056
VC1926	36.2888	25.1654	47.4122	1.88402	0.913817	0.117741	0.49117
VC1927	12.4469	12.267	12.6267	1.02932	0.0416901	0.998775	1
VC1929	2.16225	3.42733	0.897175	0.261771	-1.93363	0.12393	0.499641
VC1931	233.281	334.434	132.128	0.395079	-1.33979	0.0139882	0.169998
VC1934	107.135	81.151	133.119	1.64039	0.714035	0.170275	0.56438
VC1941	1031.91	1250.1	813.721	0.650924	-0.61944	0.226587	0.600727
VC1942	1493.16	2253.55	732.775	0.325165	-1.62076	0.00753562	0.122417
VC1944	10.0292	10.9621	9.09636	0.829798	-0.269168	0.689627	0.907634
VC1945	144.113	147.574	140.652	0.953093	-0.0693112	0.898756	0.984946
VC1949	89.9726	82.1979	97.7474	1.18917	0.249957	0.774	0.93661
VC1950	2798.7	1245.9	4351.49	3.49264	1.80432	0.00205304	0.0531545
VC1951	65.1356	42.2693	88.002	2.08194	1.05793	0.0511627	0.338392
VC1952	111.155	99.2145	123.095	1.2407	0.311154	0.576381	0.847787
VC1953	60.085	95.1204	25.0495	0.263345	-1.92497	0.319026	0.696993
VC1955	18.9482	16.1903	21.7061	1.34069	0.422972	0.504836	0.798962
VC1956	851.533	771.666	931.399	1.207	0.271423	0.615945	0.870836
VC1966	664.634	615.956	713.312	1.15806	0.211707	0.693765	0.911241
VC1967	341.116	289.331	392.902	1.35797	0.441451	0.3832	0.736062
VC1970	156.948	66.5928	247.304	3.71368	1.89285	0.000659668	0.0227723
VC1971	1002.97	470.252	1535.69	3.26567	1.70738	0.00265769	0.0629113
VC1975	984.12	1047.77	920.469	0.878502	-0.186883	0.706425	0.915534
VC1976	391.232	343.796	438.668	1.27595	0.351576	0.500965	0.798409
VC1977	683.608	797.265	569.95	0.714881	-0.484225	0.374475	0.729148
VC1979	213.625	163.251	264	1.61715	0.69345	0.182304	0.569574
VC1983	2700.37	1835.45	3565.29	1.94246	0.957886	0.0687874	0.398534
VC1984	753.396	751.296	755.496	1.00559	0.00804174	0.99987	1
VC1985	2937.51	2783.33	3091.69	1.11079	0.151584	0.739431	0.928429
VC1990	1236.7	1255.8	1217.59	0.969575	-0.0445749	0.93879	0.997803
VC1992	1.2172	1.23081	1.20359	0.977887	-0.0322605	1	1
VC1993	367.899	118.231	617.566	5.22337	2.38498	0.0960786	0.455299
VC1994	2173.98	2071.97	2275.99	1.09847	0.135491	0.788353	0.939784
VC1995	497.379	748.006	246.751	0.329879	-1.59999	0.00314418	0.0713686
VC2000	6603.95	6781.45	6426.45	0.947651	-0.0775719	0.903561	0.988268
VC2001	72.739	80.4614	65.0165	0.808047	-0.307489	0.665548	0.898714
VC2002	273.78	161.33	386.229	2.39403	1.25944	0.0176599	0.190099
VC2006	35.275	39.8411	30.709	0.770787	-0.375595	0.50454	0.798962
VC2007	629.754	728.465	531.042	0.728988	-0.456032	0.369507	0.724051
VC2008	762.711	517.678	1007.74	1.94666	0.961002	0.212108	0.584797
VC2009	1982.79	1069.33	2896.26	2.70849	1.43749	0.0415707	0.303448
VC2012	262.208	154.055	370.362	2.40409	1.26549	0.0224953	0.211662
VC2013	24793.3	25507.1	24079.6	0.944033	-0.0830909	0.844779	0.9614
VC2014	170.922	213.753	128.091	0.59925	-0.73877	0.177251	0.569574
VC2017	10.5183	10.0958	10.9408	1.0837	0.115963	0.937233	0.997803
VC2019	5967.63	7367.43	4567.84	0.620005	-0.689649	0.211307	0.583709
VC2023	66.7514	92.9971	40.5057	0.435559	-1.19906	0.0341179	0.271795
VC2024	2222.67	2797.3	1648.04	0.589155	-0.763281	0.156928	0.555618
VC2028	9.93792	9.54711	10.3287	1.08187	0.113529	0.978069	1
VC2030	19340.1	21128.9	17551.4	0.830683	-0.26763	0.618202	0.872539
VC2031	1028.41	1437.76	619.054	0.430567	-1.21569	0.0378743	0.287879
VC2033	48743.9	30233.3	67254.4	2.22451	1.15349	0.13883	0.528831
VC2036	835.34	551.649	1119.03	2.02852	1.02043	0.0583514	0.359436
VC2037	13425.3	16906.1	9944.48	0.58822	-0.765573	0.146833	0.542842
VC2038	45.8457	55.0878	36.6035	0.664458	-0.589751	0.356467	0.718526
VC2039	322.555	325.302	319.808	0.983109	-0.024576	0.992574	1
VC2041	2074.43	2188.75	1960.1	0.895532	-0.159183	0.771255	0.935555
VC2042	194.279	230.733	157.826	0.68402	-0.54789	0.310326	0.693072
VC2043	641.9	854.763	429.037	0.501937	-0.994423	0.0575612	0.359436
VC2047	24.9933	16.8128	33.1738	1.97312	0.980479	0.11016	0.482895
VC2051	2269.33	1732.13	2806.53	1.62028	0.696245	0.190248	0.569574
VC2052	2177.14	1658.78	2695.49	1.62498	0.700421	0.179598	0.569574
VC2060	75.9971	87.4209	64.5733	0.738648	-0.437041	0.430374	0.758245
VC2062	810.795	879.852	741.738	0.843025	-0.246352	0.65728	0.896274
VC2063	10009.4	11256.8	8761.91	0.778364	-0.361484	0.495453	0.798409
VC2068	1590.74	1758.35	1423.14	0.80936	-0.305146	0.558185	0.84437
VC2069	1264.36	1294.75	1233.97	0.95306	-0.0693608	0.911422	0.989663
VC2072	2091.28	2063.91	2118.65	1.02652	0.0377641	0.910173	0.989663
VC2074	3614.02	4687.32	2540.72	0.542041	-0.883526	0.167577	0.562572
VC2077	2022.22	2066.6	1977.84	0.957048	-0.0633374	0.882249	0.97916
VC2080	1010.48	1057.21	963.748	0.911598	-0.13353	0.766903	0.935179
VC2081	71.1549	81.7129	60.5969	0.741584	-0.431318	0.474667	0.785737
VC2085	2346.52	1288.75	3404.29	2.64155	1.40138	0.0207578	0.204821
VC2086	4171.68	2226.87	6116.49	2.74667	1.45768	0.00636673	0.113267
VC2087	9680.64	5747.22	13614.1	2.36881	1.24416	0.0643751	0.382328
VC2089	8935.51	4627.77	13243.3	2.86169	1.51687	0.190704	0.569574
VC2092	11205.8	3931.62	18480	4.70035	2.23277	0.0227374	0.211662
VC2095	4354.72	4562.44	4147.01	0.908945	-0.137734	0.864282	0.971331
VC2107	387.094	458.969	315.22	0.686799	-0.542039	0.30507	0.68604
VC2108	332.665	407.584	257.747	0.632378	-0.661141	0.219735	0.590116
VC2110	1111.82	1353.91	869.727	0.642382	-0.638497	0.23475	0.607175
VC2116	604.003	513.132	694.875	1.35418	0.437425	0.449363	0.76961
VC2120	107.897	113.459	102.336	0.901963	-0.14886	0.794311	0.94462
VC2126	561.69	587.497	535.884	0.912147	-0.132662	0.82226	0.956801
VC2128	1069.2	1046.66	1091.75	1.04308	0.0608479	0.923837	0.996138
VC2130	587.96	692.261	483.659	0.698665	-0.517326	0.327388	0.699976
VC2132	788.598	856.762	720.434	0.84088	-0.250028	0.619108	0.873075
VC2133	2276.56	2651.89	1901.22	0.716931	-0.480094	0.363615	0.719844
VC2135	1160.27	1247.76	1072.78	0.859762	-0.21799	0.703883	0.915534
VC2136	56.6091	59.4382	53.78	0.904805	-0.144322	0.83019	0.959555
VC2137	2046.01	2232.01	1860	0.833333	-0.263036	0.629342	0.877547
VC2140	3902.07	4027.49	3776.65	0.937718	-0.0927733	0.830417	0.959555
VC2142	746.258	791.567	700.95	0.885523	-0.175398	0.73775	0.928429
VC2143	5838.76	7074.41	4603.11	0.65067	-0.620003	0.263319	0.64449
VC2144	207.384	144.569	270.199	1.869	0.902263	0.0761103	0.414851
VC2145	114.858	107.497	122.218	1.13694	0.185161	0.68648	0.907634
VC2152	134.392	101.996	166.789	1.63526	0.709516	0.201022	0.57255
VC2156	389.449	340.863	438.036	1.28508	0.361857	0.487592	0.792701
VC2161	1496.2	1158.75	1833.65	1.58244	0.662149	0.178644	0.569574
VC2162	772.062	819.307	724.816	0.884669	-0.17679	0.775263	0.93661
VC2164	1878.43	1636.05	2120.8	1.29629	0.374391	0.48573	0.790623
VC2168	716.152	807.155	625.15	0.774511	-0.368642	0.545209	0.83746
VC2171	253.22	333.984	172.456	0.51636	-0.953552	0.0663578	0.389782
VC2174	6484.99	4500.81	8469.17	1.8817	0.912036	0.36973	0.724051
VC2175	2806.31	3423.47	2189.16	0.639457	-0.64508	0.218917	0.58983
VC2179	335.466	377.259	293.674	0.778443	-0.361338	0.455552	0.772802
VC2180	871.85	988.565	755.135	0.763869	-0.388602	0.44525	0.769353
VC2185	559.932	786.872	332.992	0.423185	-1.24064	0.0224984	0.211662
VC2186	186.881	158.121	215.64	1.36376	0.44759	0.387366	0.736062
VC2187	999.48	806.901	1192.06	1.47733	0.562991	0.359046	0.719395
VC2188	9685.85	11029.7	8342.04	0.756327	-0.402917	0.429465	0.758245
VC2190	444.908	458.67	431.145	0.93999	-0.089282	0.829705	0.959555
VC2191	1647.97	1733.52	1562.42	0.901299	-0.149922	0.734093	0.928429
VC2192	360.244	357.741	362.748	1.01399	0.02005	0.993107	1
VC2193	160.958	177.905	144.011	0.809482	-0.304929	0.519646	0.808501
VC2197	4933.54	5006.72	4860.36	0.970767	-0.0428025	0.927736	0.996138
VC2201	412.457	428.692	396.222	0.924258	-0.113632	0.880544	0.979119
VC2209	1920.78	2126.24	1715.32	0.806737	-0.309829	0.491086	0.795434
VC2210	78.5253	101.474	55.5767	0.547694	-0.868557	0.129998	0.508036
VC2211	1012.29	1008.17	1016.41	1.00818	0.0117538	0.888691	0.981893
VC2212	269.085	258.191	279.979	1.08439	0.116881	0.835692	0.9614
VC2213	1242.75	852.056	1633.45	1.91707	0.9389	0.0868439	0.432133
VC2214	3670.91	5208.66	2133.16	0.409541	-1.28792	0.017062	0.185998
VC2215	1884.5	1246.21	2522.79	2.02437	1.01748	0.0531007	0.34505
VC2217	1681.14	512.469	2849.81	5.56095	2.47533	0.293255	0.67497
VC2223	38.6739	43.5407	33.8071	0.776448	-0.365039	0.611416	0.867633
VC2224	343.009	95.1789	590.839	6.20767	2.63405	2.29193e-06	0.000151909
VC2226	1656.66	2957.03	356.282	0.120486	-3.05306	0.0082824	0.128261
VC2231	336.044	226.974	445.114	1.96108	0.971648	0.0784884	0.418184
VC2232	578.133	598.23	558.037	0.932814	-0.100339	0.872737	0.975793
VC2237	1220.56	1395.94	1045.17	0.74872	-0.417502	0.439399	0.766404
VC2242	230.503	260.887	200.119	0.767073	-0.382565	0.485548	0.790623
VC2244	215.831	267.611	164.05	0.613017	-0.706	0.167831	0.562572
VC2245	3157.91	3575.1	2740.72	0.766614	-0.383428	0.446374	0.769353
VC2247	255.678	292.895	218.462	0.745872	-0.423	0.407854	0.750941
VC2250	4150.55	4248.99	4052.11	0.953665	-0.068445	0.88073	0.979119
VC2252	12377.1	12823.6	11930.5	0.930355	-0.104147	0.811096	0.951053
VC2253	860.332	1045.02	675.641	0.646532	-0.629206	0.2364	0.607311
VC2254	916.242	1087.41	745.077	0.685186	-0.545432	0.310549	0.693072
VC2259	1597.21	2284.03	910.401	0.398595	-1.32701	0.0141982	0.170481
VC2261	1170.89	1545.18	796.606	0.515541	-0.95584	0.0847443	0.429061
VC2262	1529.52	1380.12	1678.93	1.21651	0.282748	0.571004	0.846923
VC2269	1529.35	1457.4	1601.31	1.09874	0.135852	0.776646	0.93661
VC2271	238.472	233.704	243.24	1.0408	0.0576939	0.93061	0.996138
VC2273	689.986	730.532	649.441	0.888997	-0.16975	0.755914	0.931956
VC2274	32.0021	31.931	32.0731	1.00445	0.00640379	0.978309	1
VC2276	455.829	525.073	386.585	0.736251	-0.44173	0.407057	0.750941
VC2278	870.332	1428.94	311.721	0.218148	-2.19662	0.000808886	0.0262809
VC2279	8696.37	10142.2	7250.55	0.71489	-0.484207	0.403666	0.74986
VC2282	0.302673	0	0.605347	Inf	Inf	0.663159	0.897756
VC2283	372.417	454.807	290.027	0.637693	-0.649066	0.29572	0.675983
VC2285	755.315	875.046	635.583	0.726343	-0.461278	0.336924	0.709722
VC2287	1145.08	2236.86	53.3044	0.02383	-5.39108	0.14707	0.542842
VC2289	6549.21	12738.6	359.872	0.0282506	-5.14558	0.16782	0.562572
VC2290	10708.2	16528.1	4888.27	0.295755	-1.75753	0.0802458	0.418335
VC2294	14841.3	22968.1	6714.48	0.29234	-1.77428	0.0581586	0.359436
VC2295	11355.2	13817.7	8892.66	0.643569	-0.635834	0.397895	0.744985
VC2297	2048.87	3115.82	981.911	0.315137	-1.66595	0.300863	0.681984
VC2300	1417.38	1281.11	1553.65	1.21273	0.278262	0.558764	0.84437
VC2309	405.93	734.42	77.4405	0.105445	-3.24544	0.202137	0.57255
VC2312	160.517	163.074	157.96	0.968642	-0.0459652	0.96213	1
VC2316	148.052	221.382	74.7214	0.337522	-1.56695	0.324882	0.699976
VC2319	641.324	649.711	632.938	0.974185	-0.0377328	0.947967	1
VC2320	1681.45	1410.89	1952	1.38352	0.468346	0.350214	0.715146
VC2322	1507.55	1217.43	1797.68	1.47662	0.562298	0.252281	0.630512
VC2323	160.836	263.749	57.9235	0.219616	-2.18694	0.266084	0.644878
VC2324	781.905	1557.16	6.6454	0.00426763	-7.87235	0.0789852	0.418335
VC2329	56.571	112.85	0.291828	0.00258598	-8.59508	0.080284	0.418335
VC2330	98.6671	100.717	96.6168	0.959286	-0.0599675	0.915162	0.991621
VC2332	1060.28	871.307	1249.26	1.43377	0.519819	0.437533	0.763953
VC2333	3137.8	2567.34	3708.25	1.4444	0.530469	0.315104	0.695303
VC2334	170.88	159.01	182.749	1.14929	0.20074	0.732182	0.928429
VC2337	108.99	95.4789	122.501	1.28301	0.359537	0.505976	0.799239
VC2339	172.865	151.383	194.347	1.28381	0.360433	0.494245	0.797884
VC2340	34.9761	21.7504	48.2017	2.21613	1.14804	0.0573474	0.359436
VC2341	554.391	153.89	954.892	6.20501	2.63343	0.160984	0.558636
VC2342	130560	176637	84483.1	0.478288	-1.06405	0.0514931	0.338587
VC2343	1169.31	1344.79	993.822	0.739017	-0.43632	0.408739	0.750941
VC2344	1784.35	1458.63	2110.08	1.44662	0.532685	0.310954	0.693072
VC2345	238.482	197.277	279.687	1.41774	0.503592	0.379451	0.732809
VC2348	1461.13	1023.37	1898.88	1.85552	0.891821	0.30438	0.68604
VC2349	673.692	479.513	867.871	1.8099	0.855911	0.391127	0.738994
VC2352	14928.1	16971.7	12884.5	0.759173	-0.397499	0.432633	0.761012
VC2353	157.654	161.253	154.054	0.955361	-0.065882	0.929473	0.996138
VC2356	4315.74	6647.1	1984.38	0.298532	-1.74404	0.000758466	0.0256485
VC2360	466.317	599.812	332.822	0.554878	-0.849758	0.106667	0.476406
VC2362	985.235	810.499	1159.97	1.43118	0.517207	0.320104	0.696993
VC2364	2482.05	2137.58	2826.51	1.3223	0.403045	0.467821	0.781527
VC2365	15.4154	5.78279	25.0479	4.33146	2.11485	0.00320839	0.0718419
VC2368	8.80454	7.62383	9.98526	1.30974	0.389284	0.630826	0.878385
VC2369	1443.63	1282.33	1604.92	1.25156	0.323733	0.522588	0.80975
VC2370	231.449	199.946	262.952	1.31511	0.395187	0.478377	0.787942
VC2371	2.52181	1.46163	3.58199	2.45068	1.29318	0.294244	0.675293
VC2373	5365.02	1327.35	9402.68	7.0838	2.82452	0.0517634	0.33902
VC2374	576.339	181.025	971.653	5.36752	2.42426	0.0128197	0.164668
VC2376	6394.65	3906.68	8882.62	2.2737	1.18504	0.0537592	0.346908
VC2377	649.043	311.343	986.744	3.16931	1.66417	0.00248919	0.0606557
VC2383	3.03257	2.14794	3.9172	1.8237	0.866872	0.476374	0.786991
VC2385	1462.04	1649.79	1274.3	0.772402	-0.372577	0.448054	0.769353
VC2386	2466.17	3010.84	1921.49	0.638191	-0.647939	0.194925	0.570655
VC2388	145.048	178.703	111.393	0.623342	-0.681903	0.217161	0.587534
VC2389	8980.52	15429.5	2531.57	0.164074	-2.60758	0.0574253	0.359436
VC2390	432.525	711.167	153.883	0.216381	-2.20835	0.0277786	0.23655
VC2391	1641.31	1825.76	1456.87	0.797955	-0.32562	0.521551	0.80975
VC2394	20161.4	22676.2	17646.6	0.7782	-0.361787	0.466965	0.781527
VC2396	749.501	729.061	769.94	1.05607	0.0787063	0.865029	0.971331
VC2397	4128.33	4228.06	4028.6	0.952824	-0.0697185	0.893337	0.982747
VC2398	1180.91	1265.19	1096.64	0.866779	-0.206263	0.694587	0.911241
VC2400	2880.38	3377.47	2383.29	0.705645	-0.502986	0.322414	0.698353
VC2401	30.8133	30.1454	31.4812	1.04431	0.0625517	1	1
VC2402	159.814	167.887	151.74	0.903819	-0.145894	0.737263	0.928429
VC2403	1222.18	1392.72	1051.65	0.755104	-0.405252	0.440494	0.767507
VC2404	235.082	271.988	198.176	0.728622	-0.456757	0.385856	0.736062
VC2405	602.614	640.815	564.413	0.880773	-0.183158	0.719495	0.922701
VC2406	984.451	1021.77	947.128	0.926944	-0.109446	0.819516	0.954278
VC2407	634.766	674.961	594.571	0.880896	-0.182957	0.731549	0.928429
VC2412	18651.8	24053.1	13250.5	0.550887	-0.860172	0.107672	0.47832
VC2413	41058.8	59903.3	22214.3	0.370837	-1.43114	0.0180999	0.190099
VC2414	71030.2	105687	36373	0.344156	-1.53886	0.0101356	0.144781
VC2416	6618.84	4381.82	8855.86	2.02105	1.0151	0.312047	0.693112
VC2417	1107.66	1107.86	1107.46	0.999632	-0.000531573	0.986972	1
VC2422	345.129	407.586	282.673	0.693528	-0.527974	0.332656	0.707588
VC2424	69.1445	66.637	71.6521	1.07526	0.104685	0.90625	0.988436
VC2425	15.5642	14.7964	16.3321	1.10379	0.142469	0.869239	0.972538
VC2430	4064.85	4555.01	3574.69	0.784781	-0.349637	0.478294	0.787942
VC2431	3385.14	3441.42	3328.87	0.967294	-0.0479739	0.910278	0.989663
VC2436	5700.33	6040.22	5360.44	0.887458	-0.17225	0.765619	0.935179
VC2438	1976.81	1586.56	2367.06	1.49195	0.577195	0.288975	0.67497
VC2439	561.246	730.434	392.058	0.536747	-0.897687	0.0815632	0.420095
VC2440	5021.3	5379.06	4663.54	0.866981	-0.205927	0.678706	0.905649
VC2442	7750.99	11135.3	4366.72	0.392152	-1.35051	0.012672	0.164668
VC2445	558.134	527.584	588.683	1.11581	0.158089	0.753659	0.930931
VC2446	118.952	148.035	89.8696	0.607084	-0.720033	0.187876	0.569574
VC2447	26593.2	32463	20723.5	0.638371	-0.647533	0.23529	0.607175
VC2448	11412.7	14537.1	8288.42	0.570157	-0.810568	0.137569	0.527529
VC2451	3838.7	3427.68	4249.73	1.23983	0.310142	0.568218	0.846923
VC2452	436.719	542.012	331.426	0.611474	-0.709637	0.182241	0.569574
VC2453	1752.87	1680.69	1825.05	1.0859	0.118888	0.865164	0.971331
VC2454	243.672	132.02	355.324	2.69143	1.42837	0.00822176	0.128261
VC2456	626.947	361.59	892.305	2.46773	1.30318	0.0146041	0.170579
VC2460	212.986	291.561	134.411	0.461004	-1.11715	0.0302191	0.249119
VC2463	7672.98	8942.54	6403.42	0.716063	-0.481842	0.354727	0.718526
VC2469	3123.97	2407.2	3840.74	1.59552	0.67403	0.207146	0.580639
VC2472	378.962	503.903	254.021	0.504107	-0.988199	0.0720452	0.402375
VC2474	558.78	568.993	548.567	0.964102	-0.0527429	0.937906	0.997803
VC2475	734.72	827.192	642.248	0.77642	-0.365091	0.511837	0.803191
VC2481	2129.68	1273.61	2985.76	2.34433	1.22918	0.155485	0.555289
VC2483	2397.22	1065.2	3729.24	3.50096	1.80775	0.000777462	0.0257651
VC2484	3796.1	3425.72	4166.48	1.21624	0.282424	0.592823	0.857289
VC2485	296.787	439.401	154.174	0.350873	-1.51098	0.00467119	0.0943923
VC2487	39.4624	38.0831	40.8417	1.07244	0.100893	0.841976	0.9614
VC2490	866.537	692.596	1040.48	1.50229	0.58716	0.275998	0.654505
VC2491	286.725	220.826	352.624	1.59684	0.675219	0.207446	0.580639
VC2492	759.888	599.532	920.244	1.53494	0.61818	0.242354	0.616022
VC2495	637.034	971.398	302.67	0.311582	-1.68232	0.00194501	0.0511568
VC2497	911.88	895.553	928.207	1.03646	0.051667	0.938537	0.997803
VC2499	335.545	359.608	311.482	0.866172	-0.207275	0.721672	0.923343
VC2500	123.336	148.802	97.8693	0.657713	-0.60447	0.242559	0.616022
VC2501	5675.95	6616.12	4735.77	0.715792	-0.482388	0.400757	0.746967
VC2503	17153.7	22810.8	11496.7	0.504004	-0.988493	0.0620847	0.374642
VC2504	72.5894	97.6238	47.555	0.487125	-1.03764	0.0655863	0.386749
VC2506	2437.55	3500.73	1374.37	0.392596	-1.34888	0.040436	0.300747
VC2507	494.4	260.632	728.168	2.79386	1.48226	0.00553202	0.106588
VC2508	33.1283	17.6326	48.6241	2.75763	1.46343	0.0156449	0.175352
VC2514	2658.04	3036.28	2279.81	0.750856	-0.413391	0.426949	0.758245
VC2522	607.736	682.745	532.727	0.780273	-0.357949	0.516342	0.806096
VC2523	39.1049	41.0853	37.1245	0.903596	-0.14625	0.864055	0.971331
VC2529	5214.03	3951.2	6476.85	1.63921	0.713	0.173082	0.567628
VC2534	881.633	1012.49	750.778	0.741518	-0.431447	0.4187	0.757047
VC2535	1780.9	2017.89	1543.9	0.765106	-0.386269	0.454899	0.772802
VC2538	151.518	145.821	157.215	1.07814	0.108544	0.850732	0.9634
VC2539	1.31699	1.09518	1.5388	1.40507	0.490642	0.945318	1
VC2542	588.523	690.741	486.304	0.704033	-0.506285	0.352337	0.715469
VC2544	285.462	243.958	326.967	1.34026	0.422513	0.497337	0.798409
VC2547	2287.74	2378	2197.49	0.924094	-0.113889	0.818564	0.954262
VC2548	1881.63	1983.29	1779.98	0.897488	-0.156035	0.74752	0.930609
VC2554	343.107	393.565	292.649	0.743585	-0.42743	0.378111	0.731928
VC2559	47.1773	75.3369	19.0177	0.252436	-1.98601	0.156152	0.555618
VC2562	3798.18	3384.55	4211.81	1.24442	0.315478	0.782456	0.937476
VC2564	284.317	408.794	159.84	0.391004	-1.35474	0.0780353	0.418184
VC2571	269554	367111	171998	0.468519	-1.09382	0.0405163	0.300747
VC2576	109213	140468	77957.2	0.55498	-0.849492	0.111175	0.483843
VC2598	1929.43	1939.53	1919.34	0.989588	-0.0151001	0.973906	1
VC2599	11986.9	11698.6	12275.3	1.04929	0.0694201	0.851179	0.9634
VC2600	539.496	419.469	659.523	1.57228	0.652858	0.18474	0.569574
VC2602	13500.6	14846	12155.3	0.818764	-0.28848	0.5802	0.847787
VC2603	80.1376	84.0477	76.2275	0.906955	-0.140898	0.763686	0.935179
VC2606	537.031	502.171	571.891	1.13884	0.187561	0.753743	0.930931
VC2608	1843.71	2093.78	1593.65	0.761134	-0.393777	0.445771	0.769353
VC2616	869.614	118.499	1620.73	13.6772	3.7737	0.0483877	0.331315
VC2617	608.324	96.849	1119.8	11.5623	3.53136	0.121895	0.493838
VC2618	1388.5	250.514	2526.49	10.0852	3.33417	0.0617843	0.374642
VC2620	808.243	1134.33	482.158	0.42506	-1.23426	0.0747308	0.41003
VC2621	1309.55	749.817	1869.28	2.49298	1.31787	0.34355	0.711578
VC2622	1.84092	1.57396	2.10787	1.33921	0.421384	0.818926	0.954262
VC2623	801.986	949.486	654.485	0.689305	-0.536786	0.327298	0.699976
VC2627	2307.75	1998.13	2617.38	1.30992	0.389474	0.488079	0.792701
VC2628	1452.82	1812.57	1093.08	0.603051	-0.729648	0.168713	0.562572
VC2630	110.313	103.879	116.747	1.12388	0.168482	0.815162	0.951257
VC2635	4549.73	4848.69	4250.76	0.876682	-0.189875	0.769183	0.935179
VC2638	81.6195	88.8287	74.4102	0.837683	-0.255524	0.725644	0.924917
VC2641	228.796	191.769	265.824	1.38617	0.471102	0.357375	0.718526
VC2642	129.597	127.906	131.288	1.02644	0.0376465	0.932729	0.997118
VC2644	1.08965	1.57396	0.605347	0.384601	-1.37857	0.609412	0.866777
VC2645	310.653	294.004	327.301	1.11325	0.154782	0.753384	0.930931
VC2646	8512.91	3760.44	13265.4	3.52761	1.81869	0.0853928	0.429061
VC2655	25.8099	19.7511	31.8688	1.61353	0.690216	0.255841	0.635108
VC2656	20281	15499.6	25062.3	1.61696	0.693285	0.203374	0.573113
VC2661	235.653	252.798	218.507	0.864353	-0.210307	0.689309	0.907634
VC2664	14750.4	20585.6	8915.26	0.433084	-1.20728	0.0222023	0.211662
VC2670	1.84673	2.46778	1.22568	0.49667	-1.00964	0.503975	0.798962
VC2671	116.642	135.143	98.1406	0.726197	-0.461568	0.363038	0.719844
VC2674	1959.88	2409.58	1510.17	0.626738	-0.674065	0.200356	0.57255
VC2677	720.767	813.828	627.705	0.771299	-0.374637	0.420344	0.757076
VC2678	1807.17	1859.65	1754.69	0.943556	-0.0838204	0.863003	0.971331
VC2681	2790.72	4016.42	1565.01	0.389653	-1.35974	0.0113329	0.152672
VC2683	277.202	215.24	339.164	1.57575	0.656041	0.212498	0.584898
VC2684	1454.75	1214.4	1695.1	1.39583	0.481123	0.356901	0.718526
VC2685	348.452	373.626	323.278	0.865246	-0.208818	0.66897	0.898736
VC2688	382.386	614.345	150.426	0.244855	-2.03	0.0011692	0.0352247
VC2689	550.436	474.667	626.205	1.31925	0.39972	0.551168	0.843568
VC2690	62.9172	68.6061	57.2283	0.834157	-0.261609	0.658818	0.896274
VC2693	418.293	363.711	472.875	1.30014	0.378666	0.467878	0.781527
VC2697	0.71245	1.11848	0.306419	0.27396	-1.86796	0.575721	0.847787
VC2698	19809.4	31985.6	7633.15	0.238643	-2.06707	0.00703972	0.116648
VC2699	3483.77	5099.52	1868.02	0.366313	-1.44885	0.0493067	0.336219
VC2701	1511.57	1461.05	1562.1	1.06916	0.0964785	0.867936	0.972538
VC2703	944.642	995.228	894.056	0.898343	-0.154661	0.829158	0.959555
VC2705	96.6853	130.661	62.7091	0.479936	-1.05909	0.0604614	0.369685
VC2710	592.146	596.093	588.2	0.986758	-0.0192314	0.981789	1
VC2711	2056.16	2011.57	2100.75	1.04433	0.062579	0.901521	0.987323
VC2712	1190.78	2190.44	191.114	0.0872491	-3.51872	0.0529434	0.34505
VC2713	231.933	234.001	229.865	0.982325	-0.0257279	0.992601	1
VC2716	2885.19	3370.42	2399.97	0.712069	-0.489911	0.362514	0.719844
VC2725	441.748	369.122	514.374	1.39351	0.478722	0.382092	0.736062
VC2731	608.387	594.27	622.503	1.04751	0.0669607	0.946147	1
VC2732	980.467	920.948	1039.99	1.12926	0.175371	0.769773	0.935179
VC2734	1752.77	1615	1890.54	1.17061	0.227265	0.651576	0.892167
VC2738	5415.76	4082.01	6749.52	1.65348	0.725505	0.289417	0.67497
VC2739	1046.38	802.115	1290.65	1.60906	0.686216	0.190354	0.569574
VC2744	17904.2	25302	10506.5	0.415243	-1.26797	0.0723007	0.402375
VC2746	12871.9	14770.9	10972.9	0.742869	-0.42882	0.376723	0.730093
VC2748	134.052	140.404	127.7	0.909519	-0.136825	0.785639	0.938235
VC2749	833.526	851.181	815.872	0.958518	-0.0611222	0.897135	0.98417
VC2750	1160.04	793.005	1527.08	1.92569	0.945374	0.128827	0.506612
VC2751	442.086	615.413	268.759	0.436713	-1.19524	0.154893	0.555289
VC2752	605.604	906.837	304.37	0.33564	-1.57501	0.00369226	0.0805011
VC2756	281.878	284.15	279.605	0.984004	-0.0232643	0.966147	1
VC2758	881.312	302.574	1460.05	4.82543	2.27066	0.128368	0.506612
VC2759	151.84	88.3126	215.368	2.4387	1.28611	0.114953	0.490986
VC2761	1882.74	1865.24	1900.25	1.01877	0.0268244	0.815199	0.951257
VC2762	2137.51	2406.97	1868.05	0.776098	-0.365689	0.498652	0.798409
VC2764	27458.5	28826.6	26090.4	0.905079	-0.143884	0.795259	0.94462
VC2766	42112.2	46032.8	38191.5	0.829659	-0.26941	0.612631	0.867633
VC2772	469.953	510.246	429.66	0.842064	-0.247998	0.641549	0.885135
VC2775	4995.5	6208.78	3782.23	0.609173	-0.715075	0.188818	0.569574
VCA0001	24.1812	20.1023	28.26	1.40581	0.491397	0.483808	0.790623
VCA0002	4150.86	4013.67	4288.06	1.06836	0.095403	0.8381	0.9614
VCA0008	50.3245	48.4583	52.1907	1.07702	0.107048	0.863057	0.971331
VCA0011	3691.82	3601.11	3782.54	1.05038	0.0709137	0.981504	1
VCA0013	4212.07	534.149	7889.99	14.7712	3.88471	0.00461878	0.0943923
VCA0014	4437.81	368.945	8506.68	23.0568	4.52712	0.0191725	0.197322
VCA0016	2645.81	808.913	4482.7	5.54164	2.47031	0.0507536	0.338392
VCA0018	105.784	72.8328	138.734	1.90483	0.929664	0.09672	0.455299
VCA0020	936.677	857.665	1015.69	1.18425	0.243975	0.66499	0.898714
VCA0023	19.293	15.8491	22.737	1.43459	0.520636	0.425515	0.758245
VCA0024	4.24953	3.01427	5.48479	1.81961	0.863627	0.501038	0.798409
VCA0025	3168.12	1603.1	4733.14	2.9525	1.56194	0.104957	0.474191
VCA0027	177.656	146.846	208.465	1.41961	0.505499	0.357999	0.718526
VCA0031	72.3155	67.4402	77.1909	1.14458	0.194822	0.746767	0.930609
VCA0033	245.396	132.24	358.553	2.71138	1.43903	0.00672331	0.113267
VCA0036	426.546	552.609	300.482	0.543752	-0.87898	0.106052	0.4756
VCA0040	28.4127	31.1414	25.684	0.824755	-0.277963	0.666964	0.898714
VCA0041	1031.3	1170.06	892.546	0.762822	-0.390581	0.480097	0.788865
VCA0044	1044.14	829.974	1258.31	1.51608	0.60035	0.24599	0.622298
VCA0045	77.5464	67.7754	87.3173	1.28833	0.365506	0.501443	0.798409
VCA0047	790.846	718.847	862.845	1.20032	0.263415	0.648463	0.892167
VCA0049	15.6829	12.9916	18.3741	1.41431	0.500099	0.453645	0.772802
VCA0051	1148.37	947.704	1349.03	1.42348	0.509418	0.363258	0.719844
VCA0052	6176.66	3272.3	9081.02	2.77511	1.47255	0.388045	0.736062
VCA0055	1.85414	3.12462	0.583656	0.186792	-2.42049	0.135785	0.523246
VCA0057	347.707	450.372	245.042	0.544088	-0.878088	0.513674	0.803737
VCA0061	1709.87	2098.15	1321.59	0.629881	-0.66685	0.20085	0.57255
VCA0063	461.873	637.159	286.587	0.449789	-1.15268	0.0282538	0.23655
VCA0064	719.954	986.717	453.19	0.459291	-1.12252	0.0226601	0.211662
VCA0065	594.063	786.188	401.938	0.51125	-0.967899	0.0508942	0.338392
VCA0066	283.579	370.553	196.605	0.530572	-0.914379	0.128508	0.506612
VCA0068	895.091	1181.14	609.04	0.515636	-0.955575	0.0557552	0.353971
VCA0074	266.217	82.3177	450.116	5.46804	2.45102	8.5684e-06	0.000507066
VCA0076	167.427	258.06	76.7934	0.29758	-1.74865	0.0190658	0.197322
VCA0077	398.089	446.119	350.06	0.78468	-0.349824	0.553783	0.843568
VCA0079	2297.1	2553.7	2040.5	0.799037	-0.323666	0.581883	0.848004
VCA0080	330.277	270.653	389.901	1.4406	0.526666	0.326327	0.699976
VCA0083	52.0819	40.9589	63.2048	1.54313	0.625857	0.311732	0.693112
VCA0085	27.7979	22.5519	33.044	1.46524	0.551142	0.313692	0.694904
VCA0088	3435.1	2524.32	4345.88	1.72161	0.783754	0.158428	0.557356
VCA0096	159.651	179.716	139.587	0.776708	-0.364555	0.551445	0.843568
VCA0098	674.391	866.221	482.561	0.557088	-0.844022	0.341446	0.710789
VCA0099	103.137	89.934	116.34	1.29361	0.371405	0.447696	0.769353
VCA0101	1316.24	988.853	1643.63	1.66216	0.733058	0.150869	0.546347
VCA0103	656.635	672.549	640.721	0.952674	-0.069945	0.917443	0.9923
VCA0105	288.652	170.256	407.048	2.39079	1.25749	0.0181011	0.190099
VCA0108	1059.49	1021.23	1097.75	1.07494	0.10425	0.879912	0.979119
VCA0110	262.835	234.588	291.083	1.24083	0.311301	0.627315	0.876442
VCA0112	406.304	290.543	522.065	1.79686	0.845477	0.109801	0.482895
VCA0114	218.404	166.443	270.365	1.62437	0.699878	0.188173	0.569574
VCA0116	700.112	544.812	855.413	1.57011	0.650864	0.223844	0.595801
VCA0117	69.0687	63.7599	74.3775	1.16653	0.222217	0.790504	0.940995
VCA0119	331.759	275.456	388.062	1.4088	0.494468	0.436722	0.763368
VCA0120	1223.82	1144.13	1303.51	1.1393	0.188147	0.733129	0.928429
VCA0121	77.2309	66.0131	88.4488	1.33987	0.42209	0.42889	0.758245
VCA0123	1086.57	911.981	1261.16	1.38288	0.467677	0.375258	0.729378
VCA0128	406.278	275.284	537.272	1.9517	0.964732	0.408985	0.750941
VCA0131	43.2472	27.5593	58.9351	2.13848	1.09659	0.0512591	0.338392
VCA0132	8.82015	6.73617	10.9041	1.61874	0.694873	0.387482	0.736062
VCA0134	122.535	117.677	127.394	1.08257	0.114466	0.796872	0.945196
VCA0136	640.605	141.723	1139.49	8.04021	3.00723	0.283534	0.664687
VCA0137	3754.97	806.186	6703.76	8.3154	3.05579	0.182653	0.569574
VCA0140	122.669	66.7957	178.542	2.67296	1.41844	0.0106225	0.147912
VCA0141	463.701	314.013	613.388	1.95338	0.965974	0.0948743	0.454355
VCA0142	226.375	147.133	305.618	2.07716	1.05461	0.0875032	0.432815
VCA0144	13.9534	6.99228	20.9146	2.9911	1.58068	0.140624	0.529044
VCA0146	40.1374	26.8407	53.4341	1.99078	0.993337	0.0944681	0.454305
VCA0147	23.119	22.7442	23.4937	1.03295	0.0467765	0.993428	1
VCA0148	302.001	438.452	165.551	0.37758	-1.40515	0.0541471	0.347759
VCA0151	32.589	27.3428	37.8351	1.38373	0.468565	0.460158	0.775669
VCA0155	31.4929	25.0469	37.9388	1.51471	0.599042	0.301885	0.683365
VCA0157	236.042	212.623	259.461	1.22029	0.28722	0.586931	0.851596
VCA0159	0.145914	0	0.291828	Inf	Inf	1	1
VCA0160	111.386	28.2159	194.556	6.89524	2.7856	0.293614	0.67497
VCA0161	453.258	77.017	829.499	10.7703	3.42899	0.233763	0.607175
VCA0165	248.105	218.798	277.413	1.2679	0.342439	0.559679	0.84437
VCA0167	314.301	236.814	391.787	1.65441	0.726315	0.201845	0.57255
VCA0171	883.471	811.573	955.368	1.17718	0.235336	0.734902	0.928429
VCA0176	1142.86	1238.67	1047.06	0.845304	-0.242457	0.662671	0.897756
VCA0179	356.067	654.382	57.752	0.0882543	-3.50219	0.214344	0.584987
VCA0180	468.885	204.683	733.087	3.58158	1.8406	0.00505559	0.0997275
VCA0181	56.3653	58.063	54.6677	0.941524	-0.0869306	0.878727	0.979119
VCA0182	229.911	250.553	209.268	0.835224	-0.259765	0.682669	0.907634
VCA0183	895.166	1315.82	474.513	0.360621	-1.47144	0.00570313	0.108622
VCA0189	150.682	152.133	149.23	0.980914	-0.0278014	0.973221	1
VCA0191	678.11	653.499	702.721	1.07532	0.104768	0.852581	0.96366
VCA0193	353.767	373.57	333.965	0.893981	-0.161684	0.774711	0.93661
VCA0197	614.34	548.27	680.41	1.24101	0.31152	0.875069	0.977082
VCA0198	1728.36	1916.81	1539.92	0.803379	-0.315848	0.536493	0.829262
VCA0199	1859.93	2030.53	1689.32	0.831964	-0.265407	0.625092	0.876442
VCA0200	223.786	237.707	209.865	0.88287	-0.179727	0.738094	0.928429
VCA0204	1241.54	1395.98	1087.1	0.77874	-0.360786	0.504573	0.798962
VCA0205	1737.45	1362.68	2112.22	1.55004	0.63231	0.370109	0.724051
VCA0210	144.917	128.915	160.918	1.24825	0.319904	0.571921	0.846923
VCA0211	96.1321	90.1671	102.097	1.13231	0.179271	0.785028	0.938235
VCA0212	39.4342	30.8488	48.0195	1.55661	0.638406	0.276202	0.654505
VCA0213	1304.03	1367.12	1240.94	0.907698	-0.139716	0.77038	0.935179
VCA0214	374.665	428.121	321.208	0.750274	-0.414511	0.564456	0.844899
VCA0217	12.3958	12.6757	12.116	0.955845	-0.065152	0.859572	0.970239
VCA0218	200.886	218.495	183.276	0.838809	-0.253585	0.649818	0.892167
VCA0219	19714.8	10931.6	28498.1	2.60695	1.38236	0.41083	0.751001
VCA0220	1449.42	1079.68	1819.15	1.6849	0.752662	0.46295	0.778533
VCA0221	9.73828	6.05405	13.4225	2.21711	1.14868	0.262944	0.64449
VCA0223	263.025	43.9165	482.134	10.9784	3.4566	0.118638	0.49117
VCA0225	402.831	425.866	379.797	0.891822	-0.165172	0.715743	0.922228
VCA0227	86.7972	112.827	60.7673	0.538588	-0.892747	0.0848907	0.429061
VCA0231	4.29684	5.55196	3.04172	0.547863	-0.868113	0.321412	0.698253
VCA0233	77.2311	55.491	98.9712	1.78355	0.834753	0.13454	0.519658
VCA0235	1332.31	1621.84	1042.79	0.642965	-0.637188	0.387211	0.736062
VCA0238	304.306	168.485	440.127	2.61226	1.3853	0.00971327	0.141388
VCA0241	59.0633	40.3638	77.7627	1.92654	0.946014	0.100965	0.467001
VCA0246	62.6229	18.7053	106.54	5.69574	2.50988	0.0757365	0.414176
VCA0247	169.718	123.246	216.19	1.75414	0.81076	0.132986	0.516059
VCA0248	93.3584	62.0304	124.686	2.01008	1.00725	0.147095	0.542842
VCA0250	39.0052	24.7675	53.2428	2.14971	1.10414	0.188448	0.569574
VCA0254	137.012	130.831	143.193	1.09449	0.130256	0.809246	0.950783
VCA0257	117.397	93.4469	141.347	1.51259	0.597022	0.276085	0.654505
VCA0264	26.1729	26.5824	25.7633	0.969186	-0.045155	0.906713	0.988436
VCA0267	50.8314	49.5671	52.0957	1.05101	0.0717806	0.854609	0.965295
VCA0268	104.682	77.4956	131.869	1.70163	0.766918	0.171784	0.567025
VCA0269	46.6157	46.4379	46.7934	1.00766	0.0110046	0.975205	1
VCA0270	140.871	111.425	170.317	1.52854	0.612151	0.251243	0.628899
VCA0277	4312.21	2020.52	6603.9	3.26842	1.70859	0.0027915	0.0642432
VCA0278	3755.48	1711.59	5799.38	3.38831	1.76057	0.0508488	0.338392
VCA0279	4.01268	1.43833	6.58703	4.57964	2.19523	0.0402047	0.300747
VCA0281	2207.71	1462.94	2952.47	2.01818	1.01306	0.190282	0.569574
VCA0282	21.1997	20.3424	22.0571	1.08429	0.116753	0.823666	0.957765
VCA0283	771.708	558.096	985.319	1.7655	0.820077	0.189021	0.569574
VCA0284	10.9396	8.77178	13.1074	1.49427	0.579443	0.475164	0.785776
VCA0287	37549.3	47775	27323.7	0.571923	-0.806106	0.119884	0.49117
VCA0291	6.80282	7.55811	6.04754	0.80014	-0.321676	0.716633	0.922658
VCA0294	18.1984	15.832	20.5648	1.29894	0.377335	0.68715	0.907634
VCA0308	819.733	794.399	845.067	1.06378	0.0892025	0.893769	0.982747
VCA0330	215.532	154.848	276.216	1.78379	0.834947	0.118885	0.49117
VCA0337	198.249	158.203	238.296	1.50627	0.590978	0.277465	0.654928
VCA0359	25.4639	24.6683	26.2594	1.0645	0.0901725	0.797456	0.945196
VCA0366	158.729	131.583	185.875	1.41261	0.498361	0.357326	0.718526
VCA0367	297.822	256.93	338.713	1.31831	0.398686	0.444254	0.769353
VCA0374	13.4705	14.3813	12.5597	0.873331	-0.195399	0.808505	0.950783
VCA0383	14.6707	8.52183	20.8196	2.44308	1.2887	0.299097	0.679628
VCA0391	796.362	816.632	776.092	0.950357	-0.0734587	0.880913	0.979119
VCA0396	7.84747	7.83135	7.86358	1.00412	0.0059255	1	1
VCA0433	678.358	556.551	800.166	1.43772	0.523785	0.335867	0.709722
VCA0439	108.903	84.067	133.74	1.59087	0.669815	0.215983	0.585734
VCA0441	37.2797	35.5999	38.9594	1.09437	0.130098	0.895715	0.98417
VCA0450	34.636	37.0447	32.2273	0.869957	-0.200984	0.689253	0.907634
VCA0455	399.153	258.115	540.191	2.09283	1.06545	0.0509726	0.338392
VCA0458	4.05747	2.3959	5.71904	2.38701	1.25521	0.161106	0.558636
VCA0463	129.981	99.2679	160.693	1.61878	0.694909	0.19756	0.57255
VCA0472	73.1739	55.2974	91.0504	1.64656	0.719454	0.405826	0.750507
VCA0490	133.481	161.91	105.052	0.648829	-0.624091	0.221713	0.594464
VCA0495	40.4638	53.9091	27.0185	0.501187	-0.99658	0.0857087	0.429061
VCA0510	995.617	838.332	1152.9	1.37523	0.459675	0.371415	0.724894
VCA0511	1166.97	775.285	1558.65	2.01042	1.0075	0.0441914	0.310448
VCA0513	1544.16	1117.95	1970.37	1.76248	0.817609	0.119292	0.49117
VCA0516	79.4117	47.2334	111.59	2.36252	1.24033	0.0312156	0.25355
VCA0518	16.1417	13.5745	18.7089	1.37824	0.462824	0.409525	0.750941
VCA0519	34.4228	26.31	42.5355	1.61671	0.693057	0.297051	0.677081
VCA0520	168.081	186.12	150.042	0.806158	-0.310865	0.558986	0.84437
VCA0521	1385.43	1688.72	1082.14	0.640806	-0.642039	0.22328	0.595801
VCA0522	684.379	501.197	867.561	1.73098	0.791587	0.139878	0.529044
VCA0523	195.591	144.998	246.184	1.69785	0.763708	0.151052	0.546347
VCA0524	29.1058	30.9482	27.2635	0.880939	-0.182886	0.705052	0.915534
VCA0526	134.759	122.624	146.895	1.19793	0.260547	0.617127	0.871764
VCA0527	445.192	559.981	330.403	0.590026	-0.76115	0.165133	0.562572
VCA0528	4.85841	4.48009	5.23674	1.16889	0.225142	0.978388	1
VCA0529	38.3536	30.4461	46.2611	1.51944	0.603541	0.323821	0.699976
VCA0530	153.123	126.115	180.13	1.4283	0.514295	0.341011	0.710789
VCA0531	122.81	135.05	110.57	0.818737	-0.288528	0.603325	0.863641
VCA0535	195.711	230.177	161.246	0.70053	-0.513482	0.343314	0.711578
VCA0540	378.994	245.942	512.045	2.08198	1.05795	0.508077	0.801126
VCA0544	1112.38	982.898	1241.86	1.26347	0.337392	0.509104	0.801126
VCA0545	1331.63	1508.28	1154.97	0.765753	-0.385049	0.492013	0.796157
VCA0546	90.8666	95.6368	86.0964	0.900243	-0.151613	0.750709	0.930931
VCA0550	316.318	342.211	290.426	0.848677	-0.236713	0.733009	0.928429
VCA0552	659.259	724.073	594.444	0.820972	-0.284595	0.58251	0.848172
VCA0554	200.276	334.771	65.7804	0.196494	-2.34744	0.0067673	0.113267
VCA0557	187.456	98.7166	276.196	2.79786	1.48433	0.00614332	0.111862
VCA0558	111.348	83.2436	139.452	1.67523	0.744358	0.151342	0.546347
VCA0559	39.1141	34.6811	43.5471	1.25564	0.328427	0.560975	0.84437
VCA0560	108.191	101.823	114.558	1.12506	0.170008	0.734145	0.928429
VCA0563	9682.34	7116.71	12248	1.72102	0.783261	0.14558	0.542315
VCA0564	3716.7	2846.11	4587.29	1.61178	0.688651	0.201971	0.57255
VCA0565	1446.35	1426.74	1465.96	1.02749	0.0391313	0.993143	1
VCA0568	594.416	592.773	596.059	1.00554	0.00797719	0.965342	1
VCA0572	1216.29	1308.79	1123.8	0.858658	-0.219844	0.681464	0.907634
VCA0574	710.309	413.13	1007.49	2.43867	1.28609	0.22401	0.595801
VCA0576	17292	24915.3	9668.6	0.388058	-1.36566	0.164729	0.562572
VCA0578	878.588	787.806	969.37	1.23047	0.299206	0.551894	0.843568
VCA0586	399.916	456.206	343.627	0.753228	-0.408841	0.469466	0.783177
VCA0588	423.681	359.669	487.693	1.35595	0.439304	0.456439	0.772802
VCA0589	81.721	60.0072	103.435	1.72371	0.785516	0.156457	0.555618
VCA0590	21.964	10.7546	33.1734	3.08457	1.62507	0.0105492	0.147912
VCA0591	1352.6	771.519	1933.68	2.50633	1.32558	0.0127459	0.164668
VCA0595	16.5153	19.2958	13.7348	0.711805	-0.490445	0.473421	0.785737
VCA0597	247.114	338.606	155.622	0.459596	-1.12156	0.0694637	0.399456
VCA0601	6.72123	4.74717	8.69529	1.83168	0.873167	0.27573	0.654505
VCA0602	2.6993	2.10133	3.29726	1.56913	0.649965	0.666141	0.898714
VCA0603	5.41079	5.38687	5.4347	1.00888	0.0127546	1	1
VCA0604	7.25261	6.64912	7.85609	1.18152	0.240647	0.95316	1
VCA0605	12.0885	12.1039	12.073	0.997446	-0.00368999	1	1
VCA0614	502.175	734.692	269.658	0.367035	-1.44601	0.00460106	0.0943923
VCA0615	77.6995	92.7715	62.6275	0.675072	-0.566886	0.297066	0.677081
VCA0617	394.453	427.18	361.726	0.846775	-0.239949	0.678551	0.905649
VCA0621	5.42046	6.639	4.20193	0.632916	-0.659915	0.570717	0.846923
VCA0623	3682.29	4576.06	2788.52	0.60937	-0.71461	0.539058	0.831675
VCA0624	6195.4	8063.48	4327.33	0.536657	-0.897927	0.337514	0.709722
VCA0625	447.473	747.844	147.101	0.196701	-2.34593	0.00639893	0.113267
VCA0628	2886.17	3018.98	2753.36	0.912017	-0.132867	0.813766	0.95113
VCA0629	41.2189	16.9039	65.5339	3.87686	1.95489	0.00112843	0.034626
VCA0638	227.947	123.247	332.647	2.69903	1.43244	0.0145741	0.170579
VCA0644	163.042	147.824	178.259	1.20588	0.270089	0.604645	0.863704
VCA0646	62.0318	55.4596	68.604	1.23701	0.306857	0.577621	0.847787
VCA0650	13.1741	10.6423	15.7059	1.4758	0.561495	0.442213	0.769353
VCA0653	2511.73	4974.46	49.0058	0.00985148	-6.66544	2.60885e-09	2.05851e-07
VCA0654	199.466	280.276	118.655	0.423352	-1.24007	0.0178193	0.190099
VCA0655	2318.19	4478.65	157.726	0.0352173	-4.82757	7.1814e-16	5.85585e-13
VCA0656	4.283	2.02944	6.53655	3.22086	1.68745	0.194092	0.570655
VCA0657	5898.08	1244.32	10551.8	8.48003	3.08407	0.194171	0.570655
VCA0658	833.676	972.337	695.016	0.714789	-0.484411	0.317961	0.696993
VCA0663	821.806	780.376	863.237	1.10618	0.145589	0.781734	0.937476
VCA0665	2005.27	927.41	3083.12	3.32444	1.73311	0.0131691	0.166574
VCA0666	151.978	126.905	177.05	1.39513	0.4804	0.375473	0.729378
VCA0667	32.6218	25.1318	40.1118	1.59606	0.674514	0.240991	0.616022
VCA0669	25.4713	19.5963	31.3463	1.5996	0.677712	0.397695	0.744985
VCA0673	68.3325	51.0177	85.6472	1.67877	0.747407	0.168738	0.562572
VCA0675	507.577	344.323	670.832	1.94826	0.962187	0.0709373	0.400732
VCA0678	7454.83	3999.61	10910.1	2.72778	1.44773	0.00662794	0.113267
VCA0681	26.8228	19.7491	33.8966	1.71637	0.779357	0.185731	0.569574
VCA0683	128.588	59.8297	197.346	3.29846	1.72179	0.128291	0.506612
VCA0684	323.546	27.0975	619.995	22.8802	4.51603	0.180453	0.569574
VCA0685	265.084	27.3092	502.859	18.4136	4.2027	0.198871	0.57255
VCA0686	535.329	42.1328	1028.53	24.4115	4.60949	0.183714	0.569574
VCA0687	47.1563	7.44578	86.8669	11.6666	3.54431	0.232358	0.607175
VCA0688	110.653	104.039	117.267	1.12715	0.172682	0.677338	0.905649
VCA0690	12.1042	9.91158	14.2968	1.44244	0.528507	0.445699	0.769353
VCA0693	963.798	1009.5	918.094	0.909453	-0.136929	0.840477	0.9614
VCA0697	409.783	392.945	426.62	1.0857	0.118624	0.935814	0.997803
VCA0699	37.9397	29.2828	46.5967	1.59127	0.670174	0.435066	0.763368
VCA0700	283.703	189.752	377.655	1.99026	0.992956	0.0582536	0.359436
VCA0702	792.33	496.841	1087.82	2.18947	1.13058	0.292202	0.67497
VCA0704	56.4827	51.0151	61.9504	1.21435	0.280188	0.631857	0.879082
VCA0705	82.0825	77.9989	86.1662	1.10471	0.143668	0.766721	0.935179
VCA0706	26.5059	28.1311	24.8807	0.884456	-0.177138	0.762198	0.934835
VCA0707	10.3269	7.92456	12.7292	1.6063	0.683741	0.356266	0.718526
VCA0709	696.574	699.235	693.913	0.992389	-0.0110219	0.998028	1
VCA0717	887.238	1003.82	770.654	0.767719	-0.38135	0.474229	0.785737
VCA0718	611.832	475.14	748.525	1.57538	0.655698	0.203229	0.573113
VCA0723	210.929	210.27	211.588	1.00627	0.0090169	0.990924	1
VCA0724	53.8593	55.0041	52.7144	0.958372	-0.0613419	0.915619	0.991621
VCA0727	230.027	256.609	203.446	0.792824	-0.334927	0.498244	0.798409
VCA0728	3440.91	2637.32	4244.49	1.6094	0.68652	0.20665	0.580372
VCA0730	1121.44	849.063	1393.82	1.6416	0.715105	0.186081	0.569574
VCA0736	1092.75	1315.34	870.151	0.661542	-0.596096	0.255026	0.635108
VCA0737	198.654	271.479	125.828	0.463493	-1.10938	0.0363007	0.283728
VCA0738	138.271	118.508	158.035	1.33354	0.415267	0.421311	0.757557
VCA0744	8433.6	1709.61	15157.6	8.86614	3.14831	0.271968	0.652963
VCA0746	1.08651	0.663	1.51001	2.27754	1.18748	0.689359	0.907634
VCA0747	2392.68	328.279	4457.07	13.5771	3.7631	0.142714	0.535017
VCA0748	761.155	81.1975	1441.11	17.7483	4.14961	0.200077	0.57255
VCA0749	500.982	95.5939	906.37	9.48146	3.24511	0.261295	0.643338
VCA0751	17.1347	19.3826	14.8868	0.768048	-0.380731	0.567817	0.846923
VCA0753	40.415	51.9166	28.9135	0.556921	-0.844454	0.166279	0.562572
VCA0756	28.8676	34.0009	23.7343	0.698049	-0.5186	0.366815	0.723334
VCA0762	544.939	427.598	662.279	1.54884	0.631183	0.210252	0.583709
VCA0763	1456.24	1192.92	1719.55	1.44146	0.527531	0.292893	0.67497
VCA0765	11.2082	8.28683	14.1296	1.70507	0.769829	0.276496	0.654505
VCA0768	1035.84	828.174	1243.51	1.50151	0.586412	0.261744	0.643487
VCA0772	422.401	518.738	326.065	0.628572	-0.669849	0.208206	0.581715
VCA0773	1029.12	1355.1	703.142	0.518885	-0.946513	0.0575895	0.359436
VCA0774	176.32	138.669	213.971	1.54304	0.625774	0.242521	0.616022
VCA0778	56.5236	77.891	35.1562	0.451352	-1.14768	0.0418001	0.303784
VCA0779	665.808	917.822	413.794	0.450843	-1.1493	0.0307879	0.252552
VCA0780	46.7106	46.8892	46.532	0.992382	-0.0110322	0.992278	1
VCA0781	333.171	333.827	332.515	0.996069	-0.00568257	0.978446	1
VCA0784	422.496	195.827	649.165	3.315	1.72901	0.00138899	0.0390874
VCA0785	352.292	61.3019	643.283	10.4937	3.39145	5.77747e-08	4.16229e-06
VCA0786	1457.63	1893.79	1021.48	0.539383	-0.890617	0.111535	0.483843
VCA0790	126.373	93.732	159.013	1.69647	0.762533	0.177299	0.569574
VCA0795	24.9883	21.9942	27.9824	1.27226	0.347396	0.606357	0.863966
VCA0801	1064.97	1478.08	651.858	0.441017	-1.18109	0.0207025	0.204821
VCA0802	2085.21	2237.87	1932.54	0.863564	-0.211624	0.731617	0.928429
VCA0803	5.61484	5.81706	5.41262	0.930473	-0.103964	1	1
VCA0804	18659.4	25221.5	12097.2	0.47964	-1.05998	0.214845	0.584987
VCA0805	8021.77	10533.6	5509.98	0.523089	-0.934873	0.0790317	0.418335
VCA0809	80.8478	80.3339	81.3617	1.01279	0.0183406	0.908645	0.989241
VCA0811	839.164	1235.67	442.657	0.358233	-1.48103	0.00541659	0.105592
VCA0812	42.3907	39.6652	45.1162	1.13743	0.185772	0.769778	0.935179
VCA0813	180.263	185.153	175.374	0.947186	-0.078281	0.937059	0.997803
VCA0814	446.316	469.371	423.261	0.901763	-0.14918	0.832683	0.960833
VCA0815	2951.52	3251.57	2651.47	0.815441	-0.294347	0.62713	0.876442
VCA0818	180.982	157.55	204.415	1.29746	0.375686	0.455397	0.772802
VCA0820	132.841	113.352	152.329	1.34387	0.42639	0.456435	0.772802
VCA0822	221.231	188.299	254.163	1.34978	0.432729	0.435395	0.763368
VCA0824	115.896	86.3715	145.42	1.68365	0.751593	0.165161	0.562572
VCA0829	318.621	139.831	497.41	3.55722	1.83075	0.00488686	0.0975605
VCA0830	3.86847	3.74718	3.98976	1.06474	0.0904977	1	1
VCA0833	1.8017	1.75818	1.84522	1.04951	0.0697124	1	1
VCA0834	51.0351	41.0044	61.0658	1.48925	0.574587	0.292497	0.67497
VCA0835	24.6121	13.7245	35.4997	2.5866	1.37106	0.0269853	0.23655
VCA0837	494.384	523.286	465.483	0.889538	-0.168872	0.808403	0.950783
VCA0843	4582.08	2826.06	6338.1	2.24273	1.16526	0.19273	0.570655
VCA0847	79.1417	65.8185	92.465	1.40485	0.490414	0.351204	0.715146
VCA0848	8.43032	5.66429	11.1963	1.97665	0.983059	0.212862	0.58493
VCA0849	17857.2	1568.59	34145.8	21.7685	4.44417	6.70335e-14	2.22149e-11
VCA0850	28.0512	26.3201	29.7822	1.13154	0.178285	0.774187	0.93661
VCA0851	26.144	20.1428	32.1453	1.59587	0.674343	0.29334	0.67497
VCA0852	21.86	17.8553	25.8646	1.44857	0.534633	0.390511	0.738672
VCA0854	4.27209	2.81094	5.73324	2.03962	1.0283	0.314619	0.695303
VCA0860	584.516	97.7775	1071.25	10.956	3.45365	0.00215821	0.0550177
VCA0862	989.878	1273.9	705.86	0.554095	-0.851794	0.128062	0.506612
VCA0863	2423.17	3333.05	1513.29	0.454025	-1.13916	0.0399746	0.300747
VCA0864	1454.59	142.997	2766.19	19.3444	4.27385	4.11769e-13	7.58113e-11
VCA0865	53.0576	36.0194	70.0959	1.94606	0.960556	0.151318	0.546347
VCA0871	201.806	184.125	219.487	1.19206	0.253456	0.658309	0.896274
VCA0872	119.786	120.138	119.435	0.994143	-0.00847515	1	1
VCA0873	40.9378	39.9174	41.9582	1.05113	0.071935	0.925513	0.996138
VCA0874	54.8925	80.3183	29.4668	0.366875	-1.44664	0.0098818	0.142384
VCA0875	851.17	88.5432	1613.8	18.2261	4.18793	0.0624027	0.374642
VCA0876	28.5146	24.3333	32.6958	1.34366	0.426169	0.429972	0.758245
VCA0877	106.912	59.8636	153.961	2.57187	1.36282	0.011827	0.158043
VCA0882	22.4823	22.1997	22.765	1.02546	0.0362737	1	1
VCA0883	30.417	31.3511	29.4829	0.94041	-0.0886377	0.922328	0.995633
VCA0884	23.9377	20.8928	26.9827	1.29148	0.369024	0.568651	0.846923
VCA0885	12288.6	7703.07	16874.1	2.19056	1.1313	0.0326214	0.262396
VCA0886	2262.01	1562.25	2961.77	1.89583	0.922833	0.0794448	0.418335
VCA0888	494.86	267.833	721.888	2.69529	1.43044	0.0090242	0.137184
VCA0889	5.5117	5.89512	5.12828	0.869921	-0.201044	0.811691	0.951053
VCA0891	190.204	154.415	225.992	1.46354	0.549464	0.319711	0.696993
VCA0895	185.218	164.839	205.596	1.24725	0.318756	0.578737	0.847787
VCA0896	4473.87	5686.75	3261	0.573438	-0.80229	0.115977	0.49117
VCA0898	4370.37	5002.89	3737.84	0.747137	-0.420555	0.398473	0.745225
VCA0900	115.656	122.382	108.931	0.890088	-0.16798	0.783385	0.937911
VCA0903	159.531	50.3005	268.762	5.34313	2.41769	0.17323	0.567628
VCA0904	165.997	31.7048	300.289	9.47139	3.24358	0.0964718	0.455299
VCA0905	126.692	106.878	146.506	1.37078	0.454995	0.522892	0.80975
VCA0906	104.435	88.7947	120.075	1.35227	0.435386	0.436737	0.763368
VCA0909	605.703	807.182	404.223	0.500783	-0.997743	0.0506989	0.338392
VCA0910	16.7816	21.3881	12.1751	0.569247	-0.812872	0.269375	0.648772
VCA0914	18.0988	16.3127	19.8849	1.21898	0.285676	0.746095	0.930609
VCA0921	292.825	245.567	340.083	1.38489	0.469771	0.40243	0.748885
VCA0923	493.067	342.335	643.798	1.88061	0.911199	0.149108	0.546347
VCA0924	2038.99	2133.84	1944.14	0.9111	-0.134318	0.794961	0.94462
VCA0925	810.247	1232.38	388.118	0.314935	-1.66688	0.00939882	0.140343
VCA0926	25.4123	23.2078	27.6168	1.18998	0.250933	0.758394	0.93224
VCA0929	200.203	191.013	209.392	1.09622	0.132537	0.797431	0.945196
VCA0930	18.584	18.0861	19.082	1.05507	0.077333	0.942826	1
VCA0931	80.7152	85.6573	75.7732	0.884608	-0.17689	0.715425	0.922228
VCA0936	105.89	112.443	99.3367	0.883444	-0.178789	0.741811	0.928429
VCA0939	317.673	225.405	409.94	1.81868	0.862891	0.0964429	0.455299
VCA0943	1158.67	179.954	2137.38	11.8774	3.57014	0.0157679	0.175352
VCA0944	3067.06	682.284	5451.84	7.99058	2.9983	0.00672594	0.113267
VCA0945	5122	677.551	9566.46	14.1192	3.81958	0.0225331	0.211662
VCA0946	2576.08	728.87	4423.3	6.06871	2.60139	0.0156996	0.175352
VCA0954	177.485	205.797	149.174	0.724861	-0.464224	0.405424	0.750507
VCA0956	265.908	264.361	267.454	1.0117	0.0167809	0.98567	1
VCA0958	165.118	80.2772	249.96	3.11371	1.63863	0.139778	0.529044
VCA0960	332.119	304.302	359.936	1.18282	0.242235	0.668205	0.898714
VCA0962	343.402	232.431	454.372	1.95487	0.967072	0.070393	0.399456
VCA0965	128.933	65.4215	192.445	2.94162	1.55661	0.0459811	0.320129
VCA0972	57.3197	53.8817	60.7578	1.12762	0.173276	0.753923	0.930931
VCA0974	787.299	1067.11	507.49	0.475575	-1.07226	0.0927656	0.45077
VCA0975	6543.26	4480.75	8605.77	1.92061	0.941563	0.0745992	0.41003
VCA0977	623.746	517.977	729.516	1.40839	0.494051	0.589478	0.853816
VCA0982	4.4155	4.27257	4.55844	1.06691	0.0934357	1	1
VCA0983	132.455	113.503	151.408	1.33396	0.415716	0.587121	0.851596
VCA0984	44.2701	32.4367	56.1035	1.72963	0.790465	0.304881	0.68604
VCA0985	374.973	280.592	469.353	1.67272	0.742198	0.19945	0.57255
VCA0987	1318.33	1635.63	1001.03	0.612012	-0.708368	0.462556	0.778533
VCA0988	30.4177	35.0638	25.7716	0.734991	-0.444202	0.391694	0.739223
VCA0989	307.268	308.456	306.08	0.992296	-0.0111578	0.996226	1
VCA0990	98.6606	118.349	78.9718	0.667278	-0.583641	0.299414	0.679628
VCA0991	0.925776	0.319849	1.5317	4.78883	2.25967	0.416719	0.755404
VCA0993	63.1282	16.6497	109.607	6.58309	2.71877	0.0148041	0.171541
VCA0994	90.3131	175.783	4.84356	0.0275542	-5.18158	0.187934	0.569574
VCA0996	1536.37	1449.54	1623.2	1.1198	0.163243	0.704632	0.915534
VCA0998	51.5323	82.7273	20.3373	0.245835	-2.02424	0.00347993	0.0768834
VCA1001	4.81792	0	9.63585	Inf	Inf	2.06559e-05	0.00110409
VCA1008	17.2588	13.9977	20.5198	1.46594	0.551827	0.405663	0.750507
VCA1015	153.793	108.136	199.45	1.84443	0.883174	0.108831	0.482174
VCA1018	69.1383	58.5724	79.7042	1.36078	0.444434	0.484582	0.790623
VCA1023	540.598	588.349	492.847	0.837678	-0.255532	0.67825	0.905649
VCA1025	25.7141	30.1886	21.2396	0.703562	-0.507251	0.455256	0.772802
VCA1026	524.104	459.474	588.734	1.28132	0.357632	0.473878	0.785737
VCA1028	13222.8	290.387	26155.3	90.0703	6.49298	0.00788542	0.125636
VCA1029	2480.7	1443.83	3517.58	2.43629	1.28469	0.0140554	0.169998
VCA1032	260.198	262.236	258.16	0.984454	-0.0226039	0.956757	1
VCA1033	125.899	58.7992	192.999	3.28233	1.71472	0.0457857	0.320114
VCA1034	167.843	93.1457	242.54	2.60388	1.38066	0.0501165	0.338392
VCA1037	752.292	645.736	858.848	1.33003	0.411457	0.445634	0.769353
VCA1041	5956.73	3334.8	8578.65	2.57246	1.36315	0.128492	0.506612
VCA1045	655.917	467.847	843.988	1.80398	0.851184	0.106199	0.4756
VCA1046	152.194	131.68	172.708	1.31157	0.391296	0.4735	0.785737
VCA1048	9.55266	8.55809	10.5472	1.23243	0.301502	0.668071	0.898714
VCA1050	56.3296	55.7966	56.8627	1.01911	0.0273065	0.969353	1
VCA1055	9.32125	7.44578	11.1967	1.50377	0.588584	0.465858	0.780512
VCA1056	66.9291	58.9436	74.9146	1.27095	0.345911	0.558879	0.84437
VCA1057	1.88929	1.3493	2.42927	1.80039	0.848308	0.678827	0.905649
VCA1058	5.23988	4.68144	5.79831	1.23857	0.308679	0.809986	0.950783
VCA1062	113.549	65.5486	161.549	2.46457	1.30134	0.194504	0.570655
VCA1063	1217.91	797.974	1637.84	2.0525	1.03738	0.349756	0.715146
VCA1067	376.498	334.359	418.638	1.25206	0.324305	0.518147	0.807268
VCA1069	3738.17	1791.12	5685.21	3.17411	1.66635	0.223338	0.595801
VCA1071	3746.75	4403.4	3090.09	0.70175	-0.510972	0.394675	0.742835
VCA1074	688.016	755.663	620.369	0.82096	-0.284616	0.576267	0.847787
VCA1075	4281.95	4442.81	4121.08	0.927585	-0.108449	0.865815	0.971331
VCA1077	1725.37	1756.82	1693.93	0.964203	-0.0525913	0.951076	1
VCA1078	60.1741	59.9047	60.4435	1.009	0.0129194	0.941867	1
VCA1080	620.367	621.749	618.984	0.995553	-0.00642991	0.982891	1
VCA1082	398.277	292.809	503.746	1.72039	0.782735	0.124692	0.500279
VCA1084	1530.67	1297.74	1763.59	1.35897	0.442518	0.39585	0.742835
VCA1085	748.156	976.329	519.983	0.532591	-0.908901	0.0784249	0.418184
VCA1086	111.109	96.4823	125.736	1.3032	0.382059	0.497444	0.798409
VCA1088	5.56805	3.89995	7.23615	1.85545	0.891767	0.255835	0.635108
VCA1090	21.57	18.0984	25.0416	1.38364	0.468465	0.515231	0.805413
VCA1092	118.95	101.191	136.708	1.35099	0.434016	0.424134	0.758245
VCA1095	50.252	40.7775	59.7266	1.46469	0.550598	0.318371	0.696993
VCA1098	36.7465	39.1946	34.2985	0.875082	-0.19251	0.682829	0.907634
VCA1101	28.8486	26.6585	31.0387	1.16431	0.219472	0.786719	0.938513
VCA1102	63.6827	38.6521	88.7133	2.29518	1.19861	0.183197	0.569574
VCA1105	318.621	189.136	448.106	2.36922	1.24441	0.174927	0.569574
VCA1110	6.41189	6.74035	6.08343	0.902539	-0.147939	0.87367	0.976177
VCA1112	808.91	893.909	723.911	0.809827	-0.304315	0.587431	0.851596
VCA1113	80.2234	64.6281	95.8186	1.48261	0.568143	0.265893	0.644878
VCA1114	242.761	301.957	183.565	0.607919	-0.718049	0.194304	0.570655
VCA1115	1065.26	1338.33	792.198	0.591931	-0.756499	0.165719	0.562572
