# Supplementary material for: A novel phase variant of the cholera pathogen shows stress-adaptive cryptic transcriptomic signatures
Source: BMC Genomics. 2016 Nov 14;17:914. doi: 10.1186/s12864-016-3233-x (PMC5109742; doi:10.1186/s12864-016-3233-x)
Supplement: Additional file 8: Table S4. — Results of DESeq analysis for the N16961R to N16961SD pairwise comparison. (XLSX 192 kb) [file 12864_2016_3233_MOESM8_ESM.xlsx]

## Sheet: Sheet1
Gene	Base mean	Base mean N16961R	Base mean N16961SD	Fold change	Log2 fold change	P	Padj
VC0001	401.04	318.711	483.369	1.51664	0.600878	0.151403	0.388524
VC0003	627.648	506.074	749.222	1.48046	0.566046	0.178765	0.419313
VC0004	9114.19	7224.06	11004.3	1.52329	0.607189	0.142043	0.373329
VC0012	2641.45	2325.46	2957.45	1.27177	0.346838	0.398655	0.631089
VC0013	708.786	508.857	908.714	1.78579	0.836566	0.0464837	0.204183
VC0014	936.857	811.979	1061.74	1.30759	0.386909	0.355315	0.587227
VC0015	13987.1	10894.2	17079.9	1.5678	0.64874	0.11707	0.342522
VC0019	821.934	675.521	968.347	1.43348	0.519524	0.215096	0.453526
VC0020	9695.43	7685.45	11705.4	1.52306	0.606972	0.143993	0.375515
VC0021	8.14079	7.51046	8.77112	1.16785	0.223859	0.819549	0.930207
VC0026	282.409	371.47	193.347	0.520491	-0.942054	0.0276987	0.144511
VC0027	597.395	704.393	490.398	0.6962	-0.522427	0.388512	0.621019
VC0028	651.436	797.542	505.329	0.633608	-0.658337	0.247674	0.48601
VC0031	1142.8	1060.59	1225	1.15502	0.207914	0.608717	0.795912
VC0032	46.3025	44.8197	47.7854	1.06617	0.092437	0.872062	0.953704
VC0035	16.9161	24.0999	9.73223	0.403829	-1.30818	0.189617	0.432516
VC0036	969.719	1409.17	530.27	0.3763	-1.41004	0.0736778	0.266853
VC0039	93.3708	93.3859	93.3557	0.999677	-0.000466551	1	1
VC0042	557.439	516.156	598.723	1.15996	0.214081	0.61934	0.804567
VC0043	1143.32	1149.21	1137.42	0.989744	-0.0148722	0.961378	0.99752
VC0044	1245.77	1165.63	1325.92	1.13752	0.185886	0.655604	0.831939
VC0047	60.4334	59.9353	60.9314	1.01662	0.0237807	0.995731	1
VC0048	794.354	663.722	924.985	1.39363	0.478851	0.247994	0.48601
VC0051	236.679	77.078	396.28	5.14129	2.36213	1.35858e-07	1.24989e-05
VC0060	687.878	618.59	757.167	1.22402	0.291628	0.482669	0.703819
VC0061	373.883	310.12	437.645	1.41121	0.496936	0.243779	0.48347
VC0062	86.5779	66.7067	106.449	1.59578	0.674258	0.133649	0.362231
VC0066	47.1908	55.2152	39.1665	0.709342	-0.495446	0.300697	0.538792
VC0067	5079.64	6348.97	3810.3	0.600145	-0.736617	0.0738455	0.266853
VC0068	3.74242	4.0844	3.40044	0.832545	-0.2644	0.912881	0.975478
VC0069	216.321	222.512	210.13	0.944357	-0.0825964	0.838202	0.940722
VC0072	1030.23	852.219	1208.25	1.41777	0.50362	0.228732	0.466214
VC0080	306.957	295.984	317.929	1.07414	0.103187	0.801567	0.921193
VC0082	517.008	471.806	562.211	1.19162	0.25292	0.547684	0.754547
VC0085	2181.9	1919.96	2443.84	1.27286	0.348071	0.396685	0.629194
VC0089	53.2692	59.6131	46.9252	0.787162	-0.345267	0.459104	0.684015
VC0090	170.029	126.916	213.143	1.67941	0.747951	0.0849807	0.280948
VC0093	2539.15	1761.66	3316.65	1.88268	0.912787	0.0277195	0.144511
VC0098	249.154	286.629	211.679	0.738512	-0.437307	0.298874	0.537619
VC0099	873.308	631.894	1114.72	1.76409	0.818928	0.0508746	0.214491
VC0105	34.7331	22.3195	47.1467	2.11235	1.07885	0.0339425	0.163845
VC0108	3230.39	2794.47	3666.3	1.31198	0.391749	0.338007	0.572917
VC0111	10.3384	10.709	9.96783	0.930787	-0.103477	0.923859	0.982602
VC0116	751.388	693.925	808.852	1.16562	0.221095	0.60895	0.795912
VC0117	410.508	475.579	345.437	0.726351	-0.461262	0.307541	0.547033
VC0118	484.982	604.751	365.213	0.603906	-0.727604	0.201541	0.443838
VC0122	5795.3	5061.43	6529.17	1.28998	0.367354	0.419499	0.643827
VC0125	1564.64	2000.5	1128.78	0.564248	-0.825599	0.0472717	0.205026
VC0130	811.013	918.106	703.92	0.766708	-0.383251	0.340624	0.574417
VC0132	836.542	789.598	883.486	1.11891	0.162089	0.699371	0.861725
VC0136	1262.6	1092.83	1432.36	1.31068	0.39032	0.346302	0.579411
VC0137	390.109	372.533	407.685	1.09436	0.130086	0.755208	0.899083
VC0147	972.123	978.768	965.478	0.986422	-0.0197233	0.951777	0.995668
VC0150	16.5033	18.8622	14.1445	0.749884	-0.41526	0.50937	0.727797
VC0151	1306.27	2094	518.539	0.247631	-2.01374	0.0564422	0.227971
VC0154	80.2023	52.3129	108.092	2.06625	1.04702	0.0221957	0.127184
VC0156	5209.39	4660.99	5757.8	1.23532	0.304881	0.461848	0.686554
VC0157	2110.95	2601.28	1620.61	0.623005	-0.682684	0.101614	0.315548
VC0158	491.168	623.557	358.779	0.575374	-0.797427	0.176126	0.417301
VC0161	650.784	628.833	672.736	1.06982	0.0973637	0.826967	0.93343
VC0162	1544.5	2045.04	1043.96	0.510485	-0.970061	0.0210522	0.123189
VC0164	13949.9	12891.8	15008	1.16415	0.219273	0.59384	0.78609
VC0165	1354.93	1436.95	1272.91	0.88584	-0.174883	0.668683	0.840804
VC0167	1292.32	960.738	1623.91	1.69027	0.757257	0.0680693	0.253677
VC0169	23.7929	32.6925	14.8933	0.455558	-1.13429	0.253696	0.493678
VC0170	1123.06	1981.52	264.599	0.133533	-2.90473	0.0424817	0.19065
VC0171	1900.59	3434.78	366.403	0.106674	-3.22871	0.00676409	0.0577388
VC0172	141.378	257.015	25.7408	0.100153	-3.31972	0.000290373	0.00601073
VC0174	50.9062	56.345	45.4675	0.806947	-0.309454	0.512001	0.728413
VC0175	2028.22	2883.58	1172.87	0.406739	-1.29782	0.00191195	0.023806
VC0178	2700.02	3940.6	1459.44	0.370361	-1.43299	0.00181489	0.0229424
VC0179	899.018	1149.41	648.625	0.564311	-0.825438	0.0475532	0.205073
VC0180	1132.06	1358.82	905.298	0.66624	-0.585886	0.157667	0.394405
VC0183	159.537	204.414	114.661	0.560925	-0.83412	0.056582	0.22798
VC0184	80.8038	102.661	58.9465	0.574185	-0.800413	0.0828427	0.278608
VC0185	42.9745	45.0707	40.8783	0.906984	-0.140852	0.781594	0.914714
VC0186	3750.93	3945.72	3556.14	0.901266	-0.149976	0.715514	0.871244
VC0188	5873.69	4226.93	7520.45	1.77917	0.831208	0.0955019	0.305902
VC0190	1824.03	1421.62	2226.45	1.56614	0.64721	0.11747	0.342918
VC0191	124.545	151.791	97.2994	0.641009	-0.641584	0.145819	0.379084
VC0194	1098.85	1783.28	414.421	0.232393	-2.10536	9.46795e-07	6.81693e-05
VC0195	4.30064	4.34318	4.2581	0.980411	-0.0285412	1	1
VC0196	1065.55	888.144	1242.96	1.3995	0.484912	0.238449	0.477097
VC0199	1701.61	1170.45	2232.78	1.90762	0.931773	0.0249229	0.136212
VC0200	10037.5	8999.73	11075.3	1.23063	0.299395	0.465463	0.689425
VC0203	743.182	540.198	946.166	1.75152	0.808605	0.0544518	0.224309
VC0207	259.54	253.953	265.127	1.044	0.0621241	0.913844	0.975478
VC0211	2.94683	0.290065	5.6036	19.3184	4.27191	0.0804354	0.277502
VC0212	272.229	273.08	271.379	0.993771	-0.00901488	0.972753	1
VC0215	397.581	315.889	479.274	1.51723	0.601436	0.152909	0.390166
VC0216	2334.06	4028.03	640.098	0.158911	-2.65371	0.1097	0.328504
VC0223	105.754	89.7628	121.746	1.35631	0.439686	0.312064	0.550675
VC0225	17.0118	13.0296	20.9941	1.61127	0.688195	0.254539	0.493768
VC0231	2163.25	1673.46	2653.03	1.58535	0.664805	0.107857	0.325356
VC0233	798.858	585.638	1012.08	1.72816	0.789238	0.0605869	0.241183
VC0235	91.306	82.9279	99.6841	1.20206	0.265506	0.560628	0.763964
VC0236	63.474	50.4638	76.4841	1.51562	0.599911	0.202311	0.443941
VC0237	403.695	352.016	455.374	1.29362	0.371412	0.376376	0.609069
VC0239	2733.56	2246.92	3220.2	1.43316	0.519202	0.210289	0.450167
VC0240	43.7447	39.0418	48.4476	1.24092	0.311406	0.553217	0.758683
VC0241	12882.5	10992.1	14772.8	1.34395	0.426479	0.301637	0.538846
VC0242	7621.95	6491.49	8752.42	1.34829	0.431132	0.296691	0.535208
VC0243	7067.26	6449.63	7684.89	1.19152	0.252809	0.535749	0.74738
VC0244	3549.22	3043.69	4054.75	1.33218	0.413791	0.30859	0.547189
VC0245	8635.17	6854.02	10416.3	1.51974	0.603824	0.141336	0.373329
VC0249	7214.46	6062.09	8366.82	1.38019	0.464862	0.259486	0.497705
VC0250	4490.82	3729.46	5252.17	1.40829	0.493947	0.228791	0.466214
VC0251	34539.3	28216.3	40862.3	1.44818	0.53424	0.192486	0.437251
VC0255	2403.83	2531.23	2276.43	0.899339	-0.153063	0.707388	0.865806
VC0259	989.734	860.488	1118.98	1.3004	0.378957	0.365411	0.598536
VC0260	1165.79	1152.91	1178.67	1.02235	0.0318857	0.945912	0.993298
VC0264	322.7	364.165	281.234	0.772271	-0.37282	0.380392	0.613368
VC0265	703.029	586.044	820.015	1.39924	0.484642	0.245603	0.48601
VC0269	2624.68	2393.85	2855.52	1.19285	0.254418	0.54268	0.751403
VC0271	662.335	599.925	724.746	1.20806	0.272695	0.601261	0.790229
VC0275	339.793	212.583	467.003	2.1968	1.1354	0.0157187	0.10168
VC0276	948.734	490.774	1406.69	2.86628	1.51918	0.000336854	0.00667022
VC0278	257.735	283.235	232.234	0.819935	-0.286419	0.512936	0.729117
VC0280	34.8965	33.0285	36.7644	1.11311	0.154597	0.785835	0.918379
VC0281	78.983	91.4745	66.4914	0.726885	-0.460201	0.320057	0.554725
VC0282	845.116	1419.86	270.373	0.190423	-2.39272	0.0174337	0.109655
VC0285	1115.45	924.566	1306.33	1.41291	0.498667	0.231555	0.469709
VC0286	68.7341	47.0004	90.4679	1.92484	0.944735	0.0518059	0.216643
VC0288	64.2964	53.1465	75.4463	1.41959	0.505476	0.288834	0.527354
VC0289	4.46423	2.0461	6.88235	3.36364	1.75002	0.080965	0.278608
VC0291	104.878	62.4739	147.282	2.3575	1.23726	0.00651217	0.0563266
VC0295	5685.94	4380.96	6990.92	1.59575	0.674235	0.102876	0.31725
VC0298	267.013	335.719	198.308	0.590698	-0.759507	0.0744058	0.266853
VC0300	30.8539	32.0567	29.6511	0.924957	-0.112543	0.853619	0.949357
VC0302	520.169	660.174	380.164	0.575854	-0.796224	0.0735821	0.266853
VC0303	493.84	765.89	221.79	0.289584	-1.78794	0.0123829	0.0865237
VC0304	5141.06	4815.03	5467.1	1.13542	0.183232	0.657544	0.832084
VC0305	3315.37	2980.03	3650.71	1.22506	0.292849	0.482643	0.703819
VC0307	4717.33	3749.17	5685.48	1.51646	0.600711	0.14347	0.374742
VC0308	60.0021	79.5495	40.4546	0.508546	-0.97555	0.0398774	0.184874
VC0309	1541.28	1281.36	1801.21	1.4057	0.491292	0.23489	0.473934
VC0315	2595.81	2464.52	2727.1	1.10654	0.146061	0.724238	0.879752
VC0318	245.927	194.572	297.282	1.52788	0.611529	0.148372	0.383313
VC0320	57.6346	50.2137	65.0555	1.29557	0.37359	0.445634	0.67082
VC0321	110345	76894.9	143795	1.87002	0.903056	0.0277503	0.144511
VC0328	110248	71441.3	149054	2.08638	1.06101	0.0104056	0.0776203
VC0329	150724	118818	182630	1.53706	0.620173	0.130443	0.357771
VC0332	1957.03	1582.11	2331.94	1.47394	0.559678	0.176623	0.417301
VC0334	83.5825	75.1274	92.0376	1.22509	0.292884	0.532821	0.746284
VC0335	65.2923	52.259	78.3256	1.4988	0.583806	0.211075	0.450167
VC0336	9119.05	8612.86	9625.24	1.11754	0.160331	0.734902	0.885734
VC0337	23.2588	34.7151	11.8025	0.339981	-1.55647	0.142058	0.373329
VC0338	358.213	573.168	143.258	0.249941	-2.00034	0.0666019	0.250097
VC0339	85.0591	85.4829	84.6353	0.990084	-0.0143776	0.996501	1
VC0340	361.435	325.69	397.18	1.21951	0.286296	0.506358	0.72537
VC0342	1325.15	1143.48	1506.82	1.31775	0.398076	0.334037	0.567931
VC0344	1501.7	1458.86	1544.53	1.05873	0.0823311	0.838564	0.940722
VC0345	1411.39	1142.96	1679.82	1.46971	0.555527	0.180712	0.421444
VC0348	7159.84	6767.9	7551.79	1.11583	0.158112	0.698547	0.861725
VC0349	6814.09	6825.15	6803.03	0.996758	-0.00468418	0.99239	1
VC0361	47125.8	32135.3	62116.3	1.93296	0.950812	0.0212361	0.123411
VC0362	84300.9	59832.1	108770	1.81791	0.862282	0.0361516	0.172158
VC0371	1539.16	1301.58	1776.74	1.36507	0.448972	0.281557	0.519218
VC0372	104.697	80.0499	129.344	1.61579	0.692242	0.121221	0.344918
VC0374	7029.55	6923.47	7135.63	1.03064	0.0435444	0.913173	0.975478
VC0377	5173.22	5622.16	4724.29	0.840297	-0.251028	0.541225	0.750644
VC0379	448.346	309.286	587.406	1.89923	0.925416	0.0273887	0.144511
VC0384	159.293	135.721	182.865	1.34736	0.430139	0.330192	0.564882
VC0385	163.357	153.885	172.828	1.1231	0.167481	0.712275	0.869566
VC0389	3631.07	3048.2	4213.94	1.38244	0.467213	0.25788	0.497146
VC0390	2552.32	3006.63	2098.02	0.697799	-0.519117	0.216571	0.454135
VC0391	1406.37	2192.64	620.098	0.282808	-1.8221	1.95167e-05	0.000769515
VC0392	482.54	729.518	235.563	0.322902	-1.63083	0.00396428	0.0408379
VC0393	783.565	749.795	817.334	1.09008	0.124429	0.770232	0.909169
VC0394	4468.18	3913.41	5022.96	1.28353	0.360113	0.382455	0.614899
VC0395	2.41971	2.87721	1.9622	0.68198	-0.552198	0.740706	0.888847
VC0398	1670.17	1631.79	1708.54	1.04704	0.0663107	0.872306	0.953704
VC0399	770.926	813.766	728.085	0.894711	-0.160507	0.702906	0.861983
VC0402	2038.71	2170.49	1906.93	0.878572	-0.186767	0.648318	0.828622
VC0404	507.012	592.18	421.845	0.712359	-0.489323	0.242136	0.481515
VC0405	1348.12	1311.31	1384.92	1.05613	0.0787897	0.84323	0.943506
VC0406	283.702	311.715	255.688	0.820263	-0.285841	0.496639	0.714539
VC0414	2978.9	2871.35	3086.45	1.07491	0.104221	0.802381	0.921193
VC0415	2447.19	2084.13	2810.25	1.34841	0.431255	0.299285	0.537619
VC0419	1186.55	937.181	1435.91	1.53216	0.615568	0.140518	0.372914
VC0420	2422.6	1996.62	2848.58	1.4267	0.512684	0.215444	0.453526
VC0422	1556.82	1595.23	1518.41	0.951841	-0.0712072	0.867989	0.953312
VC0423	844.913	1320.98	368.848	0.279224	-1.84051	0.0423658	0.19065
VC0424	639.923	447.348	832.499	1.86096	0.896049	0.0311275	0.156156
VC0429	1675.09	2247.68	1102.5	0.490506	-1.02766	0.0129227	0.0891669
VC0430	1730.84	2650.21	811.471	0.306191	-1.7075	5.39979e-05	0.00171963
VC0432	2913.37	4855.58	971.155	0.200008	-2.32187	0.0386277	0.181211
VC0433	885.27	597.154	1173.39	1.96496	0.974503	0.0187856	0.113952
VC0434	158.503	120.809	196.198	1.62404	0.699584	0.109239	0.328311
VC0437	3065.42	2516.17	3614.66	1.43657	0.522632	0.200224	0.443756
VC0445	1030.06	945.591	1114.52	1.17865	0.237137	0.569647	0.77007
VC0446	6065.99	5719.81	6412.18	1.12105	0.164848	0.68937	0.853933
VC0447	0.185875	0	0.37175	Inf	Inf	0.928062	0.984024
VC0449	511.805	321.6	702.01	2.18286	1.12622	0.0077731	0.0629873
VC0450	1040.01	1081.21	998.816	0.923792	-0.11436	0.775413	0.911148
VC0452	6.46701	7.19695	5.73707	0.797153	-0.327071	0.73731	0.88715
VC0454	49.4399	25.5571	73.3227	2.86897	1.52053	0.00203176	0.0243811
VC0455	604.279	513.6	694.958	1.35311	0.436282	0.296078	0.535208
VC0462	39.3503	43.7141	34.9864	0.800345	-0.321306	0.536164	0.74738
VC0463	93.6433	115.69	71.5967	0.618867	-0.692298	0.124462	0.349929
VC0465	122.398	109.41	135.385	1.23741	0.307326	0.490825	0.709874
VC0472	1906.83	979.567	2834.1	2.89322	1.53267	0.000252056	0.00557703
VC0473	6389.91	6291.57	6488.25	1.03126	0.0444101	0.914722	0.975478
VC0475	3446.43	1098.6	5794.26	5.27424	2.39896	0.000675471	0.0112189
VC0476	1617.65	1600.33	1634.96	1.02164	0.0308875	0.929356	0.984024
VC0477	5548.06	6241.85	4854.28	0.777699	-0.362717	0.540662	0.750491
VC0478	7797.45	7831.86	7763.04	0.991213	-0.0127328	1	1
VC0482	19.5422	15.9458	23.1386	1.45107	0.537118	0.374078	0.607922
VC0485	9532.22	9202.66	9861.79	1.07162	0.0997991	0.830116	0.935535
VC0486	1018.99	1413.32	624.661	0.441983	-1.17794	0.00488111	0.0459268
VC0487	4481.9	5659.16	3304.63	0.583945	-0.776096	0.187135	0.431379
VC0488	7.60906	10.96	4.2581	0.388513	-1.36397	0.0854668	0.281454
VC0489	37.0804	41.5031	32.6578	0.786876	-0.345791	0.515838	0.730077
VC0490	6675.43	9390.81	3960.04	0.421693	-1.24573	0.00616803	0.0546217
VC0492	269.351	296.697	242.006	0.815668	-0.293947	0.483219	0.703819
VC0493	36.5972	30.8183	42.3761	1.37503	0.459461	0.376213	0.609069
VC0494	1.4699	1.45815	1.48165	1.01611	0.0230609	1	1
VC0502	776.595	717.327	835.864	1.16525	0.220637	0.596447	0.787652
VC0503	473.359	503.342	443.377	0.880866	-0.183005	0.675647	0.845754
VC0512	1887.53	2144.83	1630.23	0.760074	-0.395789	0.344978	0.579411
VC0513	465.734	545.84	385.627	0.706484	-0.501271	0.237581	0.47689
VC0514	623.806	738.936	508.676	0.688391	-0.538701	0.203709	0.444456
VC0515	208.371	204.982	211.761	1.03307	0.0469394	0.901871	0.971952
VC0516	1255.74	1007.06	1504.42	1.49387	0.579059	0.162897	0.39936
VC0517	17061.6	14179.5	19943.6	1.40651	0.492115	0.227955	0.466214
VC0518	2587.19	2119.8	3054.57	1.44097	0.527043	0.20628	0.446168
VC0521	622.395	488.448	756.342	1.54846	0.630835	0.131224	0.357967
VC0530	359.839	289.357	430.321	1.48717	0.572566	0.169424	0.408392
VC0534	9.94472	18.0007	1.88877	0.104928	-3.25253	0.127488	0.354227
VC0535	1045.3	961.588	1129.01	1.17411	0.231569	0.584617	0.77949
VC0537	84.7137	86.6909	82.7364	0.954383	-0.0673597	0.896277	0.969454
VC0538	266.926	256.754	277.098	1.07924	0.11001	0.801056	0.921193
VC0541	66.4358	83.1093	49.7623	0.598757	-0.739956	0.115531	0.339218
VC0543	1172.5	989.934	1355.06	1.36884	0.452954	0.268547	0.504783
VC0545	11599.5	8732.53	14466.4	1.65661	0.728234	0.0769517	0.270451
VC0547	2917.01	3088.57	2745.45	0.888908	-0.169894	0.670312	0.842213
VC0549	1271.52	2249.11	293.933	0.130689	-2.93579	0.0148022	0.0972199
VC0550	1999.82	3779.22	220.424	0.0583252	-4.09974	0.00444702	0.0440974
VC0551	210.627	403.673	17.5803	0.0435508	-4.52116	4.74694e-06	0.000231204
VC0552	90.6216	81.7373	99.5058	1.21739	0.283787	0.546094	0.75368
VC0554	5353.49	3995.87	6711.11	1.67951	0.74804	0.074386	0.266853
VC0556	3653.09	3085	4221.18	1.36829	0.452377	0.267869	0.504783
VC0558	621.902	581.206	662.597	1.14004	0.189081	0.659459	0.833637
VC0560	4358.4	3793.71	4923.09	1.2977	0.375953	0.358004	0.590492
VC0565	426.839	355.538	498.139	1.40108	0.486544	0.255963	0.495759
VC0566	5526.51	4778.57	6274.44	1.31304	0.392907	0.397046	0.629194
VC0568	414.566	458.545	370.587	0.808181	-0.30725	0.462416	0.686782
VC0574	1941.3	2570.75	1311.85	0.510298	-0.970588	0.0184367	0.112661
VC0581	3746.92	3829.32	3664.52	0.956963	-0.0634656	0.87539	0.953704
VC0584	412.758	273.168	552.347	2.022	1.01579	0.0154918	0.100606
VC0587	241.4	231.629	251.171	1.08437	0.116852	0.775796	0.911148
VC0589	196.027	134.83	257.224	1.90776	0.931876	0.0474185	0.205026
VC0594	1117.44	1059.96	1174.92	1.10846	0.148551	0.729661	0.882335
VC0595	0.334818	0.297886	0.37175	1.24796	0.319573	1	1
VC0600	39.7458	38.4999	40.9918	1.06472	0.0904782	0.844222	0.943978
VC0601	932.962	753.94	1111.98	1.4749	0.560614	0.176847	0.417301
VC0602	1679.47	1655.64	1703.29	1.02878	0.0409281	0.909437	0.975478
VC0603	1687.92	1978.99	1396.85	0.705839	-0.502589	0.227288	0.466214
VC0604	13152.6	21720.5	4584.71	0.211078	-2.24415	1.65032e-07	1.43838e-05
VC0608	9461.83	8552.31	10371.4	1.2127	0.278218	0.488178	0.707281
VC0609	579.188	519.733	638.644	1.22879	0.297243	0.474812	0.697683
VC0610	3.7984	2.3049	5.2919	2.29593	1.19908	0.268228	0.504783
VC0611	200.784	281.361	120.207	0.427234	-1.2269	0.278437	0.51634
VC0612	1248.34	1927.66	569.014	0.295184	-1.76032	0.268501	0.504783
VC0613	320.122	577.549	62.6953	0.108554	-3.20351	0.269387	0.50557
VC0615	778.818	1467.14	90.4999	0.0616847	-4.01894	0.231735	0.469709
VC0616	179.428	351.675	7.18067	0.0204185	-5.61398	0.159602	0.396685
VC0617	107.663	213.475	1.85072	0.0086695	-6.84984	0.119365	0.344918
VC0619	2167.04	4253.51	80.5707	0.0189422	-5.72225	0.110578	0.329387
VC0620	7009.8	13471.8	547.768	0.0406602	-4.62024	0.0691343	0.254981
VC0622	2114	2427.99	1800	0.741354	-0.431766	0.430728	0.654991
VC0623	52.8732	57.4958	48.2506	0.839202	-0.252909	0.621221	0.804567
VC0624	79.9791	69.7967	90.1614	1.29177	0.369352	0.424285	0.64817
VC0626	2292.85	1612.92	2972.79	1.84311	0.882145	0.0335268	0.163521
VC0628	95.5159	143.89	47.1421	0.327626	-1.60988	0.000468804	0.00843848
VC0629	837.825	1217.01	458.639	0.376857	-1.40791	0.000895014	0.0137235
VC0630	237.281	226.581	247.982	1.09445	0.13021	0.760507	0.902149
VC0631	1398.06	891.173	1904.94	2.13757	1.09597	0.00822736	0.0659444
VC0632	435.124	362.098	508.149	1.40335	0.48887	0.248291	0.486016
VC0633	70207.1	78500.9	61913.3	0.788695	-0.342461	0.410919	0.640152
VC0634	0.141125	0.28225	0	0	#NAME?	1	1
VC0637	14639.1	14637.2	14641	1.00026	0.000373386	0.982049	1
VC0639	3389.21	2910.39	3868.03	1.32904	0.410386	0.314206	0.550812
VC0642	8774.46	6826.27	10722.7	1.57079	0.651493	0.112637	0.333679
VC0643	43804.9	34282.8	53326.9	1.5555	0.637378	0.118472	0.343589
VC0647	44696.9	39520.5	49873.3	1.26196	0.335669	0.407055	0.636555
VC0648	0.148943	0.297886	0	0	#NAME?	1	1
VC0650	265.076	254.42	275.733	1.08377	0.116058	0.782209	0.914787
VC0651	22.7625	37.5273	7.9976	0.213114	-2.2303	0.0194474	0.116684
VC0653	3428.75	3417.87	3439.63	1.00637	0.00915581	0.990521	1
VC0658	494.689	407.61	581.768	1.42727	0.513254	0.222395	0.46151
VC0659	3799.02	2331.21	5266.84	2.25927	1.17586	0.00466046	0.0453984
VC0660	1159.39	928.176	1390.6	1.4982	0.583233	0.157578	0.394405
VC0662	1648.08	946.906	2349.25	2.48098	1.31091	0.00169528	0.0217627
VC0663	3975.36	3218.64	4732.08	1.47021	0.556022	0.172999	0.413474
VC0664	6873.8	4252.27	9495.34	2.23301	1.15899	0.00515233	0.0476663
VC0665	5319.93	4900.9	5738.96	1.171	0.227742	0.590962	0.784474
VC0667	613.842	889.579	338.105	0.380073	-1.39565	0.0010124	0.0149395
VC0672	1642.04	1763.36	1520.71	0.862392	-0.213585	0.602074	0.79067
VC0676	25.4923	24.1772	26.8073	1.10878	0.148978	0.802634	0.921193
VC0677	234.953	207.595	262.31	1.26357	0.337501	0.420303	0.643869
VC0680	1076.3	950.184	1202.42	1.26546	0.339666	0.407815	0.636555
VC0681	190.557	169.868	211.245	1.24358	0.314504	0.4582	0.683961
VC0682	18924.7	15439.1	22410.4	1.45154	0.53758	0.188574	0.431921
VC0687	2984.09	4896.64	1071.53	0.21883	-2.19212	0.216164	0.454135
VC0689	456.292	625.028	287.557	0.46007	-1.12007	0.00824306	0.0659444
VC0691	42.998	40.2021	45.7939	1.13909	0.187885	0.738767	0.887163
VC0692	189.093	164.146	214.04	1.30396	0.3829	0.363763	0.597018
VC0694	350.259	370.222	330.297	0.892158	-0.164629	0.699314	0.861725
VC0695	777.735	622.53	932.941	1.49863	0.583643	0.157556	0.394405
VC0696	273.913	259.673	288.153	1.10968	0.15014	0.730616	0.882494
VC0698	4011.6	3066.46	4956.74	1.61644	0.692819	0.0919893	0.297528
VC0700	760.861	911.761	609.961	0.668992	-0.579939	0.167302	0.404457
VC0703	866.803	841.029	892.576	1.06129	0.0858197	0.83403	0.938284
VC0704	15.1206	15.8364	14.4047	0.909595	-0.136703	0.864952	0.953312
VC0705	887.814	1007.14	768.485	0.763033	-0.390182	0.341312	0.574988
VC0709	382.173	341.647	422.7	1.23724	0.307128	0.473123	0.697057
VC0711	3327.85	2451.35	4204.35	1.71511	0.778304	0.179366	0.420127
VC0714	1026.15	1000.53	1051.77	1.05122	0.072058	0.865519	0.953312
VC0717	1422.41	1213.89	1630.93	1.34356	0.42606	0.299238	0.537619
VC0718	25.7864	17.153	34.4198	2.00663	1.00477	0.0634711	0.246789
VC0720	121.156	133.493	108.819	0.815168	-0.294831	0.514721	0.729252
VC0722	1001.09	1168.27	833.908	0.713797	-0.486414	0.237895	0.476941
VC0723	759.06	909.166	608.954	0.669794	-0.57821	0.163024	0.39936
VC0724	399.699	406.797	392.602	0.965105	-0.0512427	0.912478	0.975478
VC0725	359.847	385.311	334.383	0.867826	-0.204522	0.622224	0.805002
VC0732	79.8477	77.3455	82.3499	1.0647	0.0904503	0.827461	0.93343
VC0734	177.583	299.94	55.2256	0.184122	-2.44127	0.000323056	0.00652416
VC0736	388.407	654.91	121.904	0.186138	-2.42556	0.0668886	0.250605
VC0739	313.697	248.513	378.882	1.52459	0.608426	0.151941	0.388524
VC0741	1565.53	1161.94	1969.12	1.69468	0.761016	0.0684158	0.25376
VC0743	4967.39	3595.22	6339.57	1.76334	0.818307	0.0499189	0.212508
VC0745	3.57546	4.37446	2.77645	0.634696	-0.655863	0.575832	0.774137
VC0748	1945.61	1126.38	2764.84	2.45463	1.2955	0.00193882	0.0239556
VC0752	3141.87	2039.95	4243.78	2.08034	1.05682	0.0111289	0.0809125
VC0755	4508.37	5271.16	3745.58	0.71058	-0.49293	0.229389	0.466668
VC0757	630.989	472.239	789.74	1.67233	0.741862	0.0759141	0.269659
VC0758	1816.69	1650.94	1982.45	1.2008	0.263998	0.52917	0.743854
VC0759	1338.97	1177.74	1500.2	1.2738	0.349139	0.403863	0.63333
VC0760	2794.18	2498.54	3089.82	1.23665	0.306433	0.467099	0.690367
VC0762	819.237	679.385	959.088	1.4117	0.497435	0.227473	0.466214
VC0763	4596.27	3778.59	5413.94	1.43279	0.51883	0.204808	0.445095
VC0766	530.476	354.464	706.488	1.99311	0.995025	0.0178824	0.110087
VC0767	3966.73	1513.89	6419.57	4.24045	2.08422	1.19916e-06	8.27421e-05
VC0768	3629.11	1481.38	5776.83	3.89963	1.96334	4.34712e-06	0.000218147
VC0769	226.95	277.067	176.834	0.638234	-0.647842	0.155978	0.39375
VC0771	201.278	110.657	291.899	2.63788	1.39938	0.0553025	0.225569
VC0772	145.521	118.411	172.632	1.4579	0.543888	0.349543	0.581188
VC0773	43.5482	25.9731	61.1233	2.35333	1.2347	0.179892	0.420764
VC0775	134.637	103.093	166.181	1.61195	0.688804	0.202894	0.44415
VC0776	52.3554	35.5844	69.1264	1.9426	0.957992	0.0448001	0.198848
VC0777	9.89945	7.28292	12.516	1.71854	0.78118	0.266036	0.504646
VC0778	4.14318	3.77869	4.50767	1.19292	0.254494	0.864685	0.953312
VC0783	96.1738	107.874	84.4738	0.783081	-0.352766	0.425544	0.648896
VC0784	1077.63	1891.34	263.92	0.139541	-2.84124	0.0770027	0.270451
VC0786	92.4517	135.604	49.2997	0.363557	-1.45975	0.00149769	0.019684
VC0787	9.27781	10.9678	7.5878	0.691824	-0.531524	0.493325	0.712246
VC0791	43.2216	55.7015	30.7417	0.5519	-0.857521	0.08549	0.281454
VC0792	10.33	12.1437	8.5162	0.701285	-0.511927	0.465861	0.689425
VC0795	0.996634	0.878016	1.11525	1.27019	0.345048	1	1
VC0796	5.37195	5.78571	4.9582	0.856973	-0.222678	0.875714	0.953704
VC0799	15.4603	19.411	11.5095	0.592937	-0.754048	0.223618	0.462889
VC0806	737.409	407.77	1067.05	2.61679	1.3878	0.00103695	0.014998
VC0809	418.726	383.338	454.114	1.18463	0.24444	0.56554	0.766395
VC0811	13.7946	13.0296	14.5596	1.11743	0.160186	0.845413	0.944672
VC0812	2257.24	2399.63	2114.84	0.881319	-0.182263	0.638342	0.819453
VC0815	233.246	167.832	298.66	1.77951	0.831482	0.0533714	0.221512
VC0817	49.9483	47.1003	52.7963	1.12093	0.164701	0.723737	0.879752
VC0819	84.3438	83.8841	84.8035	1.01096	0.0157276	0.980337	1
VC0820	690.3	681.893	698.708	1.02466	0.0351449	0.931595	0.985135
VC0821	110.265	121.027	99.502	0.822144	-0.282536	0.531044	0.745262
VC0822	1365.29	1411.01	1319.56	0.935189	-0.0966707	0.816722	0.928997
VC0825	175.289	117.469	233.109	1.98444	0.988732	0.0226544	0.128478
VC0826	1159.77	1333.05	986.486	0.74002	-0.434365	0.312615	0.550675
VC0828	486.983	346.239	627.726	1.81298	0.858365	0.0390799	0.182815
VC0829	94.4573	95.8393	93.0754	0.971161	-0.0422174	0.941434	0.991739
VC0831	198.107	154.95	241.264	1.55705	0.638816	0.13503	0.362413
VC0835	187.27	166.544	207.996	1.2489	0.320654	0.445998	0.67082
VC0837	1.97269	2.05392	1.89145	0.920896	-0.11889	1	1
VC0838	13.0088	7.93345	18.0842	2.27949	1.18871	0.0844945	0.280407
VC0840	593.505	448.376	738.633	1.64735	0.720148	0.0839992	0.279323
VC0845	2013.11	1941.98	2084.23	1.07325	0.101987	0.794249	0.918575
VC0847	916.273	798.47	1034.08	1.29507	0.37303	0.368902	0.602468
VC0848	26.8143	25.5572	28.0713	1.09837	0.135369	0.802355	0.921193
VC0852	1418.36	1268.1	1568.63	1.23699	0.306832	0.459315	0.684015
VC0855	33012.3	18787	47237.7	2.51439	1.33021	0.00152704	0.0199116
VC0856	715.993	379.222	1052.76	2.77612	1.47307	0.000701375	0.011387
VC0860	8.96886	8.11407	9.82365	1.21069	0.275834	0.728939	0.882335
VC0863	1569.05	1098.43	2039.68	1.8569	0.892899	0.0330086	0.162685
VC0866	702.159	714.051	690.267	0.966692	-0.0488717	0.905931	0.973538
VC0869	1709.34	1189.13	2229.56	1.87495	0.906854	0.105319	0.323018
VC0875	4637.01	3527.13	5746.89	1.62934	0.704286	0.0885084	0.289092
VC0880	1158.51	1716.53	600.493	0.349829	-1.51528	0.014853	0.0972199
VC0886	7.95612	11.3204	4.5918	0.40562	-1.3018	0.100224	0.314894
VC0889	3401.14	2877.67	3924.62	1.36382	0.447653	0.286949	0.524579
VC0892	72.8568	71.8984	73.8151	1.02666	0.0379571	0.943517	0.993283
VC0894	1758.42	1179.32	2337.51	1.98207	0.98701	0.0172588	0.109504
VC0896	47.8312	31.8605	63.802	2.00254	1.00183	0.0399667	0.184874
VC0899	2442.61	3137.69	1747.53	0.556948	-0.844387	0.282256	0.519929
VC0900	3615.98	3464.7	3767.27	1.08733	0.120786	0.771627	0.909169
VC0901	818.932	686.39	951.475	1.3862	0.471136	0.260517	0.498171
VC0907	1.42741	0.854566	2.00025	2.34067	1.22692	0.654837	0.831602
VC0909	5.28239	2.89285	7.67193	2.65203	1.4071	0.130919	0.357967
VC0910	14277.5	13709.8	14845.1	1.08281	0.114778	0.790769	0.918575
VC0911	11364.4	11087.5	11641.3	1.04995	0.070317	0.870416	0.953312
VC0913	136.975	149.072	124.878	0.8377	-0.255495	0.55348	0.758683
VC0914	1224.6	1363.74	1085.45	0.795936	-0.329277	0.432993	0.656626
VC0917	3926.41	4296.77	3556.06	0.827612	-0.272973	0.76922	0.909169
VC0918	2373.11	2525.21	2221.02	0.879538	-0.185182	0.863291	0.953312
VC0920	289.87	273.2	306.539	1.12203	0.16611	0.792953	0.918575
VC0921	775.274	791.734	758.813	0.95842	-0.0612702	0.986623	1
VC0922	930.13	1021.74	838.52	0.820678	-0.285113	0.702255	0.861983
VC0924	1659.51	1977.92	1341.09	0.678029	-0.560582	0.342059	0.57566
VC0925	392.241	471.505	312.977	0.663783	-0.591216	0.309583	0.548309
VC0926	819.063	949.393	688.734	0.725446	-0.46306	0.44594	0.67082
VC0928	46.8909	56.4614	37.3203	0.660988	-0.597303	0.225208	0.464261
VC0929	405.291	359.587	450.996	1.25421	0.326774	0.432156	0.655958
VC0930	21628	19175.5	24080.5	1.2558	0.328605	0.420201	0.643869
VC0931	565.67	478.034	653.306	1.36665	0.450645	0.282905	0.520546
VC0934	6812.44	6514.21	7110.67	1.09156	0.126395	0.770416	0.909169
VC0935	3763.94	3904.51	3623.36	0.927995	-0.107811	0.793936	0.918575
VC0937	10891.8	9999.85	11783.8	1.1784	0.236825	0.575308	0.774137
VC0941	6144.96	6053.18	6236.75	1.03033	0.0431013	0.917803	0.977416
VC0943	387.273	298.435	476.111	1.59536	0.673884	0.107058	0.325356
VC0947	1646.63	1510.6	1782.66	1.1801	0.238912	0.580919	0.776434
VC0949	94.6246	61.2354	128.014	2.09052	1.06386	0.0189146	0.114316
VC0950	1508.3	1206.67	1809.93	1.49994	0.584901	0.162119	0.398987
VC0953	150.081	120.614	179.549	1.48862	0.573978	0.192351	0.437251
VC0956	12996	10744.3	15247.7	1.41915	0.505031	0.218194	0.456224
VC0958	1484.99	1510.19	1459.79	0.966626	-0.0489707	0.894417	0.968074
VC0961	352.298	277.184	427.413	1.54198	0.624787	0.142117	0.373329
VC0962	1857.34	1200.44	2514.24	2.09444	1.06657	0.0101764	0.0766002
VC0963	444.983	426.607	463.36	1.08615	0.119226	0.772848	0.909169
VC0965	10797	10691	10903.1	1.01984	0.0283373	0.930067	0.984148
VC0970	285.168	262.526	307.81	1.17249	0.229576	0.589576	0.784208
VC0971	1433.01	1328.46	1537.56	1.15741	0.210895	0.611298	0.798351
VC0972	3220.82	5371.45	1070.19	0.199237	-2.32744	0.203375	0.444313
VC0977	498.84	345.805	651.875	1.88509	0.914636	0.0991556	0.313418
VC0981	737.585	797.251	677.918	0.850319	-0.233924	0.572884	0.772127
VC0985	11472.9	7523.8	15422	2.04976	1.03546	0.0277323	0.144511
VC0987	89.1878	72.9796	105.396	1.44418	0.530253	0.243619	0.48347
VC0988	2640.8	1893.18	3388.43	1.78981	0.83981	0.0429078	0.192041
VC0991	7843.15	9558.78	6127.52	0.641036	-0.641522	0.644239	0.825104
VC0992	509.574	585.408	433.74	0.740919	-0.432612	0.30231	0.539468
VC0993	1527.53	1489.34	1565.71	1.05128	0.0721419	0.870204	0.953312
VC0994	171.334	139.046	203.621	1.46442	0.550325	0.211219	0.450167
VC0995	5114.08	5076.36	5151.8	1.01486	0.0212831	0.971782	1
VC0997	7740.74	5959.8	9521.67	1.59765	0.675949	0.0991735	0.313418
VC0998	5530.25	6425.53	4634.97	0.721336	-0.471256	0.252269	0.492638
VC1000	705.591	547.093	864.089	1.57942	0.659394	0.113661	0.335406
VC1001	706.716	726.109	687.322	0.946582	-0.0792012	0.839928	0.941083
VC1004	741.68	623.988	859.371	1.37722	0.461764	0.271284	0.505907
VC1005	1111.6	766.506	1456.68	1.90042	0.926318	0.0267322	0.143264
VC1014	102.49	83.9067	121.074	1.44296	0.529034	0.247041	0.48601
VC1015	2531.15	2290.64	2771.65	1.20999	0.274991	0.510741	0.728413
VC1018	2204.73	2165.78	2243.67	1.03596	0.0509694	0.898758	0.969857
VC1021	2010.11	2185.36	1834.87	0.839619	-0.252194	0.540471	0.750491
VC1024	354.405	358.514	350.296	0.977077	-0.0334558	0.938495	0.98969
VC1033	2378.96	2570.26	2187.66	0.851145	-0.232524	0.580564	0.776434
VC1034	4187.88	4682.96	3692.8	0.788562	-0.342704	0.403431	0.633253
VC1036	7355.1	5715.23	8994.96	1.57386	0.654305	0.111906	0.332704
VC1037	477.847	410.952	544.743	1.32556	0.406604	0.329381	0.564882
VC1039	4764.51	4590.75	4938.27	1.0757	0.105277	0.789436	0.918575
VC1042	59.6986	51.46	67.9373	1.3202	0.400753	0.401616	0.631887
VC1043	10080.6	9681.82	10479.4	1.08238	0.114209	0.799765	0.921193
VC1044	53.9042	59.0651	48.7432	0.825246	-0.277105	0.547164	0.754457
VC1046	620.278	954.556	286	0.299615	-1.73882	0.0724856	0.263816
VC1047	758.582	1175.85	341.318	0.290274	-1.78451	0.0609671	0.241602
VC1050	150.807	180.678	120.937	0.669352	-0.579162	0.33641	0.57138
VC1054	3488.8	3270.71	3706.89	1.13336	0.180606	0.66577	0.838751
VC1060	717.119	686.839	747.399	1.08817	0.121905	0.760353	0.902149
VC1061	75.2529	108.703	41.8029	0.384561	-1.37871	0.261832	0.499532
VC1067	1113.38	1091.24	1135.53	1.04058	0.0573944	0.888537	0.964231
VC1069	102.171	130.639	73.7031	0.564175	-0.825787	0.0656644	0.248794
VC1071	28.2925	26.5134	30.0716	1.1342	0.18168	0.732791	0.884477
VC1073	240.682	195.928	285.436	1.45684	0.542841	0.206649	0.446168
VC1079	3.71291	2.86939	4.55642	1.58794	0.667157	0.58002	0.776434
VC1081	76.5538	133.729	19.379	0.144913	-2.78674	0.189552	0.432516
VC1084	66.1584	113.611	18.7063	0.164652	-2.6025	0.172826	0.413474
VC1085	30.9344	46.1693	15.6996	0.340043	-1.55621	0.113827	0.335406
VC1086	204.118	284.879	123.357	0.433015	-1.20751	0.157379	0.394405
VC1087	258.202	323.739	192.664	0.595123	-0.74874	0.177407	0.417308
VC1088	43.8297	49.2645	38.3949	0.779361	-0.359636	0.480276	0.703216
VC1091	23307.4	41485.9	5128.9	0.12363	-3.0159	9.61818e-12	1.99096e-09
VC1092	487.892	896.047	79.7367	0.0889872	-3.49026	4.39148e-14	1.81807e-11
VC1096	7.52939	6.98507	8.0737	1.15585	0.208956	0.848969	0.947297
VC1097	21018.5	10547.9	31489.2	2.98536	1.5779	0.000184864	0.00432584
VC1098	4908.74	2478.55	7338.93	2.96097	1.56607	0.000185468	0.00432584
VC1101	393.443	550.047	236.839	0.43058	-1.21565	0.00424297	0.0428436
VC1102	24.2081	39.9354	8.48083	0.212364	-2.23539	0.000125376	0.0031942
VC1104	258.379	242.423	274.335	1.13164	0.17841	0.678725	0.846107
VC1110	10222.6	7799.28	12645.9	1.62142	0.697257	0.0889288	0.289894
VC1111	27.1914	19.16	35.2227	1.83834	0.878405	0.102056	0.315896
VC1112	23.76	16.5573	30.9627	1.87004	0.903067	0.109629	0.328504
VC1113	12.8081	9.4307	16.1855	1.71625	0.779261	0.263952	0.501618
VC1117	30.0577	23.927	36.1884	1.51245	0.596888	0.259672	0.497705
VC1120	228.844	276.827	180.861	0.653335	-0.614104	0.413601	0.642517
VC1122	159.79	162.826	156.755	0.962718	-0.0548148	0.952625	0.995926
VC1126	2102.09	1411.14	2793.04	1.97927	0.98497	0.0173854	0.109655
VC1128	65.2506	50.6906	79.8106	1.57447	0.654862	0.157227	0.394405
VC1129	907.581	580.203	1234.96	2.12849	1.08983	0.0086379	0.0677932
VC1131	1334.16	970.648	1697.68	1.74901	0.806542	0.0512103	0.215065
VC1132	291.005	403.584	178.426	0.442104	-1.17754	0.00642535	0.056002
VC1133	290.721	421.811	159.631	0.378441	-1.40186	0.00121815	0.0165349
VC1134	65.8823	98.6697	33.0949	0.335411	-1.576	0.00104337	0.014998
VC1135	117.694	175.404	59.985	0.341983	-1.548	0.000607598	0.0102672
VC1140	72.7194	120.703	24.7363	0.204936	-2.28676	0.0125853	0.0872022
VC1141	11978.8	19876.4	4081.17	0.205327	-2.284	2.02003e-07	1.67258e-05
VC1144	5466.03	6065.05	4867.01	0.802468	-0.317483	0.449301	0.674562
VC1145	838.833	682.399	995.267	1.45848	0.544467	0.185067	0.429232
VC1147	220.383	359.522	81.2442	0.225979	-2.14574	0.054778	0.225093
VC1149	3266.31	3778.23	2754.39	0.729015	-0.45598	0.264137	0.501618
VC1156	215.813	362.243	69.3821	0.191534	-2.38432	0.0551772	0.225569
VC1158	3519.03	3779.17	3258.88	0.862326	-0.213694	0.608037	0.795912
VC1159	280.743	331.56	229.927	0.693472	-0.52809	0.22398	0.46306
VC1160	288.192	211.361	365.023	1.72701	0.788278	0.0624222	0.245467
VC1161	663.552	551.078	776.027	1.4082	0.493852	0.234964	0.473934
VC1163	91.3463	72.0374	110.655	1.53608	0.619251	0.172972	0.413474
VC1166	6013.72	5086.72	6940.73	1.36448	0.44835	0.27454	0.510829
VC1168	535.676	630.608	440.745	0.69892	-0.5168	0.224279	0.463101
VC1169	0.493631	0.580136	0.407126	0.701777	-0.510916	1	1
VC1170	206.347	273.411	139.283	0.509427	-0.973051	0.0239471	0.13273
VC1171	388.19	398.086	378.294	0.950283	-0.0735711	0.858586	0.952962
VC1172	0.148943	0.297886	0	0	#NAME?	1	1
VC1174	56.6851	51.0206	62.3496	1.22205	0.289301	0.537569	0.748708
VC1179	290.735	217.288	364.182	1.67603	0.745048	0.0760988	0.269659
VC1180	1103.16	998.961	1207.36	1.20862	0.273356	0.522647	0.736599
VC1181	1083.13	1006.23	1160.04	1.15286	0.205221	0.626662	0.809479
VC1182	21.3107	20.3359	22.2855	1.09587	0.132074	0.811962	0.927938
VC1183	100.493	163.367	37.6187	0.230271	-2.11859	0.00307277	0.0336658
VC1184	147.03	242.762	51.2967	0.211304	-2.24261	0.0175475	0.109655
VC1185	100.354	123.64	77.0675	0.623323	-0.681949	0.125816	0.351944
VC1188	2905.81	2791.54	3020.07	1.08186	0.113519	0.795282	0.919042
VC1190	489.532	325.371	653.692	2.00907	1.00653	0.0178777	0.110087
VC1194	289.206	292.022	286.39	0.980713	-0.0280964	0.981943	1
VC1198	3116.1	4756.17	1476.04	0.310343	-1.68807	0.00248416	0.0281765
VC1200	514.398	619.215	409.582	0.661454	-0.596288	0.152031	0.388524
VC1202	244.282	419.87	68.6942	0.163608	-2.61168	0.079856	0.277236
VC1203	569.952	1034.53	105.369	0.101852	-3.29546	0.159779	0.396685
VC1204	23.6463	42.9637	4.32885	0.100756	-3.31106	0.161767	0.398987
VC1205	217.875	366.396	69.3529	0.189284	-2.40137	0.167065	0.404457
VC1207	44.5081	37.1521	51.8641	1.39599	0.481292	0.337731	0.572917
VC1211	302.807	327.917	277.697	0.846852	-0.239818	0.586114	0.780856
VC1212	448.851	402.382	495.319	1.23097	0.29979	0.46829	0.691166
VC1213	5.43061	4.00623	6.855	1.71109	0.774913	0.417349	0.643564
VC1214	807.029	775.299	838.758	1.08185	0.113501	0.791166	0.918575
VC1216	779.298	907.214	651.382	0.718003	-0.477939	0.253369	0.493623
VC1219	54.418	45.736	63.0999	1.37966	0.46431	0.339286	0.574233
VC1220	6303.84	4313.03	8294.65	1.92316	0.94348	0.0229665	0.129629
VC1228	51.599	54.3293	48.8687	0.899489	-0.152822	0.736329	0.886808
VC1229	3.2345	1.4347	5.0343	3.50895	1.81104	0.136513	0.364622
VC1234	479.562	403.3	555.824	1.37819	0.462774	0.270492	0.50557
VC1236	140.351	157.414	123.287	0.7832	-0.352547	0.418786	0.643711
VC1237	595.818	614.466	577.17	0.939302	-0.0903391	0.814504	0.927938
VC1242	32.3762	44.7494	20.003	0.447	-1.16165	0.0284111	0.147129
VC1248	58.4237	85.0712	31.7762	0.373525	-1.42072	0.198934	0.442193
VC1250	308.502	280.354	336.649	1.2008	0.263994	0.533575	0.746284
VC1252	176.545	221.527	131.563	0.593893	-0.751725	0.0858386	0.281483
VC1255	1419.6	1106.19	1733.01	1.56665	0.647687	0.121863	0.345557
VC1256	10819.7	8282.64	13356.7	1.61261	0.689401	0.0977117	0.310875
VC1257	141.848	118.487	165.209	1.39432	0.479557	0.26785	0.504783
VC1258	20751.8	17970.4	23533.2	1.30955	0.389074	0.349555	0.581188
VC1259	347.614	160.827	534.401	3.32283	1.73241	5.6942e-05	0.00177917
VC1261	84.1893	62.8499	105.529	1.67906	0.747652	0.0971021	0.310427
VC1264	3102.38	2662.47	3542.29	1.33045	0.411917	0.32158	0.554725
VC1265	1336.95	1005.47	1668.43	1.65935	0.730619	0.0801324	0.277502
VC1266	26.2052	16.6823	35.728	2.14166	1.09873	0.0418246	0.190165
VC1267	45.8549	34.7213	56.9884	1.64131	0.714849	0.146888	0.380668
VC1268	824.272	805.177	843.367	1.04743	0.0668553	0.864559	0.953312
VC1273	30.365	34.8323	25.8976	0.743494	-0.427608	0.417384	0.643564
VC1275	65.9237	92.7737	39.0737	0.421172	-1.24752	0.00837799	0.0663825
VC1276	163.131	268.564	57.6985	0.214841	-2.21866	0.022021	0.126621
VC1279	1930.94	1991.27	1870.62	0.939412	-0.0901706	0.813677	0.927938
VC1280	95.7282	125.627	65.8296	0.524009	-0.932337	0.295536	0.535208
VC1282	57.7841	78.853	36.7151	0.465614	-1.10279	0.0404261	0.18591
VC1284	122.548	150.938	94.1585	0.623822	-0.680794	0.125062	0.351023
VC1286	148.089	188.406	107.772	0.572024	-0.805853	0.0627007	0.245467
VC1287	1927.64	1861.93	1993.35	1.07058	0.0983942	0.816799	0.928997
VC1288	2318.64	2540.29	2096.99	0.825496	-0.276668	0.503653	0.722747
VC1289	3988.9	2890.18	5087.63	1.76032	0.815836	0.0487578	0.209179
VC1291	1492.53	1598.66	1386.4	0.867225	-0.205521	0.615896	0.802458
VC1293	397.75	487.853	307.648	0.630616	-0.665167	0.190525	0.433989
VC1295	103.379	102.558	104.199	1.016	0.0229054	0.960634	0.99752
VC1296	151.781	117.705	185.857	1.57901	0.659023	0.13538	0.362767
VC1297	5424.68	3893.05	6956.3	1.78685	0.837417	0.0421368	0.19065
VC1298	431.375	697.021	165.73	0.237769	-2.07237	0.00177008	0.0225481
VC1300	2537.55	1248.02	3827.07	3.06651	1.6166	0.000133336	0.0032956
VC1301	943.933	703.407	1184.46	1.68389	0.751796	0.0770852	0.270451
VC1303	490.061	457.98	522.142	1.1401	0.189156	0.65218	0.82977
VC1304	2862.51	4354.13	1370.89	0.314849	-1.66727	0.0154847	0.100606
VC1306	339.591	397.122	282.059	0.710258	-0.493584	0.240203	0.479249
VC1308	2799.22	2544.7	3053.74	1.20004	0.263084	0.516362	0.730077
VC1312	1060.22	456.022	1664.42	3.64986	1.86784	1.22844e-05	0.000521616
VC1313	1024.25	472.683	1575.82	3.33378	1.73716	4.36995e-05	0.00144733
VC1314	417.617	736.885	98.3487	0.133465	-2.90546	0.00779735	0.0629873
VC1315	265.202	481.782	48.621	0.100919	-3.30873	0.00129257	0.017262
VC1319	8772.09	8164.33	9379.85	1.14888	0.200231	0.628992	0.810623
VC1321	2711.32	3158.01	2264.63	0.717107	-0.47974	0.247114	0.48601
VC1327	376.597	718.875	34.3197	0.0477409	-4.38863	0.162151	0.398987
VC1328	1.47554	2.57934	0.37175	0.144126	-2.7946	0.196686	0.438802
VC1329	355.776	69.7559	641.796	9.2006	3.20173	3.0331e-12	1.00456e-09
VC1330	26.982	21.379	32.5851	1.52417	0.60802	0.267835	0.504783
VC1332	55.0696	75.921	34.2182	0.450708	-1.14973	0.0361782	0.172158
VC1334	21.7162	38.4008	5.03163	0.131029	-2.93204	0.196957	0.438802
VC1335	58.0292	74.7756	41.2828	0.552089	-0.857027	0.0699871	0.256413
VC1337	42.9179	72.2753	13.5605	0.187623	-2.41409	0.000119318	0.00313635
VC1338	151.448	226.708	76.1885	0.336064	-1.57319	0.000415892	0.00773839
VC1339	17.9343	26.7964	9.07212	0.338557	-1.56253	0.0105938	0.0786699
VC1340	110.534	155.703	65.3643	0.4198	-1.25223	0.00587531	0.0528778
VC1342	424.681	235.138	614.224	2.61219	1.38526	0.00108655	0.0151311
VC1343	92.7502	148.253	37.2475	0.251243	-1.99284	0.0473281	0.205026
VC1344	107.481	128.587	86.3751	0.671723	-0.574062	0.201386	0.443838
VC1345	21.0788	26.2085	15.9491	0.608547	-0.716558	0.212031	0.450735
VC1346	6.02099	8.99989	3.04208	0.338013	-1.56485	0.0832291	0.278608
VC1348	59.5414	61.0713	58.0116	0.9499	-0.074153	0.903742	0.971952
VC1349	1779.21	2187.94	1370.47	0.626373	-0.674905	0.106596	0.325087
VC1353	1093.97	1186.31	1001.63	0.84433	-0.244121	0.553843	0.758683
VC1354	204.624	137.379	271.869	1.97897	0.98475	0.0206804	0.12231
VC1360	4.90556	6.33457	3.47655	0.548821	-0.865591	0.372715	0.606302
VC1361	18.4546	29.7206	7.1887	0.241876	-2.04766	0.000997313	0.0148788
VC1362	19.8301	29.8066	9.85367	0.330587	-1.5969	0.00747975	0.0622435
VC1363	358.991	315.96	402.021	1.27238	0.347526	0.408276	0.636633
VC1365	10.8869	5.88734	15.8864	2.6984	1.4321	0.0339346	0.163845
VC1367	637.813	830.457	445.168	0.536053	-0.899553	0.0325196	0.160754
VC1369	13.8725	15.2563	12.4886	0.818588	-0.288791	0.683868	0.850214
VC1370	66.7927	83.7903	49.795	0.594281	-0.750782	0.112405	0.333589
VC1372	307.448	345.719	269.177	0.778602	-0.361043	0.401575	0.631887
VC1373	818.635	616.31	1020.96	1.65657	0.728199	0.0819808	0.278608
VC1374	1050.7	766.184	1335.22	1.74269	0.801317	0.0541018	0.223423
VC1376	695.871	961.426	430.317	0.447582	-1.15977	0.196747	0.438802
VC1382	5139.19	3886.74	6391.65	1.64447	0.717627	0.0826681	0.278608
VC1386	104.081	76.7965	131.365	1.71056	0.774465	0.0804058	0.277502
VC1388	0.66048	0.580136	0.740824	1.27698	0.352739	1	1
VC1391	528.806	520.555	537.058	1.0317	0.0450275	0.913153	0.975478
VC1392	141.65	166.483	116.817	0.701674	-0.511126	0.241457	0.48117
VC1394	47.0011	52.8556	41.1466	0.778473	-0.361281	0.463291	0.687236
VC1397	79.8979	83.7434	76.0523	0.908159	-0.138983	0.766264	0.907677
VC1401	3.43918	3.77088	3.10748	0.824072	-0.279157	0.875458	0.953704
VC1402	56.5787	70.5497	42.6076	0.603938	-0.727528	0.121851	0.345557
VC1403	17.2619	17.3806	17.1431	0.986339	-0.0198446	1	1
VC1405	175.349	192.387	158.31	0.822869	-0.281265	0.514792	0.729252
VC1406	144.862	174.716	115.009	0.658261	-0.603269	0.167221	0.404457
VC1407	492.907	354.325	631.49	1.78224	0.833688	0.0470385	0.205026
VC1409	1794.9	1447.42	2142.37	1.48013	0.565722	0.21811	0.456224
VC1410	721.518	537.594	905.443	1.68425	0.752108	0.0710047	0.258995
VC1411	1136.37	730.688	1542.05	2.11041	1.07752	0.00922039	0.0713503
VC1413	211.975	298.941	125.008	0.418169	-1.25784	0.00404819	0.0413815
VC1414	2855.16	3637.83	2072.49	0.569704	-0.811715	0.0509027	0.214491
VC1416	206.79	243.14	170.44	0.700996	-0.512522	0.230382	0.468113
VC1418	490.64	561.724	419.555	0.746906	-0.421002	0.313987	0.550812
VC1422	324.188	176.563	471.813	2.6722	1.41803	0.000973802	0.0146601
VC1423	937.298	991.932	882.664	0.889843	-0.168378	0.703682	0.861983
VC1424	505.492	432.486	578.498	1.33761	0.419659	0.316012	0.552021
VC1425	1123.2	703.562	1542.84	2.1929	1.13284	0.00685321	0.0579027
VC1428	340.014	348.292	331.736	0.952465	-0.0702621	0.869124	0.953312
VC1429	110.103	92.4829	127.723	1.38104	0.465759	0.290718	0.529625
VC1432	9.20282	12.3322	6.07345	0.492488	-1.02184	0.269885	0.50557
VC1433	33.0239	34.4476	31.6001	0.917336	-0.124477	0.803044	0.921193
VC1437	1614.77	1935.07	1294.46	0.668951	-0.580027	0.159516	0.396685
VC1439	361.493	396.398	326.589	0.823892	-0.279473	0.508403	0.727671
VC1442	3934.38	4434.72	3434.04	0.774353	-0.368937	0.359933	0.593083
VC1444	184.343	186.247	182.439	0.97955	-0.0298091	0.949621	0.994041
VC1445	499.009	522.264	475.754	0.910945	-0.134564	0.746373	0.893729
VC1446	352.24	136.799	567.682	4.14976	2.05303	2.57566e-06	0.000142177
VC1447	126.456	62.2697	190.643	3.06157	1.61427	0.000338344	0.00667022
VC1448	341.811	179.852	503.771	2.80104	1.48596	0.000522801	0.00901832
VC1451	35015.7	11626.1	58405.2	5.02364	2.32873	6.67465e-08	7.36881e-06
VC1454	5.37094	5.48001	5.26187	0.960194	-0.0586016	1	1
VC1458	27.0086	26.608	27.4093	1.03011	0.0428053	0.9587	0.997353
VC1460	128.908	127.863	129.953	1.01634	0.0233841	0.9472	0.99339
VC1463	3.12907	2.88504	3.3731	1.16917	0.225483	0.924596	0.982754
VC1465	11.7059	12.4181	10.9936	0.885285	-0.175787	0.842535	0.943366
VC1469	30.678	29.6025	31.7535	1.07266	0.101195	0.839038	0.940722
VC1471	35.8256	34.7846	36.8666	1.05985	0.0838645	0.875112	0.953704
VC1475	40.7361	34.6673	46.8049	1.35012	0.433084	0.386055	0.620084
VC1477	323.705	338.556	308.855	0.912271	-0.132466	0.757408	0.901055
VC1479	540.315	702.852	377.778	0.537493	-0.895681	0.0335731	0.163521
VC1482	1336.03	1069.68	1602.38	1.498	0.583041	0.153946	0.391376
VC1485	6568.47	5954.8	7182.15	1.20611	0.270361	0.513824	0.729128
VC1486	2193.51	1499.4	2887.61	1.92584	0.945486	0.0230139	0.129629
VC1488	3318.63	2536.85	4100.41	1.61634	0.692728	0.0924298	0.297789
VC1491	159.26	114.936	203.585	1.77129	0.824797	0.05594	0.227608
VC1492	22791.7	32294.6	13288.7	0.411484	-1.28109	0.0305376	0.154649
VC1494	4876.37	6171.25	3581.48	0.580348	-0.785009	0.0595674	0.238269
VC1496	10815.1	9445.04	12185.1	1.2901	0.367486	0.368427	0.602285
VC1499	938.037	616.303	1259.77	2.04408	1.03145	0.0135488	0.0921375
VC1500	128.141	119.342	136.94	1.14746	0.198441	0.652263	0.82977
VC1501	719.119	694.23	744.008	1.0717	0.0999038	0.811608	0.927938
VC1502	537.552	352.802	722.303	2.04733	1.03375	0.013957	0.0943381
VC1503	2.50396	2.30489	2.70303	1.17273	0.229877	0.991043	1
VC1507	1434.67	1226.22	1643.12	1.33999	0.422219	0.30862	0.547189
VC1511	23.3493	42.8831	3.8156	0.0889769	-3.49043	9.57907e-08	9.91434e-06
VC1514	286.934	490.073	83.7953	0.170985	-2.54806	1.17599e-08	1.7704e-06
VC1516	694.104	1175.34	212.873	0.181117	-2.46501	1.81635e-08	2.31375e-06
VC1519	6.65411	9.52533	3.7829	0.397141	-1.33228	0.120966	0.344918
VC1520	3829.87	2351.38	5308.36	2.25755	1.17476	0.00456377	0.0447196
VC1521	269.141	309.324	228.958	0.740187	-0.434039	0.304375	0.541984
VC1522	162.97	204.178	121.762	0.596353	-0.745761	0.0849968	0.280948
VC1523	195.214	258.796	131.633	0.508634	-0.975301	0.0235869	0.131959
VC1527	482.599	551.977	413.22	0.748618	-0.417698	0.312838	0.550675
VC1532	149.253	166.087	132.419	0.79729	-0.326823	0.511851	0.728413
VC1535	16.9253	17.0358	16.8148	0.987028	-0.0188371	1	1
VC1539	230.969	322.129	139.808	0.434013	-1.20419	0.0312124	0.156156
VC1540	1158.65	955.522	1361.78	1.42517	0.511131	0.209216	0.44995
VC1541	21.8445	10.8029	32.8861	3.04421	1.60607	0.00471381	0.0456495
VC1543	1556.04	768.093	2343.99	3.0517	1.60961	0.00014227	0.00341448
VC1547	1298.56	542.215	2054.92	3.78986	1.92214	6.60797e-06	0.000303967
VC1549	17.7302	20.9795	14.4808	0.69024	-0.534831	0.370827	0.604419
VC1552	15.9734	18.1413	13.8054	0.760993	-0.394045	0.520735	0.734529
VC1557	172.912	177.13	168.695	0.952377	-0.070396	0.867031	0.953312
VC1558	710.156	745.649	674.664	0.904801	-0.144327	0.726264	0.881094
VC1560	558.91	700.122	417.698	0.596607	-0.745148	0.0745256	0.266853
VC1562	25.026	20.5557	29.4964	1.43495	0.520999	0.350242	0.581746
VC1563	199.991	154.87	245.111	1.58269	0.662377	0.254637	0.493768
VC1565	300.408	199.471	401.346	2.01205	1.00867	0.0602243	0.240317
VC1566	91.3008	55.7475	126.854	2.27551	1.18619	0.0305347	0.154649
VC1567	210.625	132.059	289.192	2.18987	1.13085	0.0183412	0.112493
VC1571	17.5979	16.2047	18.9912	1.17196	0.22892	0.715437	0.871244
VC1573	413.339	354.658	472.019	1.33091	0.412415	0.326476	0.562
VC1579	12294.2	9903.36	14685	1.48283	0.56835	0.164274	0.401236
VC1581	25.4243	28.2693	22.5792	0.798717	-0.324243	0.651127	0.82977
VC1582	149.063	166.341	131.785	0.792258	-0.335958	0.452514	0.678771
VC1585	1139.46	1502.42	776.492	0.516828	-0.952243	0.022512	0.12811
VC1588	1.28146	1.45034	1.11257	0.767114	-0.382487	1	1
VC1590	73.4513	132.487	14.4155	0.108806	-3.20016	0.000188914	0.00434503
VC1592	47.4476	54.1965	40.6988	0.750949	-0.413213	0.399766	0.631089
VC1593	45.5331	70.1214	20.9448	0.298693	-1.74326	0.238548	0.477097
VC1594	6.00967	9.39242	2.62692	0.279685	-1.83812	0.318766	0.554725
VC1595	160.544	245.136	75.9527	0.309839	-1.69041	0.310078	0.5486
VC1596	25.8798	32.1436	19.6159	0.610259	-0.712505	0.346387	0.579411
VC1597	151.191	147.683	154.698	1.0475	0.066951	0.881764	0.958138
VC1599	302.944	413.821	192.066	0.464128	-1.10741	0.00942026	0.0725579
VC1602	360.143	493.461	226.824	0.45966	-1.12136	0.211129	0.450167
VC1605	256.635	367.009	146.262	0.398523	-1.32727	0.129846	0.357771
VC1606	557.146	643.107	471.185	0.73267	-0.448766	0.301513	0.538846
VC1608	24.6299	27.902	21.3578	0.765459	-0.385603	0.483703	0.703819
VC1609	58.2698	59.7703	56.7693	0.949792	-0.0743162	0.903868	0.971952
VC1614	237.244	313.746	160.742	0.512332	-0.964849	0.270068	0.50557
VC1618	32.4587	31.5861	33.3313	1.05525	0.0775892	0.910068	0.975478
VC1621	9567.94	7621.26	11514.6	1.51086	0.595366	0.147319	0.381188
VC1623	669.122	354.934	983.31	2.7704	1.4701	0.00053425	0.0091208
VC1624	2599.82	1097.04	4102.61	3.73971	1.90293	7.80384e-06	0.000340083
VC1627	906.042	634.215	1177.87	1.85721	0.893135	0.0322382	0.16032
VC1628	216.971	166.637	267.304	1.60411	0.68177	0.107566	0.325356
VC1629	733.77	602.24	865.3	1.4368	0.522862	0.20044	0.443756
VC1631	208.808	243.432	174.184	0.715534	-0.482907	0.254465	0.493768
VC1632	88.9441	95.7456	82.1426	0.857925	-0.221077	0.619836	0.804567
VC1634	86.0198	79.3759	92.6636	1.1674	0.223302	0.629016	0.810623
VC1635	0.148943	0.297886	0	0	#NAME?	1	1
VC1636	193.371	192.344	194.397	1.01067	0.0153183	0.973556	1
VC1639	136.376	145.896	126.855	0.86949	-0.201758	0.649588	0.828751
VC1643	160.658	211.18	110.135	0.521522	-0.939199	0.0308313	0.155661
VC1644	285.746	314.915	256.576	0.814747	-0.295577	0.666038	0.838751
VC1647	403.122	303.487	502.757	1.6566	0.728229	0.0835801	0.278918
VC1649	12933.1	5071.92	20794.2	4.09987	2.03558	1.60044e-06	0.000101936
VC1650	176.934	164.202	189.665	1.15507	0.207978	0.633912	0.81503
VC1651	215.18	150.882	279.478	1.8523	0.889315	0.038614	0.181211
VC1652	384.59	266.664	502.516	1.88446	0.914149	0.0297315	0.152019
VC1653	612.207	472.447	751.967	1.59164	0.670516	0.100904	0.3153
VC1655	1143.67	703.775	1583.56	2.25009	1.16998	0.00493405	0.0461626
VC1658	368.955	74.9006	663.008	8.85185	3.14598	7.83985e-12	1.85469e-09
VC1659	48.0514	50.5273	45.5755	0.901999	-0.148802	0.77751	0.912122
VC1661	168.745	200.22	137.269	0.685593	-0.544575	0.208369	0.448712
VC1664	225.383	260.841	189.924	0.728124	-0.457744	0.283775	0.521566
VC1665	108.426	134.012	82.8392	0.618148	-0.693975	0.120581	0.344918
VC1669	167.752	136.309	199.195	1.46135	0.547299	0.211889	0.450735
VC1670	1485.18	1596.56	1373.81	0.860484	-0.21678	0.596378	0.787652
VC1671	980.048	1503.61	456.484	0.303592	-1.71979	5.90994e-05	0.00178096
VC1673	609.356	582.157	636.555	1.09344	0.128875	0.772488	0.909169
VC1674	25.71	26.4829	24.9371	0.941629	-0.0867695	0.916428	0.976579
VC1675	0.573975	0	1.14795	Inf	Inf	0.332022	0.565705
VC1679	77.144	76.014	78.274	1.02973	0.0422687	0.928964	0.984024
VC1680	445.791	442.973	448.61	1.01272	0.0182406	0.975968	1
VC1688	98.3197	56.9799	139.66	2.45103	1.29339	0.0258435	0.140424
VC1690	101.809	140.978	62.6401	0.444326	-1.17031	0.246533	0.48601
VC1692	98.3645	117.759	78.9695	0.6706	-0.576475	0.203033	0.44415
VC1693	9.24239	14.7153	3.76952	0.256164	-1.96486	0.0111401	0.0809125
VC1695	305.95	333.789	278.111	0.833195	-0.263273	0.591672	0.784474
VC1704	196.345	337.225	55.4653	0.164476	-2.60405	0.00113461	0.0156576
VC1709	4087.13	3131.85	5042.41	1.61004	0.687097	0.0973633	0.310662
VC1710	264.85	383.339	146.361	0.381806	-1.38909	0.00136912	0.0181382
VC1711	2547.49	1582.11	3512.87	2.22037	1.1508	0.00571521	0.0517924
VC1714	10285.7	7419.29	13152.1	1.77269	0.825944	0.0460534	0.202831
VC1716	599.801	503.326	696.276	1.38335	0.468166	0.25948	0.497705
VC1721	1753.19	2108.03	1398.34	0.66334	-0.59218	0.154092	0.391376
VC1723	17.6183	17.6863	17.5503	0.99231	-0.0111367	1	1
VC1726	3543.73	5647.95	1439.51	0.254874	-1.97215	0.0395343	0.18397
VC1727	2081.19	3581.03	581.352	0.162342	-2.62289	0.0270003	0.14377
VC1730	14361.9	13212	15511.7	1.17406	0.231512	0.573034	0.772127
VC1732	860.837	699.967	1021.71	1.45965	0.545622	0.18534	0.429263
VC1738	3971.21	2545.93	5396.49	2.11965	1.08383	0.00900739	0.0700293
VC1740	377.526	620.731	134.321	0.216391	-2.20829	0.113305	0.335059
VC1745	274.648	245.623	303.674	1.23634	0.306078	0.478159	0.701357
VC1749	22.2141	20.0068	24.4213	1.22065	0.287651	0.621402	0.804567
VC1750	119.903	125.985	113.821	0.903448	-0.146487	0.738648	0.887163
VC1753	341.279	340.891	341.667	1.00228	0.00328282	0.984519	1
VC1754	985.717	936.896	1034.54	1.10422	0.143027	0.728292	0.882261
VC1756	281.451	252.896	310.006	1.22582	0.293752	0.484088	0.703819
VC1757	1426.8	1251.54	1602.05	1.28006	0.356213	0.38849	0.621019
VC1758	651.791	590.828	712.754	1.20636	0.270665	0.508922	0.727785
VC1760	1734.4	1824.63	1644.16	0.901092	-0.150254	0.71732	0.872801
VC1762	163.039	183.456	142.622	0.777418	-0.363237	0.402616	0.632573
VC1764	362.497	430.924	294.071	0.682419	-0.551269	0.195706	0.438802
VC1765	2411.03	2619.11	2202.95	0.841109	-0.249635	0.555202	0.758987
VC1766	1260.9	1024.98	1496.83	1.46034	0.546307	0.187556	0.431379
VC1767	556.136	433.861	678.411	1.56366	0.644926	0.122864	0.346616
VC1768	686.448	627.571	745.326	1.18764	0.248094	0.546145	0.75368
VC1769	2324.99	2161.01	2488.96	1.15176	0.203836	0.62013	0.804567
VC1770	663.173	934.2	392.147	0.419767	-1.25234	0.00308156	0.0336658
VC1771	781.944	978.407	585.481	0.598402	-0.740813	0.0751815	0.267813
VC1773	42.8066	73.3982	12.215	0.166421	-2.58709	0.0978055	0.310875
VC1774	122.439	226.248	18.6301	0.0823437	-3.6022	0.0857367	0.281483
VC1775	5.45164	9.34553	1.55775	0.166684	-2.58481	0.377452	0.609221
VC1776	16.5758	32.0037	1.14795	0.0358693	-4.80111	0.160016	0.396685
VC1777	478.625	919.413	37.8363	0.0411526	-4.60287	0.168492	0.40674
VC1779	0.897977	1.42688	0.369074	0.258658	-1.95088	0.549954	0.756298
VC1783	100.887	153.861	47.9129	0.311403	-1.68314	0.285863	0.523661
VC1784	1811.67	3378.21	245.122	0.0725597	-3.78469	0.197143	0.438802
VC1791	6.81522	6.37366	7.25677	1.13856	0.187206	0.878565	0.955915
VC1797	87.5726	90.5721	84.5731	0.933766	-0.0988677	0.838452	0.940722
VC1798	51.794	57.0893	46.4986	0.814488	-0.296034	0.539865	0.750491
VC1799	79.8771	82.3486	77.4057	0.939976	-0.0893048	0.865115	0.953312
VC1806	2.07163	2.62623	1.51702	0.577643	-0.791749	0.703745	0.861983
VC1808	665.743	784.092	547.394	0.698125	-0.518442	0.454084	0.679895
VC1814	17.3755	20.8614	13.8896	0.665802	-0.586834	0.321258	0.554725
VC1817	119.503	172.682	66.3235	0.384079	-1.38052	0.130491	0.357771
VC1819	42.2296	34.1263	50.3329	1.4749	0.560619	0.258855	0.497705
VC1821	676.575	407.169	945.981	2.32332	1.21618	0.0112533	0.081024
VC1822	410.196	345.324	475.069	1.37572	0.460187	0.376623	0.609069
VC1824	1127.87	873.37	1382.37	1.5828	0.662475	0.151713	0.388524
VC1826	3221.05	699.899	5742.2	8.20433	3.03639	5.74227e-06	0.000271692
VC1827	281.777	98.3483	465.205	4.73018	2.24189	0.000515159	0.00898003
VC1831	347.887	391.751	304.023	0.776062	-0.365756	0.389178	0.621485
VC1833	93.0925	77.8318	108.353	1.39215	0.47731	0.299403	0.537619
VC1836	2074	1902.02	2245.97	1.18084	0.239808	0.558307	0.761999
VC1837	428.654	403.498	453.811	1.12469	0.169528	0.683828	0.850214
VC1843	1549.64	950.501	2148.78	2.26068	1.17676	0.00479053	0.0457279
VC1844	6458.88	3768.5	9149.26	2.42783	1.27966	0.00213013	0.0253777
VC1845	904.948	815.285	994.611	1.21996	0.286828	0.486866	0.706617
VC1848	1927.67	1373.62	2481.72	1.80671	0.853361	0.0395491	0.18397
VC1851	165.645	178.01	153.28	0.861076	-0.215788	0.623537	0.806072
VC1854	543.955	916.971	170.939	0.186417	-2.4234	0.00440484	0.0439422
VC1855	2350.28	2017.12	2683.44	1.33033	0.411786	0.313246	0.550675
VC1859	765.81	1307.39	224.233	0.171512	-2.54362	7.78383e-09	1.289e-06
VC1865	2691.82	3888.1	1495.54	0.384646	-1.3784	0.141533	0.373329
VC1866	60843.6	83469.4	38217.9	0.457867	-1.127	0.153998	0.391376
VC1867	253.481	320.402	186.559	0.582264	-0.780254	0.0693531	0.255219
VC1868	42.5406	58.3747	26.7065	0.457502	-1.12815	0.0237741	0.132559
VC1869	36.152	29.4375	42.8666	1.45619	0.542198	0.27122	0.505907
VC1872	326.706	557.353	96.058	0.172347	-2.53662	1.70979e-05	0.000707851
VC1873	58.2718	98.8519	17.6918	0.178973	-2.48219	2.10756e-05	0.000811656
VC1874	134.563	153.47	115.655	0.7536	-0.408129	0.345562	0.579411
VC1878	1408.07	1195.78	1620.35	1.35506	0.438359	0.284641	0.522578
VC1879	676.337	552.017	800.658	1.45042	0.536473	0.204264	0.445081
VC1882	154.585	143.864	165.306	1.14905	0.200436	0.632177	0.81343
VC1884	40.3257	36.5328	44.1186	1.20764	0.272193	0.583971	0.779255
VC1886	2289.05	2167.5	2410.6	1.11215	0.153356	0.712561	0.869566
VC1888	23694.4	21996.4	25392.5	1.15439	0.207134	0.615604	0.802458
VC1890	1180.61	876.643	1484.57	1.69347	0.759985	0.135688	0.363003
VC1893	500.792	471.688	529.896	1.1234	0.167876	0.689953	0.853933
VC1896	1198.17	1196.52	1199.82	1.00276	0.00397677	0.99951	1
VC1898	2412.05	3818.02	1006.08	0.263507	-1.92409	0.150832	0.388164
VC1899	751.383	491.801	1010.97	2.05564	1.03959	0.044444	0.197848
VC1900	36.0878	27.2741	44.9015	1.6463	0.719229	0.144647	0.376629
VC1901	5738.55	6809.29	4667.82	0.685507	-0.544756	0.188437	0.431921
VC1903	5440.75	4962.32	5919.19	1.19283	0.254386	0.534717	0.746947
VC1905	1884.87	3221.12	548.626	0.170322	-2.55367	2.14258e-06	0.000122349
VC1906	147.559	148.869	146.25	0.982412	-0.0255999	0.945147	0.993283
VC1907	11.2273	11.0538	11.4007	1.03138	0.0445806	0.98278	1
VC1912	1063.1	934.191	1192.01	1.27598	0.351607	0.395392	0.628378
VC1915	156577	127805	185348	1.45024	0.536289	0.189324	0.432516
VC1918	11671.2	9478.5	13863.9	1.46267	0.548604	0.180468	0.421444
VC1920	10194.4	6684.56	13704.3	2.05014	1.03572	0.0124404	0.0865602
VC1921	7133.8	5655.62	8611.99	1.52273	0.606662	0.142263	0.373329
VC1923	15417	10618.7	20215.4	1.90376	0.928849	0.0262622	0.141662
VC1925	183.276	281.677	84.8755	0.301322	-1.73062	0.00572344	0.0517924
VC1926	30.7894	45.3686	16.2101	0.357298	-1.4848	0.00497555	0.0462894
VC1927	10.0105	12.0968	7.92417	0.655061	-0.610298	0.415079	0.643004
VC1929	1.00517	0.862386	1.14795	1.33113	0.412654	1	1
VC1931	265.587	126.093	405.082	3.21256	1.68372	0.000107331	0.00296233
VC1934	114.394	127.152	101.636	0.799324	-0.323147	0.467332	0.690367
VC1941	825.058	776.712	873.405	1.12449	0.169271	0.689495	0.853933
VC1942	984.552	697.749	1271.35	1.82208	0.865588	0.0375755	0.177786
VC1944	6.66787	8.67855	4.6572	0.536633	-0.897992	0.281099	0.519218
VC1945	135.992	134.129	137.856	1.02779	0.039541	0.927403	0.984024
VC1949	63.0168	92.962	33.0716	0.355754	-1.49105	0.0864296	0.282861
VC1950	2403.34	4141.42	665.256	0.160635	-2.63815	2.5128e-05	0.00092471
VC1951	61.1418	83.8285	38.4551	0.458735	-1.12427	0.0176318	0.109768
VC1952	104.189	117.966	90.411	0.766415	-0.383802	0.440243	0.665185
VC1953	91.1613	23.9505	158.372	6.61248	2.72519	1.6862e-08	2.31375e-06
VC1955	18.7123	20.6886	16.736	0.808949	-0.305878	0.63745	0.818943
VC1956	823.484	889.216	757.753	0.852158	-0.230807	0.575928	0.774137
VC1966	652.147	681.064	623.23	0.915084	-0.128024	0.749134	0.896363
VC1967	329.717	375.569	283.865	0.755826	-0.403873	0.340627	0.574417
VC1970	141.669	235.909	47.4297	0.201051	-2.31437	5.62094e-07	4.33816e-05
VC1971	890.279	1463.4	317.156	0.216725	-2.20606	0.000267173	0.00567228
VC1975	1001.33	878.329	1124.33	1.28008	0.356234	0.399746	0.631089
VC1976	416.916	418.637	415.194	0.991776	-0.0119139	0.966675	1
VC1977	765.185	542.987	987.382	1.81843	0.862691	0.0402567	0.185697
VC1979	220.083	251.832	188.334	0.747854	-0.419171	0.332378	0.565705
VC1983	2398.96	3401.12	1396.79	0.410685	-1.28389	0.00222511	0.0259491
VC1984	633.695	722.638	544.752	0.753839	-0.407672	0.32156	0.554725
VC1985	2593.92	2958.22	2229.63	0.753707	-0.407925	0.315373	0.551594
VC1990	1164.56	1163.86	1165.27	1.00121	0.00174455	0.999752	1
VC1992	0.760763	1.15245	0.369074	0.320251	-1.64273	0.70275	0.861983
VC1993	334.637	593.634	75.6406	0.12742	-2.97234	0.0521281	0.217441
VC1994	2079.54	2170.12	1988.96	0.916519	-0.125763	0.758173	0.901317
VC1995	437.673	236.008	639.337	2.70896	1.43774	0.000813802	0.0128348
VC2000	6327.75	6106.46	6549.04	1.07248	0.100948	0.814626	0.927938
VC2001	66.2856	61.7513	70.8199	1.14686	0.197685	0.709575	0.867841
VC2002	251.553	368.794	134.312	0.364193	-1.45723	0.000797114	0.0128157
VC2006	31.9227	29.4149	34.4305	1.17051	0.227139	0.688914	0.853933
VC2007	566.949	507.637	626.261	1.23368	0.302966	0.477249	0.700642
VC2008	656.37	966.877	345.862	0.357711	-1.48313	0.082965	0.278608
VC2009	1798.09	2776.29	819.9	0.295323	-1.75964	0.0175026	0.109655
VC2012	225.357	353.398	97.3147	0.275368	-1.86057	2.63523e-05	0.000936443
VC2013	20686	22964.1	18408	0.801596	-0.319052	0.444597	0.67054
VC2014	163.792	122.086	205.498	1.68322	0.751224	0.0837092	0.278918
VC2017	11.2972	10.4502	12.1442	1.1621	0.216733	0.772156	0.909169
VC2019	5576.94	4356.21	6797.68	1.56046	0.641969	0.120427	0.344918
VC2023	60.492	38.5945	82.3895	2.13475	1.09406	0.0213714	0.123411
VC2024	2440.99	1567.29	3314.69	2.11492	1.0806	0.00882298	0.0689191
VC2028	10.5909	9.85446	11.3273	1.14946	0.200954	0.790829	0.918575
VC2030	17025.1	16735.2	17315	1.03465	0.0491396	0.912159	0.975478
VC2031	906.443	588.911	1223.98	2.07837	1.05545	0.0111934	0.0809444
VC2033	40886.5	63913.5	17859.6	0.279434	-1.83942	0.0384204	0.181211
VC2036	794.486	1068.06	520.916	0.487723	-1.03586	0.0134245	0.0918638
VC2037	11388.6	9500.95	13276.2	1.39736	0.482704	0.246642	0.48601
VC2038	44.3032	34.973	53.6333	1.53356	0.616887	0.216647	0.454135
VC2039	317.046	305.741	328.35	1.07395	0.102925	0.814747	0.927938
VC2041	2038.62	1869.75	2207.5	1.18064	0.239569	0.554594	0.758987
VC2042	190.631	150.434	230.828	1.53442	0.617691	0.154737	0.39213
VC2043	621.531	408.984	834.078	2.03939	1.02814	0.0142405	0.0954751
VC2047	24.3642	31.7667	16.9617	0.533944	-0.905239	0.0952047	0.305541
VC2051	1925.57	2672.27	1178.86	0.441147	-1.18067	0.0052133	0.0479623
VC2052	1909.48	2567.31	1251.65	0.487533	-1.03643	0.0135758	0.0921375
VC2060	55.1474	61.6037	48.691	0.790391	-0.339361	0.494437	0.712608
VC2062	624.119	707.897	540.342	0.763306	-0.389667	0.353901	0.586061
VC2063	7100.4	8372.62	5828.18	0.696101	-0.522632	0.205496	0.446004
VC2068	1120.47	1359.42	881.52	0.648455	-0.624922	0.13189	0.358636
VC2069	901.202	1179.96	622.44	0.527508	-0.922736	0.0268268	0.143307
VC2072	1953.83	2023.14	1884.53	0.93149	-0.102387	0.803262	0.921193
VC2074	3186.07	2416.98	3955.16	1.6364	0.710529	0.0832441	0.278608
VC2077	1909.57	1884.8	1934.35	1.02629	0.0374365	0.921174	0.980375
VC2080	839.377	921.087	757.666	0.822578	-0.281775	0.498951	0.71662
VC2081	65.4138	57.8407	72.9869	1.26186	0.335554	0.461592	0.686554
VC2085	1831.27	3256.24	406.304	0.124777	-3.00257	4.91221e-09	9.03846e-07
VC2086	3503.52	5850.33	1156.71	0.197717	-2.33849	1.3333e-06	8.83176e-05
VC2087	8197.46	13049.6	3345.3	0.256353	-1.9638	0.00993811	0.0751484
VC2089	7502.06	12725	2279.11	0.179105	-2.48112	0.064327	0.248334
VC2092	9819.44	17727.3	1911.53	0.107829	-3.21318	0.00316143	0.0342178
VC2095	3917.18	3966.82	3867.54	0.974973	-0.0365657	0.914805	0.975478
VC2107	356.673	300.035	413.312	1.37755	0.462103	0.274462	0.510829
VC2108	273.909	245.724	302.095	1.2294	0.29796	0.49835	0.716378
VC2110	1082.73	828.981	1336.48	1.6122	0.689031	0.0946737	0.304426
VC2116	623.345	661.408	585.282	0.884904	-0.176407	0.675839	0.845754
VC2120	88.2384	97.7214	78.7555	0.805919	-0.311294	0.483538	0.703819
VC2126	460.316	512.917	407.715	0.794896	-0.331162	0.427483	0.651253
VC2128	695.998	1043.63	348.363	0.333799	-1.58295	0.00025479	0.00557703
VC2130	436.323	461.441	411.204	0.89113	-0.166292	0.69466	0.859116
VC2132	581.78	688.255	475.306	0.690596	-0.534086	0.20155	0.443838
VC2133	1582.26	1815.69	1348.83	0.742875	-0.428808	0.299651	0.537619
VC2135	922.106	1023.89	820.322	0.801182	-0.319797	0.436108	0.660142
VC2136	56.6835	51.3262	62.0407	1.20875	0.273519	0.576915	0.774781
VC2137	1933.79	1776.28	2091.29	1.17734	0.235533	0.565518	0.766395
VC2140	2733.66	3610.8	1856.52	0.514157	-0.95972	0.0209419	0.123189
VC2142	493.011	669.973	316.05	0.471736	-1.08395	0.0108608	0.0799352
VC2143	3321.81	4400.71	2242.9	0.509669	-0.972369	0.0200577	0.119912
VC2144	170.287	258.674	81.8994	0.316613	-1.65921	0.00125797	0.0169366
VC2145	97.2543	116.544	77.965	0.668977	-0.579971	0.206525	0.446168
VC2152	116.181	159.058	73.3034	0.460858	-1.1176	0.0122912	0.0865237
VC2156	348.543	417.876	279.209	0.668163	-0.581728	0.172781	0.413474
VC2161	1225.11	1755.45	694.776	0.395783	-1.33722	0.00479266	0.0457279
VC2162	693.568	690.375	696.762	1.00925	0.0132854	0.970323	1
VC2164	1870.26	2024.45	1716.07	0.847672	-0.238422	0.56144	0.763964
VC2168	729.266	595.721	862.811	1.44835	0.534408	0.195285	0.438802
VC2171	201.799	164.523	239.075	1.45314	0.539175	0.215083	0.453526
VC2174	5350.82	8139.27	2562.38	0.314817	-1.66742	0.163851	0.400795
VC2175	2314.56	2088.56	2540.56	1.21641	0.282635	0.494885	0.712634
VC2179	307.525	279.684	335.366	1.19909	0.261941	0.534951	0.746947
VC2180	748.664	721.505	775.823	1.07528	0.104718	0.812277	0.927938
VC2185	460.212	316.725	603.7	1.90607	0.930602	0.0271759	0.144241
VC2186	125.342	206.303	44.3802	0.215121	-2.21678	2.12154e-06	0.000122349
VC2187	671.765	1143.24	200.289	0.175194	-2.51297	0.00778234	0.0629873
VC2188	5412.31	7971.38	2853.24	0.357936	-1.48223	0.000449305	0.00817637
VC2190	266.558	412.51	120.607	0.292373	-1.77412	0.00080601	0.0128342
VC2191	1011.25	1492.99	529.506	0.35466	-1.49549	0.002184	0.0256504
VC2192	213.78	346.771	80.7876	0.232971	-2.10178	9.25696e-05	0.00259822
VC2193	88.5072	137.585	39.4294	0.286582	-1.80298	0.00344911	0.0363804
VC2197	3050.72	4645.88	1455.56	0.313301	-1.67438	8.02934e-05	0.00229251
VC2201	405.599	378.469	432.729	1.14337	0.19329	0.647988	0.828622
VC2209	2656.2	1633.53	3678.87	2.2521	1.17127	0.0752011	0.267813
VC2210	91.1669	52.8781	129.456	2.44819	1.29172	0.00416312	0.0422953
VC2211	1477.56	968.954	1986.17	2.04981	1.03549	0.161127	0.398248
VC2212	288.468	266.827	310.108	1.16221	0.216865	0.598319	0.788867
VC2213	1672.33	1553.76	1790.9	1.15262	0.20492	0.649317	0.828751
VC2214	3219.88	2029.95	4409.81	2.17238	1.11927	0.00683285	0.0579027
VC2215	1813.94	2401.96	1225.92	0.510384	-0.970346	0.0275832	0.144511
VC2217	1543.05	2749.18	336.917	0.122552	-3.02853	0.222347	0.46151
VC2223	32.6474	32.26	33.0349	1.02402	0.0342438	0.949564	0.994041
VC2224	364.713	564.971	164.454	0.291085	-1.78049	4.18041e-05	0.00141281
VC2226	608.996	338.711	879.281	2.59596	1.37627	0.00108732	0.0151311
VC2231	321.683	426.479	216.886	0.508551	-0.975536	0.0823522	0.278608
VC2232	532.001	532.987	531.014	0.996298	-0.0053511	0.995798	1
VC2237	1115.78	998.188	1233.37	1.23561	0.30522	0.463552	0.687236
VC2242	237.283	190.737	283.828	1.48806	0.573429	0.18386	0.427029
VC2244	184.923	156.74	213.106	1.35962	0.4432	0.313059	0.550675
VC2245	3063.68	2612.14	3515.22	1.34572	0.428383	0.300956	0.538792
VC2247	255.484	208.014	302.954	1.45641	0.542419	0.202035	0.443941
VC2250	3813.81	3871.51	3756.11	0.970191	-0.0436591	0.909231	0.975478
VC2252	12729.6	11386.9	14072.2	1.23583	0.305479	0.453339	0.679394
VC2253	892.118	643.975	1140.26	1.77066	0.824286	0.0493287	0.210537
VC2254	868.165	711.474	1024.86	1.44047	0.526538	0.213516	0.452152
VC2259	1573.88	866.462	2281.29	2.63288	1.39664	0.000863342	0.0133616
VC2261	1047.18	759.388	1334.97	1.75796	0.813899	0.0501902	0.213115
VC2262	1416.81	1601.95	1231.67	0.768854	-0.379219	0.355895	0.5876
VC2269	1332.53	1531.58	1133.48	0.740076	-0.434254	0.285032	0.522717
VC2271	231.066	232.439	229.693	0.988187	-0.0171443	0.961141	0.99752
VC2273	738.871	618.62	859.121	1.38877	0.473808	0.248745	0.48633
VC2274	32.1605	30.6533	33.6677	1.09834	0.13532	0.821137	0.930735
VC2276	403.955	369.36	438.549	1.18732	0.24771	0.558615	0.761999
VC2278	345.796	296.142	395.451	1.33534	0.417211	0.375133	0.609039
VC2279	7804.69	6910.78	8698.61	1.2587	0.331936	0.419034	0.643711
VC2282	0.475943	0.580136	0.37175	0.640798	-0.642058	1	1
VC2283	287.513	276.81	298.216	1.07733	0.107463	0.78885	0.918575
VC2285	591.464	606.648	576.279	0.949939	-0.0740936	0.869798	0.953312
VC2287	74.1623	50.8477	97.4769	1.91703	0.938877	0.0405275	0.18591
VC2289	330.397	343.271	317.524	0.924996	-0.112482	0.792269	0.918575
VC2290	6323.33	4660.93	7985.74	1.71333	0.776806	0.0620351	0.244912
VC2294	8652.7	6403.21	10902.2	1.70262	0.767752	0.064613	0.248334
VC2295	11869.2	8480.81	15257.5	1.79906	0.847246	0.0408563	0.186901
VC2297	936.421	938.922	933.92	0.994673	-0.00770614	0.979646	1
VC2300	1349	1484.26	1213.73	0.817736	-0.290292	0.485016	0.704549
VC2309	100.766	73.8334	127.699	1.72955	0.790399	0.0780875	0.273167
VC2312	197.489	150.441	244.537	1.62547	0.700853	0.101753	0.315548
VC2316	74.0435	71.3252	76.7618	1.07622	0.105976	0.812828	0.927938
VC2319	645.01	603.098	686.922	1.13899	0.187753	0.652892	0.82977
VC2320	1636.85	1860.53	1413.18	0.759558	-0.396767	0.339704	0.574233
VC2322	1678.94	1715.53	1642.35	0.957342	-0.0628931	0.883367	0.95925
VC2323	77.9608	55.1909	100.731	1.82513	0.868001	0.0577873	0.232271
VC2324	7.75055	6.3502	9.1509	1.44104	0.527111	0.524894	0.738838
VC2329	0.511537	0.28225	0.740824	2.62471	1.39216	0.869991	0.953312
VC2330	90.4633	91.9973	88.9294	0.966652	-0.0489317	0.958552	0.997353
VC2332	875.93	1198.34	553.517	0.461902	-1.11434	0.142478	0.373329
VC2333	2552.62	3552.01	1553.23	0.437283	-1.19336	0.0284307	0.147129
VC2334	170.365	174.243	166.488	0.955494	-0.0656806	0.892578	0.967349
VC2337	113.531	117.22	109.843	0.937064	-0.0937805	0.824052	0.932124
VC2339	170.557	185.628	155.487	0.837623	-0.255626	0.549403	0.756286
VC2340	41.8058	46.1372	37.4745	0.812241	-0.30002	0.563769	0.765768
VC2341	514.821	919.372	110.269	0.11994	-3.05962	0.118345	0.343589
VC2342	122719	80451.3	164987	2.05077	1.03616	0.0122743	0.0865237
VC2343	1080.12	947.685	1212.56	1.2795	0.355575	0.387993	0.621019
VC2344	1539.34	2017.38	1061.29	0.526073	-0.926665	0.0260576	0.141018
VC2345	266.519	266.359	266.679	1.0012	0.00173297	0.99683	1
VC2348	1364.47	1824.01	904.926	0.496119	-1.01124	0.286998	0.524579
VC2349	630.399	834.458	426.341	0.51092	-0.968831	0.375703	0.609069
VC2352	11483.9	12340.4	10627.5	0.8612	-0.215579	0.583649	0.779255
VC2353	125.972	147.601	104.344	0.706935	-0.50035	0.308351	0.547189
VC2356	3479.73	1890.02	5069.44	2.68221	1.42342	0.000677467	0.0112189
VC2360	479.116	317.514	640.717	2.01792	1.01287	0.0165571	0.106687
VC2362	940.663	1104.97	776.355	0.702602	-0.509221	0.242211	0.481515
VC2364	2721.23	2692.36	2750.1	1.02144	0.0306091	0.926196	0.983824
VC2365	15.7508	23.9818	7.51972	0.31356	-1.67319	0.00954789	0.0728631
VC2368	8.02126	9.5566	6.48593	0.678686	-0.559184	0.49429	0.712608
VC2369	1321.6	1534.21	1108.99	0.722838	-0.468255	0.257616	0.497146
VC2370	235.688	250.379	220.997	0.882651	-0.180084	0.701793	0.861983
VC2371	2.47546	3.4339	1.51702	0.441779	-1.1786	0.418769	0.643711
VC2373	4776.31	8918.68	633.946	0.0710807	-3.8144	0.014491	0.0967624
VC2374	519.391	923.243	115.539	0.125145	-2.99833	0.00330859	0.0353485
VC2376	5711.18	8456.48	2965.88	0.350723	-1.5116	0.00708236	0.0592343
VC2377	563.673	939.598	187.748	0.199818	-2.32324	7.77385e-06	0.000340083
VC2383	4.57674	3.74742	5.40605	1.44261	0.528678	0.652519	0.82977
VC2385	1313.3	1215.35	1411.25	1.16119	0.215606	0.604557	0.792674
VC2386	2109.17	1829.27	2389.06	1.30602	0.385173	0.354352	0.58622
VC2388	139.332	106.076	172.589	1.62703	0.702238	0.101454	0.315548
VC2389	11270.4	2406.95	20133.8	8.36487	3.06434	4.68229e-12	1.29231e-09
VC2390	548.157	146.489	949.825	6.48392	2.69687	3.06746e-06	0.000158741
VC2391	1502.59	1389.08	1616.1	1.16343	0.218384	0.58721	0.781688
VC2394	17361.5	16866.9	17856.1	1.05865	0.0822253	0.836789	0.940722
VC2396	711.426	734.763	688.089	0.936476	-0.0946857	0.821904	0.930967
VC2397	3951.23	3843.36	4059.11	1.05614	0.0787944	0.851578	0.948038
VC2398	1265.99	1045.9	1486.08	1.42086	0.506766	0.219165	0.457179
VC2400	2831.28	2270.54	3392.01	1.49392	0.579102	0.158244	0.395252
VC2401	29.6289	29.9785	29.2793	0.976677	-0.0340464	0.991869	1
VC2402	170.242	144.657	195.828	1.35375	0.436957	0.318654	0.554725
VC2403	1118.6	1003.2	1234	1.23006	0.298734	0.474091	0.697242
VC2404	219.1	188.989	249.211	1.31865	0.399062	0.353832	0.586061
VC2405	642.582	538.353	746.811	1.38721	0.472191	0.261176	0.498855
VC2406	1052.6	903.881	1201.32	1.32907	0.410413	0.331393	0.565705
VC2407	642.382	567.504	717.261	1.26389	0.337869	0.425001	0.648666
VC2412	17627.3	12630.8	22623.7	1.79115	0.840885	0.0424511	0.19065
VC2413	44764.5	21125.5	68403.4	3.23795	1.69508	5.91504e-05	0.00178096
VC2414	72191.9	34577.8	109806	3.17562	1.66704	7.60132e-05	0.00220838
VC2416	5472.93	8506.18	2439.68	0.286813	-1.80182	0.109227	0.328311
VC2417	1187.64	1058.16	1317.12	1.24472	0.315821	0.448702	0.674274
VC2422	287.302	269.856	304.748	1.1293	0.175425	0.672596	0.84379
VC2424	63.6734	68.3776	58.9692	0.862405	-0.213563	0.648487	0.828622
VC2425	15.0435	15.6089	14.4782	0.927559	-0.10849	0.898992	0.969857
VC2430	3919.22	3411.32	4427.12	1.29777	0.376039	0.372653	0.606302
VC2431	3074.96	3182.31	2967.61	0.932535	-0.10077	0.79312	0.918575
VC2436	5505.2	5108.12	5902.29	1.15547	0.208482	0.600675	0.790229
VC2438	1719.96	2264.94	1174.98	0.518768	-0.946838	0.0223032	0.127359
VC2439	383.749	374.691	392.807	1.04835	0.0681188	0.879979	0.956825
VC2440	5024.34	4443.56	5605.12	1.2614	0.335028	0.407496	0.636555
VC2442	6656.76	4156.16	9157.37	2.20333	1.13968	0.00591414	0.0529396
VC2445	635.591	561.805	709.377	1.26268	0.336484	0.4182	0.643711
VC2446	91.6502	85.5846	97.7158	1.14175	0.191241	0.657127	0.832084
VC2447	24229.6	19709.3	28749.9	1.4587	0.544683	0.177134	0.417301
VC2448	11189.5	7887.71	14491.3	1.8372	0.877512	0.0324677	0.160754
VC2451	3912.95	4050.66	3775.24	0.932005	-0.10159	0.810926	0.927938
VC2452	405.783	315.73	495.836	1.57044	0.651169	0.12115	0.344918
VC2453	1473.64	1747.94	1199.34	0.686148	-0.543409	0.210451	0.450167
VC2454	267.958	339.308	196.609	0.579442	-0.787264	0.0658275	0.248794
VC2456	814.655	852.924	776.386	0.910265	-0.135642	0.737684	0.88715
VC2460	221.813	127.877	315.749	2.46915	1.30402	0.00232183	0.0268877
VC2463	7089.05	6105.95	8072.15	1.32201	0.402738	0.327003	0.562323
VC2469	2827.16	3659.09	1995.23	0.54528	-0.874931	0.037038	0.175745
VC2472	330.641	242.047	419.235	1.73204	0.792472	0.060984	0.241602
VC2474	552.007	523.854	580.159	1.10748	0.147282	0.724627	0.879752
VC2475	698.775	613.29	784.259	1.27877	0.354759	0.394975	0.628378
VC2481	1817.32	2836.21	798.436	0.281515	-1.82871	0.0419143	0.190165
VC2483	2658.79	3556.12	1761.47	0.495335	-1.01352	0.014691	0.0972199
VC2484	3667.8	3982.18	3353.42	0.842106	-0.247926	0.538299	0.749094
VC2485	307.862	147.127	468.596	3.18497	1.67128	0.000122401	0.00316714
VC2487	36.2524	39.1443	33.3606	0.852246	-0.230658	0.676325	0.845754
VC2490	832.684	992.99	672.378	0.677125	-0.562506	0.177036	0.417301
VC2491	262.632	336.889	188.375	0.55916	-0.838667	0.0484895	0.208568
VC2492	677.505	878.666	476.345	0.542123	-0.883307	0.0332937	0.163521
VC2495	439.233	288.181	590.285	2.04831	1.03444	0.014056	0.094621
VC2497	767.267	887.828	646.706	0.728414	-0.45717	0.267566	0.504783
VC2499	337.42	297.177	377.663	1.27084	0.34578	0.404567	0.633834
VC2500	109.015	93.2202	124.81	1.33887	0.421021	0.332386	0.565705
VC2501	5621.59	4519.48	6723.71	1.48772	0.573103	0.16239	0.398987
VC2503	15884.5	10942.3	20826.7	1.90332	0.928515	0.0244735	0.134199
VC2504	76.8154	45.2575	108.373	2.3946	1.25978	0.00637812	0.0558845
VC2506	2251.85	1306.48	3197.21	2.4472	1.29113	0.00196737	0.0239556
VC2507	417.528	697.018	138.037	0.198039	-2.33614	1.85198e-05	0.000748021
VC2508	32.1243	46.5054	17.7432	0.38153	-1.39013	0.0077532	0.0629873
VC2514	2570.8	2175.37	2966.23	1.36355	0.447372	0.279839	0.518359
VC2522	583.433	507.612	659.253	1.29873	0.377104	0.362467	0.596072
VC2523	39.0471	35.3405	42.7537	1.20977	0.274729	0.578097	0.775165
VC2529	4846.92	6204.88	3488.97	0.562294	-0.830603	0.105031	0.323018
VC2534	861.668	715.787	1007.55	1.40761	0.493247	0.235397	0.474231
VC2535	1638.93	1472.33	1805.53	1.2263	0.294316	0.47361	0.697154
VC2538	131.842	149.563	114.12	0.763028	-0.390192	0.414235	0.642753
VC2539	1.1034	1.46597	0.740824	0.505346	-0.984656	0.798609	0.920959
VC2542	565.944	463.815	668.073	1.44039	0.526456	0.208343	0.448712
VC2544	201.066	312.932	89.2005	0.285047	-1.81073	0.000139593	0.00339949
VC2547	2518.23	2092.24	2944.21	1.40721	0.492836	0.228884	0.466214
VC2548	2248.99	1696.39	2801.59	1.6515	0.72378	0.0784604	0.273538
VC2554	308.17	279.36	336.98	1.20626	0.270536	0.525128	0.738838
VC2559	23.8456	18.1648	29.5264	1.62548	0.700862	0.213864	0.45231
VC2562	3145.17	4045.78	2244.57	0.554793	-0.84998	0.351405	0.583092
VC2564	235.862	151.92	319.803	2.10508	1.07387	0.0114405	0.0816612
VC2571	248487	163627	333346	2.03723	1.02661	0.0130329	0.0895538
VC2576	99856.7	74211.1	125502	1.69115	0.758007	0.0651532	0.248334
VC2598	1601.43	1832.62	1370.24	0.747697	-0.419474	0.314322	0.550812
VC2599	10631.1	11722.7	9539.45	0.81376	-0.297325	0.469656	0.692564
VC2600	670.444	628.742	712.147	1.13265	0.179707	0.677216	0.845754
VC2602	11443.6	11578	11309.2	0.976783	-0.0338899	0.945209	0.993283
VC2603	67.21	72.9492	61.4707	0.84265	-0.246994	0.592686	0.78519
VC2606	551.219	545.679	556.759	1.02031	0.0290021	0.955126	0.997133
VC2608	1883.72	1519.6	2247.85	1.47924	0.564852	0.17588	0.417301
VC2616	808.359	1559.1	57.6185	0.0369563	-4.75804	0.0212587	0.123411
VC2617	557.988	1078.77	37.2096	0.0344928	-4.85756	0.0537987	0.222727
VC2618	1308.64	2430.28	186.995	0.0769441	-3.70005	0.0449089	0.198848
VC2620	893.979	458.673	1329.29	2.89811	1.53511	0.000296717	0.00606622
VC2621	1146.58	1798.63	494.537	0.274952	-1.86275	0.212409	0.450961
VC2622	2.73459	2.02266	3.44653	1.70396	0.76889	0.597874	0.788867
VC2623	772.884	624.861	920.906	1.47378	0.559519	0.180946	0.421444
VC2627	2099.48	2493.65	1705.32	0.683863	-0.54822	0.187829	0.431408
VC2628	1281.22	1041.55	1520.9	1.46023	0.546196	0.186926	0.431379
VC2630	110.674	111.449	109.899	0.98609	-0.0202094	0.970681	1
VC2635	4552.62	4049.5	5055.74	1.24848	0.320178	0.431549	0.655638
VC2638	81.7915	71.1063	92.4766	1.30054	0.379111	0.414529	0.642753
VC2641	216.256	254.252	178.26	0.701114	-0.512279	0.222712	0.461592
VC2642	120.663	125.034	116.293	0.93009	-0.104558	0.830457	0.935535
VC2644	0.474605	0.580136	0.369074	0.636184	-0.652483	1	1
VC2645	274.438	312.536	236.339	0.756198	-0.403164	0.348821	0.581188
VC2646	7958.9	12593.6	3324.18	0.263957	-1.92162	0.0684968	0.25376
VC2655	27.6551	30.5439	24.7663	0.810843	-0.302505	0.579207	0.776025
VC2656	14727.3	23997.6	5456.96	0.227396	-2.13672	0.000272495	0.00571205
VC2661	268.211	207.857	328.565	1.58072	0.660584	0.119683	0.344918
VC2664	15161	8515.39	21806.7	2.56086	1.35663	0.0146432	0.0972199
VC2670	2.87335	1.16026	4.58645	3.95295	1.98293	0.120287	0.344918
VC2671	119.851	93.7152	145.986	1.55776	0.639476	0.149511	0.385654
VC2674	2176.67	1444.47	2908.87	2.01381	1.00992	0.0590396	0.23673
VC2677	577.296	600.218	554.374	0.923621	-0.114627	0.773014	0.909169
VC2678	1788.2	1675.25	1901.15	1.13485	0.182495	0.66501	0.838751
VC2681	2820.92	1490.33	4151.52	2.78564	1.47801	0.00047859	0.008522
VC2683	263.847	323.084	204.611	0.633306	-0.659026	0.122421	0.345953
VC2684	1297.16	1615.66	978.662	0.605736	-0.72324	0.0832796	0.278608
VC2685	418.023	308.27	527.776	1.71206	0.77573	0.064979	0.248334
VC2688	185.79	143.118	228.462	1.59632	0.674748	0.117619	0.342918
VC2689	460.832	595.419	326.244	0.547923	-0.867954	0.137038	0.364847
VC2690	58.8944	54.6108	63.178	1.15688	0.210235	0.666862	0.839152
VC2693	392.204	452.583	331.824	0.733179	-0.447762	0.28142	0.519218
VC2697	0.923909	0.290065	1.55775	5.37035	2.42502	0.407841	0.636555
VC2698	15753.3	7328.14	24178.5	3.29941	1.72221	5.29507e-05	0.00171934
VC2699	2349.76	1794.26	2905.25	1.6192	0.695278	0.215535	0.453526
VC2701	1783.46	1491.35	2075.57	1.39174	0.47689	0.247672	0.48601
VC2703	1121.77	850.383	1393.16	1.63827	0.712176	0.0831601	0.278608
VC2705	91.7615	59.7772	123.746	2.07011	1.04971	0.0213882	0.123411
VC2710	682.602	560.269	804.936	1.4367	0.522756	0.213216	0.452095
VC2711	2296.45	2006.35	2586.55	1.28918	0.366456	0.381929	0.61465
VC2712	382.606	182.279	582.932	3.19802	1.67718	0.000112224	0.0030466
VC2713	227.066	219.851	234.28	1.06563	0.0917125	0.85186	0.948038
VC2716	3380.14	2286.24	4474.03	1.95694	0.968598	0.0202035	0.120349
VC2725	510.758	490.471	531.044	1.08272	0.114663	0.778049	0.912122
VC2731	726.339	594.192	858.486	1.4448	0.530866	0.204764	0.445095
VC2732	1203.14	992.024	1414.26	1.42563	0.511599	0.219203	0.457179
VC2734	2208.65	1804.04	2613.27	1.44857	0.534627	0.194799	0.438802
VC2738	3962.22	6465.89	1458.55	0.225576	-2.14831	0.00236923	0.0272462
VC2739	1035.15	1233.39	836.922	0.678555	-0.559463	0.176192	0.417301
VC2744	16471.1	9985.56	22956.7	2.29899	1.201	0.00363632	0.0378726
VC2746	8666.64	10437.5	6895.75	0.660669	-0.598	0.252567	0.492639
VC2748	128.827	121.954	135.699	1.11271	0.154072	0.751363	0.897318
VC2749	769.193	780.671	757.714	0.970593	-0.0430621	0.893797	0.968036
VC2750	996.178	1463.21	529.147	0.361635	-1.46739	0.0258632	0.140424
VC2751	497.115	256.577	737.653	2.87497	1.52355	0.000379865	0.00740067
VC2752	520.416	289.576	751.256	2.59433	1.37536	0.00120589	0.0165037
VC2756	269.704	267.358	272.049	1.01754	0.0250906	0.956132	0.997133
VC2758	796.277	1404.03	188.526	0.134275	-2.89674	0.0744194	0.266853
VC2759	144.674	206.652	82.6956	0.400169	-1.32132	0.120017	0.344918
VC2761	2188.77	1816.85	2560.69	1.40941	0.495091	0.233702	0.472539
VC2762	2172.29	1780.31	2564.28	1.44036	0.526428	0.202401	0.443941
VC2764	23681.9	24887	22476.9	0.903157	-0.146951	0.727162	0.881538
VC2766	35506.4	36442.2	34570.6	0.948643	-0.0760631	0.854949	0.950198
VC2772	433.272	409.944	456.599	1.11381	0.155499	0.711146	0.86912
VC2775	4258.85	3606.62	4911.09	1.36169	0.445397	0.280625	0.519218
VCA0001	27.2991	27.0474	27.5508	1.01861	0.0266037	1	1
VCA0002	4044.38	4097.65	3991.11	0.973999	-0.0380077	0.928736	0.984024
VCA0008	45.3827	49.9471	40.8183	0.81723	-0.291186	0.555491	0.758987
VCA0011	3046.13	3616.44	2475.83	0.684603	-0.546661	0.17303	0.413474
VCA0013	3865.61	7558.5	172.723	0.0228514	-5.45157	0.000255951	0.00557703
VCA0014	4146.08	8178.58	113.59	0.0138887	-6.16995	0.00349623	0.036644
VCA0016	2414.62	4305.05	524.196	0.121763	-3.03785	0.024146	0.133286
VCA0018	105.428	132.475	78.3809	0.591667	-0.757143	0.0909949	0.295466
VCA0020	795.816	971.211	620.421	0.638812	-0.646537	0.118095	0.343589
VCA0023	15.0185	21.7003	8.33665	0.384172	-1.38018	0.0309603	0.155836
VCA0024	5.71089	5.23685	6.18493	1.18104	0.240058	0.86169	0.953312
VCA0025	2665.57	4542.6	788.54	0.173588	-2.52626	0.0210207	0.123189
VCA0027	197.663	199.467	195.858	0.981906	-0.0263431	0.958458	0.997353
VCA0031	70.0596	73.835	66.2841	0.897733	-0.155642	0.741508	0.889165
VCA0033	290.605	342.052	239.159	0.699189	-0.516246	0.226244	0.465416
VCA0036	440.386	287.368	593.405	2.06497	1.04612	0.0147359	0.0972199
VCA0040	29.0893	24.5463	33.6323	1.37016	0.454344	0.401798	0.631887
VCA0041	919.228	852.228	986.228	1.15724	0.210683	0.621333	0.804567
VCA0044	990.869	1200.09	781.65	0.651327	-0.618546	0.13798	0.366766
VCA0045	70.9337	83.1859	58.6816	0.705428	-0.50343	0.276819	0.513914
VCA0047	907.701	824.145	991.256	1.20277	0.266359	0.511825	0.728413
VCA0049	14.5099	17.6003	11.4195	0.648821	-0.624107	0.330197	0.564882
VCA0051	1052.34	1293.38	811.292	0.627265	-0.672852	0.260123	0.497993
VCA0052	7468.24	8758.72	6177.77	0.705328	-0.503633	0.714182	0.870902
VCA0055	1.40984	0.5645	2.25517	3.99499	1.99819	0.320223	0.554725
VCA0057	284.883	234.637	335.129	1.42828	0.514283	0.296626	0.535208
VCA0061	1661.05	1256.98	2065.12	1.64292	0.716262	0.0812763	0.278608
VCA0063	807.369	272.331	1342.41	4.92933	2.30139	1.19094e-07	1.16012e-05
VCA0064	1628.03	431.247	2824.82	6.55036	2.71157	2.65778e-05	0.000936443
VCA0065	1307.82	382.485	2233.16	5.83857	2.54562	0.000695271	0.011387
VCA0066	569.74	187.273	952.208	5.0846	2.34613	0.00600666	0.0534786
VCA0068	853.452	581.496	1125.41	1.93537	0.952607	0.02332	0.130908
VCA0074	390.408	429.099	351.717	0.819663	-0.286896	0.492345	0.711451
VCA0076	192.71	73.3166	312.103	4.25692	2.08981	3.01862e-06	0.000158741
VCA0077	378.023	333.912	422.134	1.26421	0.338233	0.420961	0.644281
VCA0079	2644.9	1943.89	3345.91	1.72124	0.78345	0.0563003	0.227954
VCA0080	306.278	372.827	239.729	0.643002	-0.637105	0.133944	0.362413
VCA0083	50.9242	60.3027	41.5457	0.688954	-0.537521	0.270253	0.50557
VCA0085	26.8433	31.5391	22.1474	0.702221	-0.510003	0.347431	0.580572
VCA0088	3008.3	4147.26	1869.33	0.45074	-1.14963	0.00547067	0.0500521
VCA0096	174.901	133.329	216.473	1.62359	0.699191	0.107533	0.325356
VCA0098	1035.42	460.864	1609.98	3.4934	1.80463	2.43663e-05	0.000917058
VCA0099	114.842	111.096	118.588	1.06744	0.0941506	0.823064	0.931643
VCA0101	1208.74	1571.55	845.931	0.53828	-0.893572	0.0318674	0.158953
VCA0103	624.981	610.734	639.227	1.04665	0.0657835	0.867942	0.953312
VCA0105	303.658	388.699	218.617	0.562432	-0.830249	0.0512986	0.215065
VCA0108	863.737	1047.64	679.833	0.648917	-0.623894	0.134395	0.362413
VCA0110	224.986	278.027	171.945	0.618449	-0.693272	0.106394	0.325087
VCA0112	362.816	498.894	226.738	0.454482	-1.13771	0.00779516	0.0629873
VCA0114	188.721	258.097	119.346	0.462409	-1.11276	0.0107852	0.0797336
VCA0116	646.387	815.876	476.899	0.584523	-0.774667	0.0652328	0.248334
VCA0117	58.5297	71.0352	46.0241	0.647906	-0.626144	0.183275	0.426269
VCA0119	293.057	370.178	215.936	0.583331	-0.777614	0.0686755	0.253854
VCA0120	1087.98	1243.18	932.776	0.750313	-0.414436	0.320224	0.554725
VCA0121	76.366	84.4095	68.3224	0.809416	-0.305046	0.513715	0.729128
VCA0123	968.588	1203.53	733.646	0.609579	-0.714115	0.0905203	0.294502
VCA0128	315.368	516.151	114.585	0.221998	-2.17138	0.0817063	0.278608
VCA0131	43.343	56.2887	30.3973	0.540024	-0.888904	0.0762079	0.269659
VCA0132	8.83069	10.4346	7.22675	0.692574	-0.529959	0.505949	0.72537
VCA0134	111.961	121.878	102.045	0.837272	-0.256232	0.564153	0.765768
VCA0136	576.454	1100.11	52.7957	0.0479912	-4.38108	0.160614	0.397574
VCA0137	3419.48	6461.41	377.557	0.0584326	-4.09708	0.100911	0.3153
VCA0140	119.193	170.773	67.613	0.395923	-1.33671	0.00274579	0.0307232
VCA0141	411.279	587.783	234.776	0.399426	-1.324	0.0339689	0.163845
VCA0142	211.548	292.92	130.175	0.444406	-1.17005	0.0659544	0.248794
VCA0144	11.8075	20.0624	3.55265	0.177081	-2.49752	0.0264543	0.142235
VCA0146	35.0015	51.0526	18.9505	0.371195	-1.42975	0.00627786	0.0552986
VCA0147	19.3483	22.3977	16.2989	0.727703	-0.458579	0.458452	0.683961
VCA0148	162.47	158.229	166.71	1.0536	0.0753283	0.86885	0.953312
VCA0151	34.8454	36.1646	33.5262	0.927043	-0.109291	0.85103	0.948038
VCA0155	27.7287	36.3139	19.1434	0.527164	-0.923677	0.0824965	0.278608
VCA0157	218.911	248.009	189.813	0.765346	-0.385816	0.367514	0.601387
VCA0159	0.325662	0.28225	0.369074	1.30761	0.386934	1	1
VCA0160	102.86	187.828	17.892	0.0952576	-3.39202	0.237108	0.476518
VCA0161	413.854	800.828	26.8807	0.0335662	-4.89685	0.130263	0.357771
VCA0165	180.646	265.722	95.5703	0.359662	-1.47528	0.0109208	0.0800213
VCA0167	345.63	374.291	316.969	0.846851	-0.239821	0.577343	0.774781
VCA0171	1162.69	912.168	1413.22	1.5493	0.631614	0.128524	0.355455
VCA0176	802.637	1003.11	602.166	0.6003	-0.736244	0.154863	0.39213
VCA0179	941.812	54.9235	1828.7	33.2954	5.05725	1.31843e-24	1.09166e-21
VCA0180	398.313	697.558	99.0668	0.142019	-2.81584	7.09989e-05	0.00209954
VCA0181	54.489	52.1018	56.8762	1.09164	0.126492	0.79243	0.918575
VCA0182	207.257	199.668	214.847	1.07602	0.105708	0.820309	0.930433
VCA0183	760.958	451.975	1069.94	2.36726	1.24322	0.0030901	0.0336658
VCA0189	132.071	142.565	121.578	0.852795	-0.229729	0.617686	0.804158
VCA0191	667.838	670.588	665.089	0.9918	-0.0118784	0.989053	1
VCA0193	396.597	318.469	474.725	1.49065	0.575942	0.171998	0.413474
VCA0197	382.503	645.952	119.053	0.184306	-2.43982	0.0549244	0.225136
VCA0198	1650.55	1468.9	1832.2	1.24733	0.318846	0.440845	0.665487
VCA0199	1660.59	1612.18	1709.01	1.06006	0.0841481	0.826048	0.93343
VCA0200	226.349	200.145	252.553	1.26185	0.335536	0.412314	0.641224
VCA0204	1122.76	1036.48	1209.05	1.16649	0.222176	0.591648	0.784474
VCA0205	1568.81	2025.5	1112.12	0.54906	-0.864964	0.200768	0.443838
VCA0210	134.91	153.721	116.098	0.755255	-0.404964	0.363059	0.596453
VCA0211	93.8336	97.6526	90.0146	0.921784	-0.1175	0.791341	0.918575
VCA0212	35.6403	45.9096	25.371	0.552629	-0.855616	0.0980967	0.311203
VCA0213	1225.37	1182.34	1268.41	1.07279	0.101372	0.811706	0.927938
VCA0214	279.735	305.434	254.036	0.831721	-0.265828	0.603818	0.792332
VCA0217	10.7479	11.5714	9.92442	0.857668	-0.22151	0.787007	0.918575
VCA0218	151.416	175.676	127.157	0.723813	-0.466311	0.417331	0.643564
VCA0219	15050.8	27456	2645.59	0.0963578	-3.37546	0.130433	0.357771
VCA0220	1145.25	1748.59	541.915	0.309915	-1.69006	0.177976	0.418054
VCA0221	10.8517	12.8889	8.81453	0.683887	-0.54817	0.517138	0.730077
VCA0223	253.963	464.416	43.5106	0.093689	-3.41598	0.12067	0.344918
VCA0225	440.42	361.915	518.926	1.43383	0.519876	0.210131	0.450167
VCA0227	118.974	57.7537	180.195	3.12005	1.64157	0.000259952	0.00559066
VCA0231	6.24436	2.90067	9.58805	3.30546	1.72485	0.04688	0.205026
VCA0233	123.441	94.436	152.445	1.61427	0.690881	0.131427	0.357967
VCA0235	1094.93	989.238	1200.63	1.21369	0.2794	0.663368	0.837939
VCA0238	397.102	419.656	374.547	0.892511	-0.164058	0.69909	0.861725
VCA0241	52.4021	74.4629	30.3412	0.407468	-1.29524	0.0333842	0.163521
VCA0246	58.2195	102.421	14.0177	0.136863	-2.8692	0.0634857	0.246789
VCA0247	151.244	207.136	95.3514	0.460331	-1.11926	0.0637091	0.247078
VCA0248	87.4227	119.566	55.2797	0.462337	-1.11298	0.125435	0.351473
VCA0250	40.3146	51.1082	29.521	0.577618	-0.791813	0.323174	0.556896
VCA0254	136.171	136.472	135.87	0.995589	-0.0063779	0.983888	1
VCA0257	116.956	134.614	99.2991	0.73766	-0.438972	0.321525	0.554725
VCA0264	26.0281	24.6088	27.4474	1.11535	0.157492	0.789328	0.918575
VCA0267	42.4728	49.7743	35.1713	0.706616	-0.501002	0.311294	0.550163
VCA0268	98.2139	125.779	70.6489	0.561692	-0.83215	0.0664139	0.249958
VCA0269	35.8764	44.6312	27.1217	0.607684	-0.718606	0.159751	0.396685
VCA0270	133.529	163.123	103.935	0.637161	-0.65027	0.166195	0.403547
VCA0277	3509.6	6323.03	696.161	0.110099	-3.18312	1.66836e-06	0.000102326
VCA0278	3360.81	5562.69	1158.93	0.208341	-2.26298	0.0167631	0.107596
VCA0279	3.77016	6.31894	1.22138	0.193288	-2.37117	0.0562657	0.227954
VCA0281	1939.3	2831.64	1046.97	0.369741	-1.43541	0.0655828	0.248794
VCA0282	19.6304	20.9864	18.2745	0.870774	-0.199629	0.771127	0.909169
VCA0283	673.97	944.46	403.479	0.427206	-1.227	0.069606	0.255582
VCA0284	10.5874	12.4963	8.67838	0.694474	-0.526008	0.490164	0.709538
VCA0287	34626.5	26013.7	43239.3	1.66217	0.733069	0.0746092	0.266853
VCA0291	5.36681	5.77006	4.96355	0.860225	-0.217214	0.875957	0.953704
VCA0294	15.096	19.741	10.4511	0.529408	-0.917547	0.33134	0.565705
VCA0308	692.991	808.672	577.309	0.713898	-0.486211	0.227816	0.466214
VCA0330	228.251	264.571	191.931	0.725444	-0.463063	0.39538	0.628378
VCA0337	179.005	228.178	129.831	0.568988	-0.81353	0.122367	0.345953
VCA0359	28.6663	25.0005	32.3321	1.29326	0.371013	0.479945	0.703216
VCA0366	142.89	177.837	107.942	0.606971	-0.720301	0.100183	0.314894
VCA0367	242.067	323.528	160.605	0.496417	-1.01037	0.0192912	0.116168
VCA0374	12.8312	11.9631	13.6993	1.14513	0.195509	0.781139	0.914714
VCA0383	13.6008	20.0155	7.18602	0.359023	-1.47785	0.247236	0.48601
VCA0391	849.897	741.141	958.653	1.29348	0.37126	0.36932	0.602556
VCA0396	8.08372	7.51047	8.65696	1.15265	0.204958	0.817775	0.929295
VCA0433	651.764	763.158	540.37	0.70807	-0.498036	0.23969	0.478801
VCA0439	92.5706	128.079	57.0619	0.44552	-1.16644	0.0301656	0.153706
VCA0441	28.9738	37.2545	20.6931	0.555453	-0.848263	0.107464	0.325356
VCA0450	24.707	30.7158	18.6982	0.608749	-0.71608	0.195206	0.438802
VCA0455	359.897	515.163	204.631	0.397215	-1.33201	0.00195574	0.0239556
VCA0458	3.10784	5.47219	0.743501	0.135869	-2.87971	0.0360389	0.172158
VCA0463	123.953	153.58	94.3256	0.614179	-0.70327	0.105332	0.323018
VCA0472	60.9766	87.3519	34.6014	0.396115	-1.33601	0.106489	0.325087
VCA0490	98.9848	100.395	97.5743	0.9719	-0.0411198	0.947865	0.993458
VCA0495	36.0096	25.7769	46.2423	1.79395	0.843138	0.0923978	0.297789
VCA0510	899.593	1104.31	694.873	0.629236	-0.668326	0.175679	0.417301
VCA0511	1033.58	1491.28	575.873	0.38616	-1.37273	0.00107674	0.0151311
VCA0513	1506.83	1880.12	1133.53	0.602902	-0.730006	0.0819572	0.278608
VCA0516	95.6566	106.312	85.0016	0.799552	-0.322737	0.752707	0.897396
VCA0518	15.879	17.7957	13.9622	0.784585	-0.349999	0.619995	0.804567
VCA0519	40.4326	40.4279	40.4372	1.00023	0.000330015	0.9769	1
VCA0520	146.593	143.104	150.082	1.04876	0.0686912	0.872683	0.953704
VCA0521	1225.56	1030.58	1420.54	1.37839	0.462986	0.259142	0.497705
VCA0522	603.604	830.748	376.46	0.453158	-1.14192	0.0293947	0.151173
VCA0523	162.882	235.481	90.2838	0.383402	-1.38307	0.00338553	0.0359387
VCA0524	24.0045	25.9723	22.0367	0.848468	-0.237068	0.671309	0.842827
VCA0526	129.054	139.959	118.149	0.844169	-0.244395	0.591029	0.784474
VCA0527	426.467	314.971	537.962	1.70798	0.772288	0.0646791	0.248334
VCA0528	7.46758	4.97805	9.95712	2.00021	1.00015	0.206073	0.446168
VCA0529	40.8303	44.2161	37.4445	0.846851	-0.23982	0.657527	0.832084
VCA0530	139.988	172.05	107.925	0.627291	-0.672793	0.127201	0.354227
VCA0531	134.939	105.459	164.418	1.55908	0.640697	0.142839	0.373683
VCA0535	165.236	154.042	176.431	1.14534	0.195775	0.657728	0.832084
VCA0540	307.434	485.203	129.665	0.267239	-1.9038	0.295414	0.535208
VCA0544	1049.69	1189.02	910.364	0.765645	-0.385253	0.34512	0.579411
VCA0545	1252.76	1101.59	1403.92	1.27445	0.349869	0.392953	0.626908
VCA0546	74.6658	82.0804	67.2512	0.819333	-0.287478	0.543618	0.752073
VCA0550	339.463	277.778	401.147	1.44413	0.530197	0.210824	0.450167
VCA0552	647.477	566.282	728.671	1.28676	0.363748	0.377418	0.609221
VCA0554	180.321	62.5825	298.06	4.76266	2.25177	5.76326e-07	4.33816e-05
VCA0557	180.467	264.294	96.6395	0.365651	-1.45146	0.000919699	0.0139727
VCA0558	116.175	133.536	98.8151	0.73999	-0.434423	0.321404	0.554725
VCA0559	42.3646	41.629	43.1002	1.03534	0.0501083	0.93889	0.98969
VCA0560	110.635	109.521	111.749	1.02034	0.0290517	0.958808	0.997353
VCA0563	8405.34	11666.4	5144.25	0.440945	-1.18133	0.00483236	0.0457279
VCA0564	3180.29	4368.66	1991.91	0.455954	-1.13304	0.00705097	0.0592343
VCA0565	1549.87	1397.92	1701.81	1.21739	0.283795	0.487848	0.707281
VCA0568	529.245	569.232	489.259	0.859506	-0.21842	0.600797	0.790229
VCA0572	1049.8	1074.75	1024.86	0.953578	-0.0685769	0.873838	0.953704
VCA0574	635.4	967.855	302.944	0.313006	-1.67574	0.134675	0.362413
VCA0576	25797.7	9199.38	42396	4.60858	2.20432	0.00184458	0.0231411
VCA0578	912.633	927.06	898.206	0.968876	-0.0456159	0.911346	0.975478
VCA0586	357.241	327.537	386.944	1.18137	0.240467	0.567764	0.768151
VCA0588	432.497	466.034	398.961	0.856077	-0.224188	0.595969	0.787652
VCA0589	78.9284	98.9465	58.9104	0.595376	-0.748128	0.16579	0.403547
VCA0590	28.4751	31.6486	25.3016	0.799453	-0.322915	0.550326	0.756298
VCA0591	1467.18	1851.17	1083.2	0.585142	-0.773141	0.0822757	0.278608
VCA0595	16.3551	13.0843	19.6259	1.49996	0.584923	0.320791	0.554725
VCA0597	224.661	148.231	301.09	2.03122	1.02235	0.0170152	0.108792
VCA0601	8.94055	8.33378	9.54732	1.14562	0.196126	0.849478	0.947297
VCA0602	1.96917	3.15947	0.778876	0.246521	-2.02022	0.222102	0.46151
VCA0603	5.0754	5.18993	4.96087	0.955865	-0.065121	1	1
VCA0604	7.51644	7.51048	7.5224	1.00159	0.00228812	1	1
VCA0605	11.8586	11.5323	12.1849	1.05659	0.0794182	0.954205	0.996949
VCA0614	399.131	256.721	541.541	2.10946	1.07687	0.0113504	0.0813694
VCA0615	63.1754	59.7616	66.5891	1.11425	0.156067	0.7521	0.897318
VCA0617	376.836	345.03	408.641	1.18436	0.24411	0.567294	0.768142
VCA0621	4.86311	4.02185	5.70437	1.41835	0.50421	0.642001	0.822875
VCA0623	5091.55	2664.6	7518.5	2.82163	1.49653	0.000405701	0.0077223
VCA0624	8508.79	4132.26	12885.3	3.11823	1.64073	0.000115902	0.0030957
VCA0625	360.051	139.976	580.126	4.14446	2.05118	0.0122727	0.0865237
VCA0628	2062.75	2641.96	1483.55	0.561535	-0.832552	0.266845	0.504783
VCA0629	39.2239	62.6475	15.8003	0.25221	-1.9873	0.000132211	0.0032956
VCA0638	211.598	318.673	104.524	0.327998	-1.60824	0.00969001	0.0736085
VCA0644	144.348	170.593	118.103	0.692309	-0.530512	0.221439	0.461261
VCA0646	60.9065	65.4535	56.3595	0.861062	-0.21581	0.676788	0.845754
VCA0650	14.0147	14.9975	13.0319	0.868939	-0.202672	0.767497	0.908488
VCA0653	1309.89	46.7876	2573	54.9932	5.78118	1.40815e-29	2.3319e-26
VCA0654	164.234	113.283	215.184	1.89952	0.925637	0.0340354	0.163845
VCA0655	2159.41	150.664	4168.16	27.6652	4.79	4.70894e-23	2.59934e-20
VCA0656	3.71256	6.27985	1.14527	0.182373	-2.45504	0.136974	0.364847
VCA0657	5513.59	10174.2	852.974	0.083837	-3.57627	0.150953	0.388164
VCA0658	547.681	664.852	430.511	0.647529	-0.626982	0.127338	0.354227
VCA0663	655.144	823.75	486.538	0.590638	-0.759653	0.0702713	0.256886
VCA0665	1698.82	2932.49	465.159	0.158623	-2.65633	0.000440648	0.00810792
VCA0666	138.671	169.402	107.94	0.637184	-0.650219	0.134483	0.362413
VCA0667	30.0876	38.3835	21.7917	0.567737	-0.816706	0.119315	0.344918
VCA0669	22.2583	30.0818	14.4348	0.47985	-1.05934	0.228702	0.466214
VCA0673	68.4677	81.6496	55.2858	0.67711	-0.562537	0.232795	0.471282
VCA0675	484.898	640.004	329.792	0.515296	-0.956526	0.0239652	0.13273
VCA0678	6435.64	10389.5	2481.77	0.238872	-2.06569	0.000493993	0.00870269
VCA0681	29.2137	32.3937	26.0338	0.803668	-0.315329	0.553893	0.758683
VCA0683	125.154	189.578	60.73	0.320344	-1.64231	0.142374	0.373329
VCA0684	315.935	598.875	32.9949	0.0550948	-4.18194	0.199667	0.443229
VCA0685	254.843	485.694	23.9928	0.049399	-4.33937	0.187271	0.431379
VCA0686	512.422	993.639	31.2042	0.031404	-4.99291	0.15556	0.393294
VCA0687	46.0949	83.8666	8.32327	0.0992442	-3.33287	0.247768	0.48601
VCA0688	106.031	111.95	100.112	0.894258	-0.161237	0.733594	0.884801
VCA0690	12.1235	13.6331	10.6138	0.77853	-0.361176	0.627239	0.809593
VCA0693	957.895	874.103	1041.69	1.19172	0.253047	0.532061	0.746056
VCA0697	316.371	407.955	224.787	0.55101	-0.85985	0.0413335	0.188563
VCA0699	32.8046	44.6477	20.9614	0.469484	-1.09085	0.0646346	0.248334
VCA0700	263.581	360.792	166.371	0.461126	-1.11677	0.00947938	0.0726753
VCA0702	700.882	1045.59	356.177	0.340648	-1.55364	0.194022	0.438802
VCA0704	55.2075	59.119	51.296	0.867674	-0.204775	0.688527	0.853933
VCA0705	77.2479	82.4112	72.0847	0.874695	-0.193148	0.665318	0.838751
VCA0706	24.1749	23.7542	24.5955	1.03542	0.0502119	0.971398	1
VCA0707	11.7368	12.1437	11.33	0.93299	-0.100066	0.945299	0.993283
VCA0709	675.667	663.09	688.244	1.03793	0.0537156	0.897776	0.969857
VCA0717	899.701	734.868	1064.53	1.44861	0.534665	0.196762	0.438802
VCA0718	601.544	712.979	490.109	0.687411	-0.540755	0.236469	0.475812
VCA0723	230.118	201.563	258.673	1.28334	0.3599	0.395216	0.628378
VCA0724	49.4688	50.2598	48.6778	0.968524	-0.0461397	0.934245	0.986049
VCA0727	220.01	194.038	245.982	1.2677	0.342213	0.423385	0.647393
VCA0728	2892.17	4054.91	1729.43	0.426503	-1.22937	0.00328665	0.0353422
VCA0730	976.37	1332.94	619.803	0.46499	-1.10473	0.00851379	0.0671373
VCA0736	850.652	830.799	870.506	1.04779	0.067355	0.861163	0.953312
VCA0737	174.789	119.787	229.791	1.91832	0.939844	0.0287244	0.148186
VCA0738	141.653	150.59	132.715	0.8813	-0.182295	0.679542	0.846107
VCA0744	7576.84	14634.2	519.455	0.0354959	-4.8162	0.134948	0.362413
VCA0746	1.66698	1.44252	1.89145	1.31122	0.390905	0.933793	0.986049
VCA0747	2222.62	4297.64	147.592	0.0343426	-4.86386	0.0797516	0.277236
VCA0748	715.405	1391.79	39.0257	0.02804	-5.15637	0.131124	0.357967
VCA0749	465.791	875.147	56.4345	0.0644857	-3.95488	0.196707	0.438802
VCA0751	14.666	14.2211	15.1109	1.06257	0.0875579	0.956188	0.997133
VCA0753	34.4269	27.5877	41.2662	1.49582	0.580936	0.256777	0.496175
VCA0756	27.6585	22.6565	32.6605	1.44155	0.527619	0.315434	0.551594
VCA0762	640.35	631.083	649.616	1.02937	0.0417583	0.9032	0.971952
VCA0763	1593.95	1638.06	1549.83	0.946137	-0.0798784	0.868527	0.953312
VCA0765	11.3943	13.5315	9.25703	0.684108	-0.547704	0.416025	0.643265
VCA0768	892.78	1186.56	599.004	0.504825	-0.986143	0.0187549	0.113952
VCA0772	430.444	310.889	550	1.76912	0.823031	0.0527582	0.219516
VCA0773	591.314	672.881	509.748	0.75756	-0.400567	0.328234	0.563855
VCA0774	161.043	204.964	117.122	0.571424	-0.807365	0.107862	0.325356
VCA0778	57.6786	33.4984	81.8588	2.44366	1.28904	0.00653063	0.0563266
VCA0779	753.417	394.322	1112.51	2.82133	1.49637	0.000410677	0.00772819
VCA0780	42.928	44.4671	41.3889	0.930777	-0.103492	0.832225	0.93689
VCA0781	310.887	317.247	304.526	0.959902	-0.0590411	0.891219	0.966509
VCA0784	365.624	619.093	112.154	0.181158	-2.46468	3.57387e-08	4.22738e-06
VCA0785	550.074	612.411	487.738	0.796423	-0.328393	0.429407	0.653583
VCA0786	1235.99	972.434	1499.55	1.54206	0.624857	0.128573	0.355455
VCA0790	137.592	151.839	123.346	0.812347	-0.299831	0.511149	0.728413
VCA0795	30.2442	26.7808	33.7076	1.25865	0.331876	0.529592	0.743854
VCA0801	919.746	618.896	1220.6	1.97221	0.979815	0.020553	0.121992
VCA0802	1930.49	1847.39	2013.59	1.08997	0.124283	0.763017	0.904479
VCA0803	5.59375	5.18212	6.00537	1.15886	0.212711	0.857374	0.952255
VCA0804	15518.4	11487	19549.8	1.70192	0.767159	0.0995666	0.314062
VCA0805	7084.96	5245.01	8924.91	1.7016	0.766892	0.0626045	0.245467
VCA0809	74.1422	77.8804	70.404	0.904001	-0.145603	0.759156	0.901838
VCA0811	490.592	421.787	559.398	1.32626	0.407361	0.329523	0.564882
VCA0812	41.5239	43.0871	39.9606	0.927439	-0.108676	0.846143	0.94485
VCA0813	176.153	167.952	184.353	1.09765	0.134418	0.778278	0.912122
VCA0814	434.011	404.308	463.715	1.14694	0.197786	0.64066	0.821792
VCA0815	2760.82	2533.92	2987.72	1.17909	0.237676	0.572958	0.772127
VCA0818	161.861	195.193	128.53	0.658479	-0.60279	0.164727	0.40175
VCA0820	127.453	145.23	109.677	0.755194	-0.405081	0.346068	0.579411
VCA0822	205.942	242.78	169.104	0.69653	-0.521742	0.225402	0.464261
VCA0824	120.36	139.156	101.564	0.72986	-0.454309	0.289155	0.527357
VCA0829	300.078	476.567	123.589	0.259333	-1.94712	0.00397036	0.0408379
VCA0830	4.02354	3.79432	4.25275	1.12082	0.164554	0.970617	1
VCA0833	1.87681	1.75604	1.99758	1.13755	0.185927	1	1
VCA0834	50.5194	58.1776	42.8612	0.736731	-0.44079	0.381753	0.61465
VCA0835	27.8848	33.7963	21.9732	0.650167	-0.621119	0.263527	0.501611
VCA0837	422.314	443.919	400.71	0.902664	-0.147739	0.729951	0.882335
VCA0843	3586.54	6081.45	1091.64	0.179503	-2.47792	0.0172335	0.109504
VCA0847	68.2111	88.1483	48.2739	0.547645	-0.868688	0.0631501	0.246643
VCA0848	9.89326	10.709	9.07747	0.847646	-0.238467	0.794323	0.918575
VCA0849	31147.5	32533.1	29762	0.914824	-0.128435	0.754582	0.898984
VCA0850	27.1736	28.4188	25.9284	0.912369	-0.132311	0.796412	0.919512
VCA0851	24.7071	30.708	18.7063	0.609165	-0.715096	0.195205	0.438802
VCA0852	22.4402	24.6792	20.2013	0.818556	-0.288846	0.629644	0.810802
VCA0854	5.81735	5.48783	6.14688	1.12009	0.163618	0.93372	0.986049
VCA0860	548.205	1025.93	70.4833	0.0687022	-3.8635	0.000861551	0.0133616
VCA0862	760.38	673.339	847.421	1.25853	0.331744	0.434328	0.658049
VCA0863	1858.93	1443.73	2274.12	1.57517	0.655504	0.114125	0.335685
VCA0864	2288.04	2634.73	1941.35	0.736832	-0.440593	0.293946	0.53433
VCA0865	45.2866	67.1878	23.3854	0.348061	-1.52259	0.0450828	0.199086
VCA0871	186.518	209.815	163.222	0.777932	-0.362283	0.401576	0.631887
VCA0872	103.904	114.107	93.702	0.821179	-0.284231	0.533311	0.746284
VCA0873	37.3838	39.9901	34.7776	0.869654	-0.201487	0.700896	0.861983
VCA0874	49.9052	28.0341	71.7763	2.56032	1.35633	0.00480656	0.0457279
VCA0875	841.667	1532.28	151.054	0.0985816	-3.34254	0.101567	0.315548
VCA0876	26.7173	31.1865	22.2482	0.713393	-0.487232	0.360783	0.593892
VCA0877	100.427	146.908	53.9456	0.367208	-1.44533	0.00155198	0.0200787
VCA0882	23.333	21.7394	24.9266	1.14661	0.197371	0.751494	0.897318
VCA0883	24.6491	28.1365	21.1616	0.752106	-0.410991	0.483384	0.703819
VCA0884	21.1324	25.7456	16.5192	0.641631	-0.640185	0.256544	0.496175
VCA0885	10705.3	16059.5	5350.99	0.333198	-1.58555	0.00455208	0.0447196
VCA0886	1995.25	2820.83	1169.66	0.414652	-1.27003	0.0026172	0.0294835
VCA0888	613.436	688.367	538.505	0.782294	-0.354218	0.396759	0.629194
VCA0889	6.06331	4.89987	7.22675	1.47489	0.560605	0.54479	0.753066
VCA0891	165.512	216.481	114.543	0.529111	-0.918357	0.0767136	0.270451
VCA0895	181.338	196.684	165.992	0.843951	-0.244768	0.571862	0.772127
VCA0896	3638.13	3102.47	4173.8	1.34532	0.427945	0.295192	0.535208
VCA0898	3543.95	3558.56	3529.35	0.991793	-0.0118891	0.991205	1
VCA0900	97.6656	104.032	91.2987	0.877597	-0.188369	0.679235	0.846107
VCA0903	147.22	258.713	35.726	0.138091	-2.85631	0.123417	0.347581
VCA0904	162.133	289.062	35.204	0.121787	-3.03757	0.110591	0.329387
VCA0905	113.528	140.601	86.456	0.614904	-0.701567	0.349041	0.581188
VCA0906	100.094	114.845	85.3434	0.74312	-0.428334	0.339824	0.574233
VCA0909	852.671	384.7	1320.64	3.43292	1.77943	3.30924e-05	0.00114169
VCA0910	25.1068	11.587	38.6266	3.33361	1.73709	0.00201801	0.0243811
VCA0914	28.0813	19.0272	37.1354	1.95171	0.964735	0.068168	0.253677
VCA0921	283.608	325.997	241.22	0.739944	-0.434511	0.415907	0.643265
VCA0923	460.724	617.083	304.364	0.493231	-1.01967	0.102724	0.31725
VCA0924	1723.38	1853.61	1593.15	0.859486	-0.218455	0.600144	0.790229
VCA0925	706.998	369.634	1044.36	2.82539	1.49845	0.000401645	0.0077223
VCA0926	28.5374	26.3492	30.7256	1.16609	0.221683	0.677799	0.845844
VCA0929	198.026	199.501	196.55	0.985208	-0.0214995	0.9716	1
VCA0930	16.7081	18.2273	15.189	0.833308	-0.263078	0.695712	0.859775
VCA0931	71.9304	72.3682	71.4926	0.987901	-0.0175621	0.975088	1
VCA0936	100.628	94.4898	106.766	1.12993	0.176228	0.673095	0.84379
VCA0939	306.386	392.303	220.469	0.561988	-0.83139	0.0504378	0.213619
VCA0943	1084.9	2052.22	117.582	0.0572951	-4.12544	0.00759651	0.0628991
VCA0944	2780.3	5222.64	337.964	0.0647113	-3.94984	0.00101942	0.0149395
VCA0945	4767.52	9193.32	341.713	0.0371696	-4.74973	0.00833145	0.0663311
VCA0946	2310.05	4227.35	392.743	0.0929053	-3.4281	0.00279412	0.0310541
VCA0954	183.326	142.257	224.396	1.57739	0.657543	0.126067	0.352053
VCA0956	269.895	254.919	284.871	1.1175	0.160269	0.701575	0.861983
VCA0958	156.226	240.107	72.3455	0.301306	-1.7307	0.127864	0.354678
VCA0960	324.309	343.849	304.769	0.886346	-0.174058	0.686646	0.853027
VCA0962	394.774	433.067	356.481	0.823154	-0.280765	0.517087	0.730077
VCA0965	156.134	184.543	127.725	0.692118	-0.53091	0.387583	0.621019
VCA0972	51.2801	57.7929	44.7674	0.774618	-0.368443	0.456493	0.682884
VCA0974	568.635	483.693	653.577	1.35122	0.434267	0.291873	0.531144
VCA0975	6310.98	8223.4	4398.55	0.534883	-0.902706	0.0297429	0.152019
VCA0977	773.198	694.091	852.305	1.22795	0.296246	0.607255	0.795581
VCA0982	3.86463	4.35883	3.37042	0.773239	-0.371013	0.826793	0.93343
VCA0983	94.3488	144.636	44.0619	0.304641	-1.71482	0.000205037	0.00465125
VCA0984	35.6206	53.506	17.7352	0.331462	-1.59309	0.00240971	0.0275206
VCA0985	309.175	448.897	169.453	0.377487	-1.4055	0.00105058	0.014998
VCA0987	676.161	953.553	398.769	0.418192	-1.25776	0.00428773	0.0430333
VCA0988	22.0595	24.5931	19.5259	0.793955	-0.33287	0.561109	0.763964
VCA0989	322.223	292.848	351.598	1.20062	0.263774	0.541691	0.750662
VCA0990	95.1433	75.2994	114.987	1.52707	0.610764	0.17356	0.414144
VCA0991	1.11718	1.45815	0.7762	0.532317	-0.909642	0.796799	0.919512
VCA0993	59.7936	105.18	14.4074	0.136979	-2.86797	0.0123603	0.0865237
VCA0994	3.27479	4.62544	1.92415	0.415993	-1.26537	0.295918	0.535208
VCA0996	1736.91	1546.17	1927.65	1.24673	0.318146	0.437461	0.661585
VCA0998	27.3187	19.3954	35.242	1.81703	0.861584	0.110374	0.329387
VCA1001	5.9462	9.22743	2.66497	0.28881	-1.79181	0.0491686	0.210396
VCA1008	14.5799	19.6151	9.54464	0.486597	-1.0392	0.100401	0.314894
VCA1015	139.408	190.828	87.9892	0.461092	-1.11687	0.0103358	0.0774485
VCA1018	77.7681	76.0132	79.5229	1.04617	0.0651213	0.898	0.969857
VCA1023	558.995	469.718	648.271	1.38013	0.464804	0.262286	0.499823
VCA1025	20.5977	20.3047	20.8907	1.02886	0.0410432	0.960853	0.99752
VCA1026	424.695	564.168	285.221	0.50556	-0.984045	0.0915876	0.296808
VCA1028	12638.4	25171	105.869	0.004206	-7.89334	0.00216366	0.025593
VCA1029	2450.67	3363.33	1538.02	0.457289	-1.12882	0.00667464	0.0572705
VCA1032	268.716	245.983	291.449	1.18484	0.244686	0.561928	0.764001
VCA1033	125.954	185.115	66.7926	0.360817	-1.47066	0.0675865	0.252649
VCA1034	167.32	232.499	102.14	0.439314	-1.18668	0.0781892	0.273167
VCA1037	842.965	820.504	865.427	1.05475	0.0769015	0.863454	0.953312
VCA1041	6355.9	8233.64	4478.15	0.543885	-0.878628	0.275527	0.512091
VCA1045	584.757	808.166	361.348	0.447121	-1.16126	0.0178485	0.110087
VCA1046	138.476	165.207	111.745	0.676393	-0.564067	0.194063	0.438802
VCA1048	9.24008	10.1055	8.3747	0.82873	-0.271026	0.751941	0.897318
VCA1050	56.1324	54.1792	58.0856	1.0721	0.100441	0.818184	0.929295
VCA1055	12.2587	10.7012	13.8161	1.29108	0.368579	0.612373	0.799126
VCA1056	69.8959	71.6083	68.1834	0.952172	-0.0707052	0.90349	0.971952
VCA1057	2.32199	2.31271	2.33128	1.00803	0.0115339	1	1
VCA1058	5.26683	5.53474	4.99893	0.903191	-0.146896	0.947192	0.99339
VCA1062	88.8413	155.025	22.658	0.146157	-2.7744	0.0244402	0.134199
VCA1063	878.031	1574.2	181.859	0.115525	-3.11372	0.0441914	0.197253
VCA1067	328.468	400.937	255.999	0.638502	-0.647237	0.157339	0.394405
VCA1069	3301.51	5468.06	1134.96	0.207562	-2.26839	0.133014	0.361101
VCA1071	3676.35	2960.59	4392.12	1.48353	0.569035	0.177151	0.417301
VCA1074	671.032	591.9	750.164	1.26738	0.341853	0.412382	0.641224
VCA1075	2756.67	3951.45	1561.88	0.395268	-1.3391	0.0648816	0.248334
VCA1077	1464.6	1618.31	1310.89	0.81004	-0.303934	0.458001	0.683961
VCA1078	59.3814	57.6366	61.1263	1.06055	0.0848085	0.861242	0.953312
VCA1080	564.733	590.985	538.481	0.911158	-0.134227	0.746393	0.893729
VCA1082	374.821	481.224	268.418	0.557782	-0.842227	0.0471827	0.205026
VCA1084	1468.42	1681.47	1255.37	0.746588	-0.421616	0.304165	0.541984
VCA1085	380.923	497.786	264.06	0.53047	-0.914657	0.0360381	0.172158
VCA1086	99.9703	120.049	79.8918	0.665495	-0.5875	0.197025	0.438802
VCA1088	5.38541	6.92252	3.8483	0.55591	-0.847077	0.364902	0.598295
VCA1090	19.9197	23.9583	15.881	0.662861	-0.593221	0.318756	0.554725
VCA1092	117.891	130.46	105.322	0.807311	-0.308803	0.482756	0.703819
VCA1095	50.1688	57.1441	43.1936	0.755871	-0.403787	0.399398	0.631089
VCA1098	39.1359	32.7228	45.5489	1.39196	0.477119	0.348959	0.581188
VCA1101	23.856	29.6893	18.0228	0.607047	-0.72012	0.187487	0.431379
VCA1102	58.6033	85.1181	32.0885	0.376988	-1.40741	0.115976	0.339924
VCA1105	270.089	430.176	110.002	0.255713	-1.9674	0.0621154	0.244912
VCA1110	5.56564	5.80134	5.32995	0.918744	-0.122265	0.973927	1
VCA1112	787.618	690.268	884.969	1.28207	0.35847	0.387268	0.621019
VCA1113	74.5441	91.6073	57.4809	0.62747	-0.672381	0.1468	0.380668
VCA1114	217.187	175.524	258.85	1.47473	0.560447	0.194643	0.438802
VCA1115	947.168	757.571	1136.76	1.50054	0.585478	0.16611	0.403547
