# Supplementary material for: A novel phase variant of the cholera pathogen shows stress-adaptive cryptic transcriptomic signatures
Source: BMC Genomics. 2016 Nov 14;17:914. doi: 10.1186/s12864-016-3233-x (PMC5109742; doi:10.1186/s12864-016-3233-x)
Supplement: Additional file 9: Table S5. — Results of DESeq analysis for the N16961 to N16961SD pairwise comparison. (XLSX 183 kb) [file 12864_2016_3233_MOESM9_ESM.xlsx]

## Sheet: Sheet1
Gene	Base mean	Base mean N16961	Base mean N16961SD	Fold change	Log2 fold change	P	Padj
VC0001	452.187	453.829	450.544	0.992762	-0.0104795	0.922547	1
VC0003	662.492	627.403	697.58	1.11185	0.152965	0.597964	1
VC0004	10910	11573	10247	0.885417	-0.175571	0.623908	1
VC0012	2875.44	2994.49	2756.4	0.920491	-0.119524	0.784508	1
VC0013	830.547	814.097	846.997	1.04041	0.0571565	0.758523	1
VC0014	1049.06	1108.92	989.203	0.89204	-0.164819	0.650146	1
VC0015	16246.6	16576.9	15916.3	0.960149	-0.0586702	0.94279	1
VC0019	736.132	569.806	902.458	1.5838	0.663388	0.0304708	0.3628
VC0020	10203.5	9503.28	10903.6	1.14735	0.19831	0.43723	0.98569
VC0021	8.83014	9.47868	8.18161	0.863159	-0.212301	0.752406	1
VC0026	187.948	195.561	180.335	0.922141	-0.11694	0.683048	1
VC0027	427.795	397.171	458.42	1.15421	0.206907	0.748247	1
VC0028	431.277	390.24	472.314	1.21032	0.275387	0.649625	1
VC0031	880.238	616.624	1143.85	1.85502	0.891437	0.031936	0.373171
VC0032	38.0919	31.6388	44.5451	1.40792	0.49357	0.235944	0.879545
VC0035	12.3303	15.6134	9.04719	0.57945	-0.787243	0.13823	0.710469
VC0036	576.695	659.705	493.686	0.748343	-0.418228	0.166832	0.779961
VC0039	67.1572	47.3621	86.9523	1.83591	0.876492	0.0149754	0.228994
VC0042	593.126	628.558	557.693	0.887257	-0.172577	0.596247	1
VC0043	1110.08	1160.64	1059.52	0.912875	-0.131511	0.689843	1
VC0044	1273.09	1311.11	1235.07	0.942007	-0.0861902	0.835749	1
VC0047	47.3317	37.8964	56.767	1.49795	0.582994	0.125992	0.692748
VC0048	770.17	677.96	862.381	1.27202	0.347125	0.260593	0.881901
VC0051	539.593	710.136	369.05	0.519689	-0.944279	0.276004	0.885934
VC0060	677.651	649.616	705.686	1.08631	0.119439	0.642986	1
VC0061	397.71	387.82	407.6	1.051	0.0717666	0.864612	1
VC0062	93.6944	88.2224	99.1663	1.12405	0.168706	0.661094	1
VC0066	46.2333	55.9919	36.4746	0.651427	-0.618324	0.107053	0.653775
VC0067	3819.72	4088.92	3550.52	0.868327	-0.203689	0.498768	1
VC0068	2.85527	2.52731	3.18324	1.25954	0.332896	0.848223	1
VC0069	421.774	647.991	195.558	0.301791	-1.72838	0.0275748	0.330698
VC0072	1152.66	1180.29	1125.03	0.953184	-0.0691733	0.751289	1
VC0080	286.093	275.907	296.279	1.07383	0.102771	0.68077	1
VC0082	508.945	493.939	523.95	1.06076	0.0850946	0.743695	1
VC0085	2292.13	2306.75	2277.51	0.987326	-0.0184017	0.982066	1
VC0089	46.9341	50.2113	43.6568	0.869462	-0.201805	0.637122	1
VC0090	175.3	152.059	198.541	1.30568	0.384803	0.255981	0.881584
VC0093	3027.23	2965.34	3089.12	1.04174	0.0589985	0.79959	1
VC0098	197.282	197.432	197.132	0.998482	-0.00219213	0.916675	1
VC0099	1023.56	1008.51	1038.6	1.02984	0.0424235	0.866099	1
VC0105	42.0375	40.1221	43.9529	1.09548	0.131562	0.66762	1
VC0108	3430.36	3442.13	3418.59	0.993161	-0.009901	0.936978	1
VC0111	9.06667	8.86153	9.27182	1.0463	0.0652977	0.966894	1
VC0116	777.901	802.519	753.283	0.938648	-0.0913435	0.77737	1
VC0117	322.146	322.627	321.665	0.99702	-0.00430564	0.987687	1
VC0118	398.74	457.326	340.155	0.743791	-0.427031	0.158871	0.760701
VC0122	4961.82	3842.1	6081.54	1.58287	0.662541	0.0226824	0.291003
VC0125	1058.75	1065.55	1051.95	0.98724	-0.0185271	0.897131	1
VC0130	815.977	976.483	655.47	0.671256	-0.575065	0.24837	0.881584
VC0132	732.945	642.756	823.134	1.28063	0.356857	0.244801	0.881584
VC0136	1052.42	770.013	1334.82	1.7335	0.793689	0.0095522	0.176977
VC0137	333.48	287.034	379.925	1.32362	0.404494	0.195926	0.828031
VC0147	939.686	979.863	899.509	0.917994	-0.123443	0.684041	1
VC0150	13.6499	14.1216	13.1783	0.933202	-0.0997381	0.858087	1
VC0151	675.703	868.761	482.644	0.555554	-0.848002	0.0524873	0.476851
VC0154	90.2502	79.9036	100.597	1.25898	0.332254	0.279495	0.885934
VC0156	5901.9	6445.2	5358.61	0.831411	-0.266366	0.580889	1
VC0157	1027.78	544.927	1510.63	2.77218	1.47102	2.6337e-06	0.00019603
VC0158	331.877	329.803	333.951	1.01258	0.0180303	0.969162	1
VC0161	647.116	667.468	626.765	0.939018	-0.0907757	0.745802	1
VC0162	877.79	782.553	973.028	1.2434	0.314292	0.347033	0.93076
VC0164	13307.5	12625.5	13989.4	1.10802	0.147986	0.59693	1
VC0165	1268.23	1350.09	1186.37	0.878738	-0.186496	0.517365	1
VC0167	1458.54	1403.84	1513.24	1.07793	0.108261	0.668206	1
VC0169	15.4154	16.964	13.8669	0.817431	-0.290831	0.575115	1
VC0170	287.879	329.308	246.451	0.74839	-0.418139	0.224473	0.872074
VC0171	431.414	521.567	341.26	0.654296	-0.611984	0.12447	0.692748
VC0172	33.7691	43.5861	23.9521	0.549535	-0.863716	0.154568	0.745804
VC0174	37.6177	32.8668	42.3687	1.2891	0.366368	0.387843	0.963542
VC0175	1571.76	2051.89	1091.63	0.532013	-0.910467	0.00250847	0.07688
VC0178	2492.29	3624.65	1359.93	0.37519	-1.41431	0.02297	0.292426
VC0179	971.373	1338.25	604.49	0.4517	-1.14656	0.0109095	0.186137
VC0180	1172.47	1501.35	843.595	0.561889	-0.831643	0.0102086	0.177845
VC0183	135.581	164.3	106.861	0.650402	-0.620597	0.0531312	0.476851
VC0184	64.9603	74.9489	54.9718	0.733457	-0.447216	0.207827	0.840477
VC0185	39.26	40.43	38.0901	0.942126	-0.0860085	0.87564	1
VC0186	3490.32	3666.07	3314.57	0.904122	-0.145411	0.638712	1
VC0188	6243.17	5462.36	7023.98	1.28589	0.362765	0.403905	0.968679
VC0190	2053.82	2033.32	2074.31	1.02016	0.0287921	0.852397	1
VC0191	87.6693	84.7061	90.6324	1.06996	0.0975611	0.735696	1
VC0194	246.074	106.689	385.458	3.6129	1.85316	7.9955e-05	0.00426857
VC0195	3.59334	3.22803	3.95864	1.22633	0.294352	0.946888	1
VC0196	1093.67	1029.14	1158.2	1.12541	0.170449	0.536308	1
VC0199	1855.4	1630.79	2080.01	1.27546	0.351017	0.256751	0.881584
VC0200	9104.61	7891.85	10317.4	1.30735	0.38664	0.213491	0.852879
VC0203	783.336	685.002	881.671	1.28711	0.364133	0.296043	0.889151
VC0207	237.332	227.884	246.78	1.08292	0.11493	0.737281	1
VC0211	3.45146	1.67823	5.2247	3.11322	1.63841	0.378519	0.963542
VC0212	263.995	275.274	252.716	0.918053	-0.12335	0.724425	1
VC0215	442.23	437.999	446.461	1.01932	0.0276073	0.883363	1
VC0216	859.231	1122.26	596.205	0.531256	-0.912522	0.0785972	0.565558
VC0223	105.086	96.6977	113.473	1.17349	0.2308	0.502896	1
VC0225	17.3421	15.1184	19.5658	1.29417	0.372027	0.495252	1
VC0231	2540.06	2608.34	2471.78	0.947645	-0.077582	0.84534	1
VC0233	922.911	903.188	942.634	1.04367	0.0616716	0.823048	1
VC0235	109.223	125.564	92.8809	0.739708	-0.434973	0.185383	0.822562
VC0236	61.042	50.8086	71.2754	1.40282	0.488331	0.185387	0.822562
VC0237	433.975	443.792	424.158	0.955757	-0.0652847	0.887961	1
VC0239	2941.44	2882.81	3000.06	1.04067	0.0575147	0.789203	1
VC0240	41.0202	36.97	45.0704	1.21911	0.285824	0.489388	1
VC0241	15101.4	16434.7	13768	0.837744	-0.255419	0.441133	0.98569
VC0242	9327.01	10498.2	8155.86	0.776885	-0.364227	0.247809	0.881584
VC0243	8228.68	9295.74	7161.63	0.77042	-0.376282	0.230767	0.878058
VC0244	4214.25	4649.49	3779.01	0.81278	-0.299064	0.348438	0.93076
VC0245	10334	10966.5	9701.53	0.884651	-0.17682	0.569262	1
VC0249	9102.63	10410.8	7794.49	0.748694	-0.417552	0.173526	0.793281
VC0250	5543.59	6193.58	4893.59	0.790107	-0.33988	0.281057	0.885934
VC0251	42171.6	46268.8	38074.5	0.822899	-0.281212	0.378914	0.963542
VC0255	2544.87	2969.94	2119.81	0.713754	-0.486501	0.0991168	0.630783
VC0259	1062.35	1082.92	1041.78	0.962016	-0.0558675	0.868729	1
VC0260	1264.05	1430.42	1097.68	0.767385	-0.381978	0.247885	0.881584
VC0264	265.873	269.78	261.966	0.971035	-0.0424046	0.882505	1
VC0265	753.744	743.437	764.052	1.02773	0.0394594	0.822486	1
VC0269	2945.37	3230.64	2660.11	0.8234	-0.280335	0.392063	0.963542
VC0271	627.359	578.878	675.84	1.1675	0.223423	0.605061	1
VC0275	764.039	1093.11	434.972	0.397923	-1.32944	0.145264	0.730735
VC0276	2430.87	3552.13	1309.61	0.368684	-1.43954	0.139018	0.712307
VC0278	199.439	182.577	216.301	1.18471	0.244536	0.409688	0.974859
VC0280	32.8889	31.5301	34.2477	1.08619	0.119279	0.757832	1
VC0281	55.1008	48.1197	62.0818	1.29015	0.367543	0.418147	0.97607
VC0282	236.864	221.86	251.868	1.13526	0.183017	0.647123	1
VC0285	1313.8	1409.76	1217.83	0.863856	-0.211137	0.47137	1
VC0286	113.929	143.677	84.1815	0.585909	-0.771251	0.0691298	0.539924
VC0288	92.5754	114.848	70.3027	0.612136	-0.708076	0.0999558	0.630783
VC0289	7.23504	8.05139	6.41868	0.797214	-0.326962	0.733849	1
VC0291	128.102	119.054	137.15	1.152	0.204137	0.526004	1
VC0295	5949.62	5386.13	6513.1	1.20924	0.274095	0.33243	0.916952
VC0298	130.27	75.8101	184.73	2.43675	1.28496	0.000245133	0.00943478
VC0300	26.2494	24.8348	27.664	1.11392	0.155644	0.828324	1
VC0302	414.522	475.277	353.766	0.744337	-0.425971	0.160762	0.764542
VC0303	250.104	293.512	206.697	0.704223	-0.505897	0.0970772	0.621816
VC0304	5220.69	5348.64	5092.73	0.952154	-0.0707338	0.850063	1
VC0305	3718.35	4037.26	3399.43	0.842015	-0.248082	0.448191	0.987844
VC0307	5753.6	6211.34	5295.87	0.852613	-0.230038	0.497859	1
VC0308	41.6391	45.6049	37.6732	0.826078	-0.27565	0.454288	0.989695
VC0309	1559.09	1439.7	1678.48	1.16586	0.221389	0.438999	0.98569
VC0315	2599.08	2657.02	2541.15	0.95639	-0.0643294	0.853788	1
VC0318	252.082	227.171	276.992	1.21931	0.286064	0.347827	0.93076
VC0320	56.8664	53.1819	60.551	1.13856	0.187216	0.613267	1
VC0321	131770	129491	134049	1.0352	0.0499062	0.739403	1
VC0328	129392	119879	138904	1.1587	0.212505	0.399659	0.968679
VC0329	162208	154247	170169	1.10322	0.141722	0.542165	1
VC0332	2458.67	2744.82	2172.51	0.791495	-0.337348	0.329478	0.915377
VC0334	82.4608	79.2008	85.7209	1.08232	0.114132	0.731704	1
VC0335	74.7294	76.5463	72.9125	0.952528	-0.0701666	0.96959	1
VC0336	9544.82	10120.6	8969	0.886208	-0.174282	0.636263	1
VC0337	10.0967	9.17635	11.0171	1.2006	0.263757	0.742074	1
VC0338	128.526	123.511	133.542	1.08121	0.112651	0.846887	1
VC0339	88.7309	98.6087	78.853	0.799655	-0.32255	0.378488	0.963542
VC0340	373.414	377.103	369.726	0.980437	-0.028503	0.929508	1
VC0342	1455.43	1507	1403.86	0.931553	-0.10229	0.772796	1
VC0344	1333.58	1227.59	1439.57	1.17268	0.22981	0.443709	0.98569
VC0345	1396.97	1228.74	1565.21	1.27384	0.349181	0.264499	0.881901
VC0348	6894.92	6750.28	7039.56	1.04285	0.0605375	0.875094	1
VC0349	6972.74	7604.37	6341.1	0.833877	-0.262094	0.402839	0.968679
VC0361	55116.2	52355.8	57876.5	1.10545	0.144629	0.594335	1
VC0362	99085	96828	101342	1.04662	0.0657355	0.708426	1
VC0371	1626.35	1597.45	1655.24	1.03617	0.0512675	0.81644	1
VC0372	101.804	83.1317	120.477	1.44923	0.535285	0.0909806	0.607149
VC0374	6772.11	6892.72	6651.51	0.965004	-0.0513932	0.932439	1
VC0377	4738.27	5074.51	4402.03	0.86748	-0.205098	0.474014	1
VC0379	528.553	509.657	547.449	1.07415	0.103198	0.64038	1
VC0384	273.406	376.544	170.267	0.452182	-1.14503	0.392403	0.963542
VC0385	306.113	451.396	160.831	0.356297	-1.48885	0.300042	0.88991
VC0389	3879.38	3833.98	3924.77	1.02368	0.0337683	0.836288	1
VC0390	1902.75	1849.96	1955.53	1.05706	0.0800617	0.820806	1
VC0391	605.131	632.559	577.703	0.913278	-0.130873	0.630157	1
VC0392	195.139	170.904	219.373	1.2836	0.360197	0.380869	0.963542
VC0393	744.724	727.872	761.576	1.0463	0.0653029	0.823189	1
VC0394	4227.87	3775.04	4680.71	1.23991	0.310235	0.266009	0.881901
VC0395	1.04835	0.276485	1.82022	6.58341	2.71884	0.294294	0.889151
VC0398	1576.55	1560.54	1592.56	1.02052	0.0293064	0.94094	1
VC0399	702.739	727.142	678.335	0.932879	-0.100238	0.738464	1
VC0402	1962.32	2147.09	1777.55	0.827888	-0.272492	0.389821	0.963542
VC0404	447.949	502.878	393.021	0.781544	-0.355601	0.242325	0.881584
VC0405	1296.97	1303.5	1290.44	0.989983	-0.014524	0.974753	1
VC0406	264.256	290.299	238.212	0.820576	-0.285291	0.352112	0.93271
VC0414	2855.95	2836.88	2875.02	1.01345	0.019269	0.95638	1
VC0415	2397.66	2177.19	2618.13	1.20253	0.266071	0.393759	0.96401
VC0419	1285.32	1232.33	1338.31	1.086	0.119018	0.659279	1
VC0420	2422.96	2192.25	2653.67	1.21048	0.27558	0.391077	0.963542
VC0422	1470.16	1524.93	1415.38	0.928162	-0.107551	0.753711	1
VC0423	264.475	185.209	343.74	1.85595	0.89216	0.00973104	0.176977
VC0424	914.766	1053.87	775.666	0.73602	-0.442182	0.411149	0.974859
VC0429	1030.77	1035.78	1025.77	0.990341	-0.0140021	0.869337	1
VC0430	755.355	755.736	754.975	0.998993	-0.00145353	0.936911	1
VC0432	1191.96	1479.11	904.821	0.611735	-0.709022	0.0557566	0.48061
VC0433	989.378	885.021	1093.74	1.23583	0.305481	0.281318	0.885934
VC0434	174.37	166.099	182.641	1.09959	0.136961	0.649157	1
VC0437	3787.95	4207.58	3368.32	0.800537	-0.320961	0.319848	0.911809
VC0445	983.436	927.933	1038.94	1.11963	0.163018	0.633456	1
VC0446	5578.65	5179.35	5977.95	1.15419	0.206881	0.497348	1
VC0447	0.173004	0	0.346007	Inf	Inf	0.964686	1
VC0449	680.139	706.556	653.721	0.925222	-0.112129	0.753709	1
VC0450	918.882	907.081	930.684	1.02602	0.0370607	0.921127	1
VC0452	4.37144	3.3951	5.34777	1.57514	0.65548	0.608697	1
VC0454	65.8974	63.5427	68.2521	1.07411	0.103147	0.72996	1
VC0455	655.784	663.45	648.118	0.97689	-0.0337313	0.940726	1
VC0462	34.8561	37.0794	32.6328	0.88008	-0.184293	0.690403	1
VC0463	71.5134	76.3186	66.7081	0.874075	-0.194171	0.557748	1
VC0465	119.181	112.201	126.162	1.12442	0.169185	0.662654	1
VC0472	2544.66	2448.89	2640.44	1.07822	0.108648	0.654042	1
VC0473	6866.55	7689.45	6043.66	0.785969	-0.347456	0.249793	0.881584
VC0475	4162.11	2911.44	5412.77	1.85913	0.894631	0.0945898	0.618759
VC0476	1470.33	1417.25	1523.4	1.0749	0.104202	0.703346	1
VC0477	4807.79	5086.81	4528.78	0.890298	-0.167639	0.646984	1
VC0478	8286.37	9334.33	7238.41	0.775461	-0.366873	0.241519	0.881584
VC0482	20.8579	20.1858	21.53	1.06659	0.0930102	0.917228	1
VC0485	9463.19	9737.33	9189.06	0.943694	-0.0836086	0.857337	1
VC0486	647.272	713.19	581.353	0.815145	-0.294872	0.345832	0.93076
VC0487	4140.58	5204.08	3077.08	0.591282	-0.758082	0.0142566	0.224712
VC0488	5.03406	6.10948	3.95864	0.647951	-0.626044	0.631642	1
VC0489	27.8869	25.3106	30.4632	1.20358	0.267328	0.596768	1
VC0490	5579.29	7471.24	3687.34	0.493538	-1.01877	0.0466726	0.454371
VC0492	234.22	243.055	225.385	0.927301	-0.108891	0.681128	1
VC0493	36.3857	33.304	39.4673	1.18506	0.244963	0.590515	1
VC0494	1.12776	0.868097	1.38743	1.59824	0.676482	0.897769	1
VC0502	690.268	601.831	778.706	1.29389	0.37172	0.288846	0.885934
VC0503	388.302	363.224	413.379	1.13808	0.186607	0.605088	1
VC0512	1907.49	2296.21	1518.77	0.661424	-0.596353	0.0553072	0.48061
VC0513	456.918	554.818	359.018	0.647092	-0.627957	0.0445136	0.454307
VC0514	611.868	750.066	473.671	0.631505	-0.663133	0.0367019	0.412769
VC0515	224.502	251.84	197.163	0.782891	-0.353117	0.240277	0.881584
VC0516	1326.65	1250.89	1402.41	1.12113	0.164956	0.545234	1
VC0517	18909.6	19227.7	18591.4	0.96691	-0.0485465	0.963333	1
VC0518	3067.37	3290.66	2844.08	0.864289	-0.210415	0.530171	1
VC0521	714.4	723.942	704.857	0.973638	-0.0385427	1	1
VC0530	379.692	358.348	401.036	1.11913	0.162373	0.566454	1
VC0534	3.20601	4.6491	1.76293	0.379198	-1.39898	0.16527	0.777049
VC0535	1074.86	1097.92	1051.8	0.957996	-0.0619092	0.838172	1
VC0537	77.9009	78.6533	77.1484	0.980866	-0.0278715	0.946707	1
VC0538	273.787	289.332	258.242	0.892547	-0.163999	0.765161	1
VC0541	80.7955	115.224	46.3665	0.402401	-1.31329	0.238278	0.881584
VC0543	1286.58	1310.39	1262.77	0.96366	-0.0534044	1	1
VC0545	13755	14033.4	13476.6	0.960325	-0.0584052	0.938583	1
VC0547	2524.45	2492.2	2556.7	1.02588	0.0368632	0.876737	1
VC0549	312.335	350.718	273.952	0.781118	-0.356387	0.291766	0.886478
VC0550	317.653	430.039	205.267	0.477323	-1.06696	0.00351365	0.0908609
VC0551	28.0655	39.74	16.391	0.412456	-1.27769	0.0379915	0.416397
VC0552	71.6215	50.5193	92.7238	1.83541	0.876106	0.0161674	0.243246
VC0554	4828.6	3391.23	6265.98	1.8477	0.885733	0.0613579	0.515468
VC0556	3462.51	2984.65	3940.36	1.32021	0.400763	0.25863	0.881901
VC0558	591.24	565.877	616.603	1.08964	0.123853	0.733699	1
VC0560	4751.45	4916.76	4586.14	0.932758	-0.100426	0.782638	1
VC0565	402.614	341.321	463.907	1.35915	0.442709	0.174174	0.793281
VC0566	4569.39	3278.41	5860.38	1.78757	0.837999	0.136948	0.710469
VC0568	347.12	349.11	345.13	0.988602	-0.0165389	0.965003	1
VC0574	1473.46	1726.2	1220.72	0.707176	-0.499859	0.0973114	0.621816
VC0581	3452.33	3490.66	3414.01	0.978043	-0.0320304	0.965394	1
VC0584	577.808	641.159	514.457	0.802386	-0.317632	0.563215	1
VC0587	235.59	237.114	234.065	0.987141	-0.0186712	1	1
VC0589	217.276	194.476	240.075	1.23447	0.303895	0.346014	0.93076
VC0594	1174.15	1254.17	1094.12	0.872384	-0.196965	0.527182	1
VC0595	0.173004	0	0.346007	Inf	Inf	0.964686	1
VC0600	38.1463	38.0562	38.2364	1.00474	0.00681823	0.979639	1
VC0601	929.645	823.687	1035.6	1.25728	0.330304	0.289617	0.885934
VC0602	1456.69	1326.69	1586.68	1.19596	0.258174	0.387736	0.963542
VC0603	1315.75	1329.74	1301.76	0.978957	-0.0306823	0.893856	1
VC0604	5279.02	6290.21	4267.83	0.678487	-0.559606	0.0492973	0.458354
VC0608	8690.23	7713.71	9666.75	1.25319	0.325607	0.301547	0.892773
VC0609	552.499	509.906	595.091	1.16706	0.222878	0.509892	1
VC0610	4.07674	3.20901	4.94447	1.54081	0.623688	0.506826	1
VC0611	121.596	131.194	111.997	0.853679	-0.228235	0.530281	1
VC0612	545.612	561.034	530.19	0.945024	-0.081577	0.787267	1
VC0613	61.4052	64.3571	58.4533	0.908265	-0.138815	0.655844	1
VC0615	98.4596	112.644	84.2756	0.748162	-0.418578	0.189906	0.828031
VC0616	9.17	11.6326	6.7074	0.576604	-0.794348	0.220609	0.867049
VC0617	4.12132	6.50751	1.73513	0.266635	-1.90706	0.0850992	0.589093
VC0619	87.3706	99.658	75.0832	0.753408	-0.408496	0.425431	0.983699
VC0620	588.512	666.479	510.546	0.766035	-0.384518	0.229403	0.878058
VC0622	2075.95	2475.5	1676.4	0.677198	-0.562351	0.204572	0.840477
VC0623	45.3823	45.8183	44.9462	0.980964	-0.0277272	0.951568	1
VC0624	78.2783	72.5442	84.0124	1.15809	0.211743	0.57149	1
VC0626	3039.34	3309.31	2769.37	0.836842	-0.256973	0.539825	1
VC0628	46.9037	49.9141	43.8934	0.879378	-0.185445	0.566167	1
VC0629	463.227	499.318	427.135	0.855438	-0.225265	0.467297	1
VC0630	236.478	242.063	230.893	0.953855	-0.0681584	0.828132	1
VC0631	1647.18	1519.49	1774.87	1.16807	0.224125	0.373025	0.961615
VC0632	552.655	632.283	473.028	0.748127	-0.418645	0.215842	0.854591
VC0633	72333.3	87053	57613.6	0.661823	-0.595483	0.055529	0.48061
VC0637	13563.9	13471.5	13656.3	1.01372	0.0196594	0.902479	1
VC0639	3489.65	3376.31	3603	1.06714	0.0937508	0.761733	1
VC0642	10979.2	11964.5	9994.02	0.835308	-0.25962	0.462371	0.997684
VC0643	52215.8	54735.7	49695.8	0.907923	-0.139358	0.713366	1
VC0647	51692.5	56913.1	46472	0.816542	-0.292401	0.401928	0.968679
VC0650	268.76	280.447	257.072	0.916649	-0.125558	0.685303	1
VC0651	8.35191	9.24712	7.4567	0.806381	-0.310467	0.659746	1
VC0653	3174.96	3142.28	3207.65	1.0208	0.0297049	0.966328	1
VC0658	484.382	426.518	542.246	1.27133	0.346342	0.285076	0.885934
VC0659	5051.8	5197.75	4905.84	0.94384	-0.0833863	0.878476	1
VC0660	1365.56	1436.68	1294.44	0.900996	-0.150407	0.760317	1
VC0662	1934.14	1679.06	2189.21	1.30383	0.382758	0.174139	0.793281
VC0663	4293.97	4179.59	4408.35	1.05473	0.0768771	0.706554	1
VC0664	8191.52	7533.48	8849.56	1.1747	0.23229	0.423	0.98197
VC0665	2877.49	409.769	5345.2	13.0444	3.70536	3.08429e-27	5.67166e-25
VC0667	369.622	424.345	314.898	0.742081	-0.430352	0.137453	0.710469
VC0672	1376.69	1336.83	1416.56	1.05964	0.0835775	0.786141	1
VC0676	24.7765	24.584	24.9691	1.01567	0.0224277	0.993667	1
VC0677	217.51	190.285	244.735	1.28615	0.363056	0.239417	0.881584
VC0680	1060.38	1000.39	1120.37	1.11993	0.163415	0.548697	1
VC0681	195.965	195.084	196.846	1.00903	0.0129721	0.922824	1
VC0682	19914.2	18942.5	20885.9	1.1026	0.140906	0.556789	1
VC0687	1143.06	1287.73	998.384	0.775303	-0.367168	0.714386	1
VC0689	286.519	305.192	267.846	0.877633	-0.188311	0.527902	1
VC0691	35.475	28.3211	42.629	1.5052	0.589959	0.14186	0.722395
VC0692	190.677	181.771	199.583	1.09799	0.134862	0.62381	1
VC0694	316.536	325.386	307.686	0.945603	-0.080694	0.805771	1
VC0695	811.22	752.244	870.197	1.1568	0.21014	0.485622	1
VC0696	251.769	235.073	268.466	1.14205	0.191626	0.573357	1
VC0698	4599.64	4581.58	4617.71	1.00789	0.0113319	0.867096	1
VC0700	447.647	327.088	568.206	1.73717	0.796736	0.0135347	0.219608
VC0703	640.102	448.861	831.343	1.85212	0.889174	0.00574477	0.117798
VC0704	12.6777	11.9163	13.4392	1.1278	0.173514	0.72668	1
VC0705	750.36	784.967	715.752	0.911825	-0.133172	0.631945	1
VC0709	406.419	419.478	393.361	0.937739	-0.0927421	0.785468	1
VC0711	3296.24	2664.49	3927.99	1.4742	0.55993	0.26735	0.881901
VC0714	988.502	996.932	980.072	0.983088	-0.024607	0.943273	1
VC0717	1667.25	1815.63	1518.88	0.836561	-0.257457	0.549366	1
VC0718	27.2499	22.4115	32.0883	1.43178	0.51781	0.197614	0.830068
VC0720	92.0428	82.672	101.414	1.2267	0.29478	0.432205	0.98569
VC0722	690.666	604.639	776.693	1.28456	0.361271	0.267217	0.881901
VC0723	593.778	620.238	567.318	0.914676	-0.128667	0.652147	1
VC0724	351.799	337.907	365.691	1.08222	0.113998	0.728858	1
VC0725	319.565	327.679	311.451	0.950477	-0.0732766	0.769245	1
VC0732	71.2339	65.6454	76.8223	1.17026	0.22683	0.476267	1
VC0734	49.1951	46.8139	51.5763	1.10173	0.139773	0.846531	1
VC0736	146.804	180.048	113.56	0.630722	-0.664925	0.0751066	0.547584
VC0739	351.921	351.111	352.731	1.00461	0.00663858	0.888374	1
VC0741	1873.06	1911.65	1834.48	0.959631	-0.0594484	0.963075	1
VC0743	5736.19	5566.28	5906.1	1.06105	0.085493	0.734616	1
VC0745	1.95765	1.34408	2.57122	1.91299	0.93583	0.5667	1
VC0748	2680.74	2786.45	2575.04	0.92413	-0.113832	0.918688	1
VC0752	3985.93	4020.85	3951.01	0.982631	-0.0252783	0.926719	1
VC0755	3919.84	4350.68	3488.99	0.80194	-0.318433	0.248658	0.881584
VC0757	824.959	914.422	735.495	0.804327	-0.314145	0.474722	1
VC0758	1840.27	1834.36	1846.19	1.00645	0.00927303	0.95608	1
VC0759	1460.93	1524.85	1397.01	0.916162	-0.126325	0.676866	1
VC0760	2876.96	2875.57	2878.35	1.00097	0.00139216	0.977073	1
VC0762	814.917	736.006	893.827	1.21443	0.280279	0.367415	0.956087
VC0763	5171.6	5301.01	5042.2	0.951177	-0.0722142	0.90174	1
VC0766	720.171	782.386	657.957	0.840962	-0.249887	0.496632	1
VC0767	7428.9	8884.96	5972.84	0.672242	-0.572948	0.388142	0.963542
VC0768	7431.77	9489.08	5374.46	0.566384	-0.820148	0.0871605	0.596077
VC0769	162.881	161.03	164.732	1.02299	0.0327902	0.955783	1
VC0771	195.86	118.772	272.947	2.29808	1.20043	0.0938392	0.616285
VC0772	123.826	86.2897	161.361	1.87	0.903035	0.208723	0.840477
VC0773	47.5033	37.8104	57.1963	1.51271	0.597139	0.554732	1
VC0775	128.562	101.884	155.24	1.52369	0.607567	0.298438	0.889151
VC0776	47.9483	31.3614	64.5351	2.05778	1.04109	0.0255489	0.313211
VC0777	8.65799	5.63971	11.6763	2.07037	1.04989	0.103404	0.640951
VC0778	3.84627	3.46617	4.22636	1.21932	0.286071	0.856301	1
VC0783	83.5766	88.5305	78.6227	0.888086	-0.171229	0.583145	1
VC0784	266.125	286.439	245.811	0.858164	-0.220675	0.446169	0.987179
VC0786	43.8264	41.6892	45.9637	1.10253	0.140821	0.81338	1
VC0787	6.07516	5.06742	7.0829	1.39773	0.483088	0.539273	1
VC0791	34.2969	39.9281	28.6657	0.717933	-0.478079	0.265751	0.881901
VC0792	9.04538	10.1735	7.91729	0.778228	-0.361736	0.614043	1
VC0795	1.00776	0.977508	1.03802	1.06191	0.0866567	1	1
VC0796	3.6957	2.76515	4.62626	1.67306	0.742488	0.498176	1
VC0799	11.5198	12.3146	10.725	0.87092	-0.199388	0.732127	1
VC0806	899.265	804.927	993.602	1.2344	0.303811	0.255919	0.881584
VC0809	404.668	386.24	423.097	1.09542	0.13149	0.674693	1
VC0811	15.3849	17.2212	13.5487	0.786746	-0.34603	0.491982	1
VC0812	1998.63	2028.12	1969.14	0.97092	-0.0425753	0.891563	1
VC0815	238.735	199.202	278.268	1.39692	0.482247	0.100168	0.630783
VC0817	48.1812	47.1621	49.2003	1.04322	0.061039	0.917188	1
VC0819	82.9364	86.9188	78.954	0.908364	-0.138657	0.777911	1
VC0820	612.621	575.057	650.185	1.13064	0.177145	0.622004	1
VC0821	97.2124	101.802	92.6223	0.909824	-0.13634	0.63991	1
VC0822	1302.05	1375.76	1228.35	0.892858	-0.163497	0.52207	1
VC0825	253.979	290.883	217.076	0.746263	-0.422244	0.443341	0.98569
VC0826	993.43	1067.31	919.546	0.861552	-0.214991	0.503536	1
VC0828	863.319	1141.79	584.844	0.512215	-0.965178	0.313082	0.905858
VC0829	118.84	150.966	86.7147	0.574399	-0.799876	0.123643	0.691316
VC0831	294.658	364.561	224.755	0.616507	-0.69781	0.190759	0.828031
VC0835	232.069	270.353	193.785	0.716785	-0.480387	0.208623	0.840477
VC0837	2.03175	2.30227	1.76123	0.764996	-0.386475	0.961464	1
VC0838	19.6675	22.4635	16.8715	0.751061	-0.412998	0.686242	1
VC0840	814.542	941.315	687.769	0.730647	-0.452753	0.214895	0.852879
VC0845	1745.05	1547.97	1942.12	1.25462	0.327254	0.26827	0.881901
VC0847	956.947	950.355	963.539	1.01387	0.0198757	0.919342	1
VC0848	26.2616	26.3401	26.183	0.994033	-0.00863423	1	1
VC0852	1524.44	1587.16	1461.72	0.920968	-0.118776	0.779785	1
VC0853	0.147903	0.295806	0	0	#NAME?	1	1
VC0855	38963.2	33851.2	44075.3	1.30203	0.380763	0.192999	0.828031
VC0856	880.287	777.752	982.823	1.26367	0.337621	0.280483	0.885934
VC0860	9.18216	9.20878	9.15555	0.994219	-0.00836424	1	1
VC0863	2070.59	2240.98	1900.19	0.847929	-0.237984	0.441083	0.98569
VC0866	625.839	608.71	642.968	1.05628	0.0789921	0.84723	1
VC0869	4900.03	7724.94	2075.12	0.268626	-1.89633	0.0888169	0.597528
VC0875	5347.31	5344.09	5350.53	1.00121	0.0017395	0.88875	1
VC0880	639.969	721.343	558.595	0.774382	-0.368882	0.572789	1
VC0886	6.36329	8.44972	4.27686	0.506154	-0.982353	0.170053	0.783951
VC0889	3621.33	3587.99	3654.66	1.01858	0.0265604	0.885412	1
VC0892	67.8445	66.8867	68.8024	1.02864	0.0407388	0.845811	1
VC0894	2275.22	2372.76	2177.69	0.917786	-0.12377	0.86739	1
VC0896	58.2846	57.1243	59.4449	1.04062	0.0574468	0.852142	1
VC0899	1523.6	1418.82	1628.39	1.1477	0.198751	0.648195	1
VC0900	3318.41	3127.06	3509.76	1.12239	0.166569	0.596462	1
VC0901	918.927	952.153	885.7	0.930208	-0.104375	0.784337	1
VC0907	1.7921	1.73619	1.84801	1.0644	0.0900453	1	1
VC0909	6.21293	5.29246	7.1334	1.34784	0.430651	0.618674	1
VC0910	17162.8	20496.7	13829	0.674695	-0.567693	0.109742	0.662382
VC0911	13517.9	16194.8	10841	0.669408	-0.579041	0.0505281	0.467173
VC0913	104.697	93.0653	116.328	1.24996	0.321885	0.347353	0.93076
VC0914	1044.27	1076.51	1012.02	0.94009	-0.0891293	0.801198	1
VC0917	1675.79	20.9318	3330.65	159.119	7.31396	8.70286e-05	0.00436462
VC0918	1050.83	22.4435	2079.21	92.642	6.53359	0.000170324	0.00738475
VC0920	144.912	3.18969	286.635	89.8629	6.48965	0.000192201	0.00775834
VC0921	363.05	16.5781	709.521	42.7987	5.4195	0.000928175	0.0333941
VC0922	414.009	44.1529	783.865	17.7534	4.15002	0.00396204	0.096204
VC0924	671.342	88.3454	1254.34	14.1981	3.82763	0.00488121	0.107652
VC0925	158.717	24.68	292.753	11.862	3.56827	0.00788988	0.153182
VC0926	343.946	43.6321	644.26	14.7657	3.88418	0.00347708	0.0908609
VC0928	17.5925	0.385896	34.7991	90.1773	6.49469	2.78015e-15	3.53934e-13
VC0929	222.03	23.9926	420.067	17.5082	4.12996	2.44673e-27	5.06166e-25
VC0930	11356.1	291.588	22420.7	76.8915	6.26475	2.56612e-59	4.24693e-56
VC0931	321.461	34.7827	608.138	17.4839	4.12796	2.31266e-28	5.4678e-26
VC0934	3325.36	29.3756	6621.35	225.403	7.81637	1.16279e-45	4.81105e-43
VC0935	1703.11	32.411	3373.81	104.095	6.70175	1.16743e-54	9.6605e-52
VC0937	5619.27	266.758	10971.8	41.13	5.36212	6.01913e-27	9.96167e-25
VC0941	7175.52	8542.96	5808.09	0.679869	-0.556672	0.059197	0.505005
VC0943	469.183	495.062	443.304	0.895452	-0.159313	0.67529	1
VC0947	1491.31	1322.6	1660.01	1.25511	0.327815	0.303723	0.89432
VC0949	109.235	99.2068	119.264	1.20217	0.265642	0.42617	0.983699
VC0950	1625.22	1565.23	1685.21	1.07665	0.106548	0.699404	1
VC0953	150.944	134.64	167.248	1.24219	0.312887	0.341316	0.93076
VC0956	14689.4	15176.8	14202.1	0.935775	-0.0957667	0.837628	1
VC0958	1295.62	1233.15	1358.1	1.10133	0.139248	0.788542	1
VC0961	360.578	323.149	398.008	1.23165	0.300598	0.353971	0.932839
VC0962	2268.97	2196.34	2341.6	1.06614	0.0923925	0.63389	1
VC0963	459.755	488.013	431.497	0.884192	-0.177569	0.635144	1
VC0965	11598.8	13037.6	10160	0.779285	-0.359777	0.291407	0.886478
VC0970	255.014	223.454	286.573	1.28247	0.358925	0.252789	0.881584
VC0971	1429.71	1426.66	1432.76	1.00427	0.00615336	0.941572	1
VC0972	1179.84	1362.79	996.888	0.731507	-0.451056	0.325777	0.913832
VC0977	554.75	500.463	609.038	1.21695	0.283269	0.615664	1
VC0981	611.315	591.246	631.384	1.06789	0.0947587	0.752772	1
VC0985	12497.2	10589.7	14404.7	1.36025	0.443877	0.251258	0.881584
VC0987	108.539	118.937	98.1408	0.825153	-0.277266	0.45508	0.989695
VC0988	3058.34	2962.96	3153.71	1.06438	0.0900132	0.714458	1
VC0991	3310.66	909.884	5711.45	6.27711	2.6501	1.84746e-15	2.54795e-13
VC0992	487.775	571.696	403.854	0.706414	-0.501413	0.0965652	0.621816
VC0993	1482.5	1505.84	1459.15	0.969	-0.0454316	0.935178	1
VC0994	184.482	179.188	189.775	1.05909	0.0828229	0.71943	1
VC0995	5618.43	6435.12	4801.75	0.746178	-0.422409	0.275545	0.885934
VC0997	8846.25	8819.97	8872.53	1.00596	0.00857274	0.872691	1
VC0998	4630.19	4941.32	4319.06	0.874071	-0.194178	0.51007	1
VC1000	810.988	817.259	804.717	0.984654	-0.0223108	0.973734	1
VC1001	673.879	707.669	640.088	0.904502	-0.144805	0.616983	1
VC1004	1413.86	2027.42	800.3	0.394737	-1.34104	0.064388	0.532811
VC1005	1311.96	1267.36	1356.56	1.07039	0.0981307	0.634962	1
VC1014	105.269	97.8955	112.642	1.15063	0.202428	0.551502	1
VC1015	2531.49	2482.55	2580.42	1.03942	0.0557821	0.825427	1
VC1018	1948.17	1805.15	2091.2	1.15846	0.212213	0.453471	0.989695
VC1021	1851.39	1993.13	1709.64	0.857769	-0.22134	0.457415	0.990866
VC1024	316.091	305.807	326.376	1.06726	0.0939113	0.744145	1
VC1033	1853.74	1667.34	2040.14	1.22359	0.291118	0.324424	0.913272
VC1034	4218.22	4994.88	3441.56	0.689017	-0.537389	0.0689017	0.539924
VC1036	8534.37	8689.02	8379.71	0.964402	-0.0522928	1	1
VC1037	498.393	489.121	507.665	1.03791	0.0536856	0.833996	1
VC1039	4187.83	3772.79	4602.88	1.22002	0.286903	0.271003	0.884636
VC1042	68.4461	73.6186	63.2737	0.85948	-0.218465	0.560217	1
VC1043	11956.2	14152.7	9759.76	0.689603	-0.536162	0.0834866	0.587959
VC1044	47.5412	49.7216	45.3608	0.912296	-0.132426	0.699697	1
VC1046	317.825	369.216	266.434	0.721619	-0.47069	0.110063	0.662382
VC1047	384.946	452.088	317.805	0.702973	-0.508459	0.0825543	0.587959
VC1050	118.829	124.961	112.698	0.901866	-0.149014	0.654664	1
VC1054	3518.84	3584.6	3453.08	0.963307	-0.0539322	0.832157	1
VC1060	740.458	784.868	696.048	0.886834	-0.173264	0.625317	1
VC1061	54.9109	71.0198	38.802	0.546354	-0.872092	0.312342	0.905299
VC1067	1145.48	1233.9	1057.06	0.856685	-0.223163	0.470299	1
VC1069	73.0258	77.407	68.6446	0.886802	-0.173317	0.650266	1
VC1071	28.9799	29.9288	28.031	0.936588	-0.0945136	0.905886	1
VC1073	317.599	369.289	265.909	0.720056	-0.47382	0.134568	0.709294
VC1079	5.05591	5.86445	4.24736	0.724256	-0.465429	0.544876	1
VC1081	50.0704	82.0856	18.0553	0.219957	-2.18471	0.00028667	0.0107827
VC1084	27.2983	37.1744	17.4222	0.468662	-1.09338	0.0186249	0.265726
VC1085	26.8859	39.1488	14.623	0.373523	-1.42073	0.00113312	0.0379059
VC1086	132.529	150.081	114.976	0.76609	-0.384414	0.201461	0.837026
VC1087	199.742	219.817	179.666	0.817344	-0.290984	0.343983	0.93076
VC1088	32.8663	29.9216	35.811	1.19683	0.259217	0.591963	1
VC1091	5832.39	6890.57	4774.22	0.692864	-0.529356	0.120762	0.687549
VC1092	121.534	168.963	74.1053	0.43859	-1.18905	0.128999	0.697691
VC1096	9.5857	11.6591	7.51229	0.644328	-0.634132	0.358461	0.943169
VC1097	24846.1	20385.2	29306.9	1.43766	0.52372	0.117516	0.682417
VC1098	6542.88	6249.59	6836.17	1.09386	0.129428	0.603838	1
VC1101	203.666	186.556	220.777	1.18344	0.242982	0.54964	1
VC1102	10.4999	13.1119	7.88779	0.601574	-0.733186	0.19865	0.830216
VC1104	258.681	262.022	255.34	0.974499	-0.0372672	0.949856	1
VC1110	11586.7	11384.3	11789.1	1.03556	0.0504076	0.748801	1
VC1111	34.4872	36.1799	32.7945	0.906431	-0.141732	0.829741	1
VC1112	27.8344	26.8941	28.7746	1.06992	0.0975079	0.783843	1
VC1113	16.1499	17.2474	15.0524	0.872735	-0.196384	0.762157	1
VC1117	35.6987	37.6777	33.7197	0.894951	-0.16012	0.800661	1
VC1120	315.557	462.152	168.962	0.365599	-1.45167	0.0778119	0.564819
VC1122	254.989	363.366	146.612	0.403484	-1.30942	0.0483524	0.454678
VC1126	2983.14	3364.98	2601.31	0.773054	-0.371359	0.266515	0.881901
VC1128	72.1161	69.8824	74.3498	1.06393	0.089399	0.809456	1
VC1129	1045.07	939.157	1150.99	1.22556	0.293438	0.436545	0.98569
VC1131	1708.18	1834.28	1582.08	0.86251	-0.213387	0.642402	1
VC1132	164.907	163.433	166.381	1.01804	0.0257976	0.983053	1
VC1133	151.138	153.428	148.849	0.970158	-0.0437077	0.837355	1
VC1134	38.6056	46.3396	30.8716	0.666204	-0.585963	0.14997	0.738312
VC1135	64.3541	72.8266	55.8815	0.767323	-0.382094	0.370531	0.958231
VC1140	27.511	31.9599	23.0621	0.721595	-0.47074	0.264102	0.881901
VC1141	4987.2	6171.08	3803.32	0.616313	-0.698265	0.016971	0.250777
VC1144	4344.71	4151.15	4538.28	1.09326	0.128633	0.644093	1
VC1145	899.506	872.082	926.93	1.06289	0.0879972	0.729451	1
VC1147	86.9472	98.2412	75.6533	0.770077	-0.376925	0.268567	0.881901
VC1149	2894.13	3222.53	2565.74	0.79619	-0.328816	0.267244	0.881901
VC1156	78.1215	91.5066	64.7364	0.707451	-0.499298	0.201106	0.837026
VC1158	3064.84	3092.58	3037.1	0.982062	-0.0261138	1	1
VC1159	198.749	183.101	214.398	1.17093	0.227652	0.474067	1
VC1160	282.688	225.338	340.037	1.509	0.593598	0.0627196	0.521613
VC1161	610.471	498.35	722.593	1.44997	0.536025	0.0838818	0.588239
VC1163	108.298	113.564	103.033	0.907271	-0.140394	0.842306	1
VC1166	6040.73	5612.92	6468.54	1.15244	0.204687	0.417355	0.97607
VC1168	546.792	682.931	410.653	0.60131	-0.733819	0.102988	0.640771
VC1169	0.325993	0.276485	0.375501	1.35812	0.441615	1	1
VC1170	133.545	137.27	129.819	0.945717	-0.0805193	0.83642	1
VC1171	317.612	282.609	352.616	1.24772	0.319291	0.322677	0.911809
VC1174	57.4907	56.8281	58.1533	1.02332	0.0332569	0.939772	1
VC1179	335.821	332.203	339.438	1.02178	0.031082	0.882661	1
VC1180	1079.03	1034	1124.07	1.0871	0.120491	0.698674	1
VC1181	1087.7	1095.11	1080.3	0.986472	-0.0196497	0.957022	1
VC1182	19.9728	19.1313	20.8142	1.08797	0.121633	0.803257	1
VC1183	32.8036	30.5195	35.0878	1.14969	0.201239	0.694461	1
VC1184	48.8957	50.0295	47.7618	0.954673	-0.066921	0.785317	1
VC1185	78.4568	85.1667	71.7468	0.842428	-0.247375	0.442637	0.98569
VC1188	2967.43	3120.93	2813.93	0.90163	-0.149393	0.67351	1
VC1190	931.323	1253.72	608.923	0.485691	-1.04189	0.150785	0.738312
VC1194	243.739	220.533	266.946	1.21046	0.275551	0.403456	0.968679
VC1198	1571.88	1769.14	1374.62	0.777001	-0.364012	0.328802	0.915377
VC1200	418.053	454.558	381.548	0.839383	-0.2526	0.413929	0.976019
VC1202	88.5142	113.092	63.9361	0.565345	-0.822798	0.0884315	0.597364
VC1203	133.757	169.376	98.1367	0.579401	-0.787367	0.143626	0.729144
VC1204	5.46518	6.91273	4.01763	0.581193	-0.78291	0.304231	0.89432
VC1205	63.9532	63.3804	64.5261	1.01808	0.0258454	0.99062	1
VC1207	42.4102	36.577	48.2434	1.31896	0.399396	0.353691	0.932839
VC1211	215.015	171.17	258.86	1.5123	0.596741	0.0717724	0.539924
VC1212	426.276	391.083	461.468	1.17997	0.238755	0.440673	0.98569
VC1213	5.74493	5.10576	6.38409	1.25037	0.322355	0.789675	1
VC1214	777.288	772.97	781.606	1.01117	0.0160293	0.998258	1
VC1216	465.057	322.635	607.48	1.88287	0.912934	0.00494352	0.107652
VC1219	56.6986	54.6812	58.716	1.07379	0.102709	0.738593	1
VC1220	7016.18	6306.6	7725.75	1.22503	0.292813	0.282382	0.885934
VC1228	70.6129	95.7368	45.4889	0.475146	-1.07356	0.0264683	0.322095
VC1229	3.05801	1.43417	4.68185	3.26449	1.70686	0.0972693	0.621816
VC1234	532.715	547.746	517.684	0.945118	-0.0814337	0.831658	1
VC1236	105.103	95.238	114.968	1.20717	0.27163	0.444903	0.985696
VC1237	606.348	675.243	537.453	0.795941	-0.329267	0.283297	0.885934
VC1242	18.0278	17.3882	18.6673	1.07356	0.102401	0.903638	1
VC1248	36.3526	43.1165	29.5886	0.686247	-0.543201	0.150609	0.738312
VC1250	282.155	250.618	313.693	1.25168	0.323861	0.298519	0.889151
VC1252	125.103	127.417	122.789	0.963673	-0.0533839	0.894314	1
VC1255	1875.18	2135.5	1614.87	0.756203	-0.403155	0.206554	0.840477
VC1256	14135	15827.3	12442.7	0.786149	-0.347126	0.289019	0.885934
VC1257	133.256	112.578	153.934	1.36736	0.451396	0.147764	0.734514
VC1258	21828.7	21735.1	21922.3	1.00861	0.0123715	0.938636	1
VC1259	443.326	388.675	497.976	1.28121	0.357512	0.191434	0.828031
VC1261	91.0756	83.8244	98.3269	1.17301	0.230215	0.498342	1
VC1264	3267.16	3234.36	3299.97	1.02029	0.0289738	0.947167	1
VC1265	1391.68	1229.65	1553.7	1.26353	0.337462	0.307236	0.896781
VC1266	24.3806	15.4977	33.2636	2.14636	1.10189	0.0194421	0.268139
VC1267	41.2413	29.4587	53.0239	1.79994	0.84795	0.0407673	0.429745
VC1268	552.958	320.198	785.717	2.45385	1.29505	3.99976e-05	0.00220653
VC1273	25.0351	25.9474	24.1228	0.929684	-0.105188	0.789761	1
VC1275	34.0982	31.8187	36.3777	1.14328	0.193178	0.693417	1
VC1276	70.1835	86.6192	53.7477	0.620506	-0.688484	0.0441452	0.454307
VC1279	1816.04	1892.49	1739.6	0.919215	-0.121525	0.768417	1
VC1280	74.6806	88.0337	61.3275	0.696637	-0.521522	0.111773	0.665411
VC1282	44.9092	55.6433	34.1752	0.614183	-0.70326	0.0544244	0.48061
VC1284	86.6244	85.4757	87.7731	1.02688	0.0382633	0.973805	1
VC1286	104.927	109.481	100.373	0.916815	-0.125298	0.659629	1
VC1287	1570.4	1284.6	1856.2	1.44497	0.531035	0.0745648	0.546039
VC1288	1796.81	1640.09	1953.53	1.19111	0.252309	0.381029	0.963542
VC1289	5800.3	6860.35	4740.24	0.690962	-0.533322	0.113359	0.669681
VC1291	1261.97	1231.93	1292.01	1.04877	0.0687047	0.826106	1
VC1293	273.436	260.207	286.666	1.10168	0.13971	0.739561	1
VC1295	104.023	110.996	97.0506	0.874361	-0.193699	0.700458	1
VC1296	153.593	134.121	173.065	1.29036	0.367772	0.224104	0.872074
VC1297	6139.34	5797.23	6481.45	1.11802	0.160952	0.496981	1
VC1298	239.862	325.331	154.393	0.474573	-1.0753	0.01471	0.228994
VC1300	4131.79	4695.88	3567.69	0.75975	-0.396403	0.213879	0.852879
VC1301	1332.28	1561.33	1103.23	0.706597	-0.50104	0.284418	0.885934
VC1303	489.337	492.548	486.125	0.98696	-0.0189364	0.906125	1
VC1304	1608.73	1941.92	1275.53	0.656839	-0.606389	0.0464542	0.454371
VC1306	266.69	270.556	262.825	0.971425	-0.0418253	0.962871	1
VC1308	2657.33	2469	2845.66	1.15256	0.204839	0.498916	1
VC1312	1563.37	1575.96	1550.79	0.984027	-0.0232301	0.920767	1
VC1313	1411.99	1355.33	1468.65	1.08361	0.115847	0.660078	1
VC1314	108.861	126.166	91.5565	0.725682	-0.462591	0.19095	0.828031
VC1315	56.28	67.2775	45.2825	0.67307	-0.571172	0.121461	0.687549
VC1319	9368.19	10001.6	8734.76	0.873334	-0.195394	0.569463	1
VC1321	2343.73	2578.6	2108.87	0.817836	-0.290116	0.295373	0.889151
VC1327	47.0543	62.1752	31.9335	0.513604	-0.961271	0.127657	0.697691
VC1328	0.587731	0.829455	0.346007	0.41715	-1.26136	0.823014	1
VC1329	466.279	334.76	597.799	1.78576	0.836536	0.0212747	0.281678
VC1330	25.1779	20.0128	30.343	1.51618	0.600439	0.154224	0.745804
VC1332	29.2026	26.5007	31.9045	1.20391	0.267731	0.544149	1
VC1334	3.74352	2.80349	4.68355	1.67061	0.740376	0.640292	1
VC1335	33.1975	27.9277	38.4673	1.37739	0.461936	0.317105	0.911809
VC1337	14.3851	16.1148	12.6553	0.78532	-0.348648	0.643734	1
VC1338	85.7954	100.606	70.985	0.705575	-0.503128	0.254821	0.881584
VC1339	8.97676	9.48489	8.46863	0.892854	-0.163503	0.770424	1
VC1340	57.3221	53.6967	60.9475	1.13503	0.182734	0.611479	1
VC1342	397.661	223.055	572.266	2.56558	1.35928	1.05968e-05	0.000674526
VC1343	52.1045	69.4157	34.7934	0.501232	-0.996449	0.230068	0.878058
VC1344	76.7067	72.8588	80.5546	1.10563	0.144863	0.734526	1
VC1345	13.9307	12.9708	14.8907	1.14802	0.199149	0.716809	1
VC1346	3.93842	5.0481	2.82874	0.560358	-0.835579	0.420235	0.979561
VC1348	31.0927	8.1477	54.0376	6.63226	2.7295	0.000164453	0.00735592
VC1349	866.956	456.092	1277.82	2.80167	1.48629	3.24406e-06	0.000223705
VC1353	800.584	667.41	933.759	1.39908	0.484477	0.141483	0.722395
VC1354	272.496	291.631	253.362	0.868775	-0.202945	0.792074	1
VC1360	3.37823	3.51762	3.23883	0.920745	-0.119126	1	1
VC1361	10.7882	14.874	6.7023	0.450604	-1.15007	0.0547328	0.48061
VC1362	9.77416	10.3599	9.18844	0.886925	-0.173116	0.851226	1
VC1363	349.004	323.539	374.469	1.15742	0.210907	0.523602	1
VC1365	12.3618	9.897	14.8266	1.49809	0.583127	0.275117	0.885934
VC1367	538.387	662.174	414.6	0.626119	-0.675491	0.0931369	0.614992
VC1369	10.8593	10.0769	11.6417	1.15529	0.20825	0.737627	1
VC1370	48.5779	50.7581	46.3977	0.914094	-0.129585	0.821202	1
VC1372	245.086	239.466	250.705	1.04694	0.0661735	0.83684	1
VC1373	934.518	917.523	951.514	1.03705	0.0524793	0.872083	1
VC1374	1206.15	1167.83	1244.48	1.06564	0.0917144	0.700906	1
VC1376	404.979	408.815	401.143	0.981233	-0.027332	0.856618	1
VC1382	5877.11	5801.86	5952.36	1.02594	0.0369471	0.885389	1
VC1386	122.032	121.575	122.489	1.00751	0.0108007	0.887037	1
VC1388	0.494759	0.295806	0.693713	2.34516	1.22969	0.933824	1
VC1391	470.682	441.281	500.082	1.13325	0.180466	0.579705	1
VC1392	112.334	115.913	108.756	0.938255	-0.091948	0.75927	1
VC1394	36.1275	33.909	38.3459	1.13085	0.177403	0.66437	1
VC1397	69.3241	67.7847	70.8636	1.04542	0.0640861	0.934468	1
VC1401	2.49384	2.09655	2.89113	1.37899	0.463612	0.710244	1
VC1402	45.5545	51.425	39.684	0.771686	-0.373914	0.284048	0.885934
VC1403	27.2063	38.43	15.9826	0.415889	-1.26573	0.00468072	0.105747
VC1405	146.4	145.326	147.474	1.01478	0.0211725	0.989837	1
VC1406	116.391	125.674	107.108	0.85227	-0.230617	0.46853	1
VC1407	645.492	702.856	588.128	0.836769	-0.257098	0.449454	0.987844
VC1409	1976.26	1952.47	2000.04	1.02436	0.0347268	0.864044	1
VC1410	858.163	871.241	845.084	0.969976	-0.0439785	0.953243	1
VC1411	1360.87	1282.24	1439.5	1.12264	0.166902	0.530085	1
VC1413	181.566	246.709	116.422	0.471902	-1.08344	0.00188818	0.0589611
VC1414	2200.93	2471.96	1929.9	0.780719	-0.357125	0.240183	0.881584
VC1416	151.242	143.744	158.741	1.10433	0.143167	0.722194	1
VC1418	366.488	342.138	390.837	1.14234	0.19199	0.542195	1
VC1422	406.312	373.16	439.465	1.17768	0.235952	0.619256	1
VC1423	781.607	740.19	823.025	1.11191	0.15304	0.641537	1
VC1424	546.747	554.723	538.772	0.971244	-0.0420943	0.942204	1
VC1425	1434.09	1431.16	1437.03	1.0041	0.00589788	0.843781	1
VC1428	295.726	282.53	308.923	1.09342	0.128845	0.634549	1
VC1429	111.062	103.207	118.918	1.15223	0.204433	0.540301	1
VC1432	5.97353	6.28277	5.66428	0.901558	-0.149508	0.937663	1
VC1433	32.0709	34.7637	29.3782	0.845081	-0.242839	0.52236	1
VC1437	1369.51	1533.12	1205.9	0.786562	-0.346368	0.266965	0.881901
VC1439	317.419	330.837	304.001	0.918886	-0.122042	0.747581	1
VC1442	3297.18	3398.45	3195.92	0.940406	-0.0886443	0.799941	1
VC1444	157.414	144.862	169.966	1.1733	0.230569	0.548694	1
VC1445	413.266	383.386	443.146	1.15588	0.208986	0.553958	1
VC1446	447.36	365.616	529.103	1.44715	0.533219	0.0620431	0.518593
VC1447	156.939	136.181	177.696	1.30485	0.383886	0.256263	0.881584
VC1448	469.4	469.79	469.01	0.998339	-0.00239785	0.925166	1
VC1451	44527	34620.2	54433.8	1.57231	0.652886	0.025529	0.313211
VC1454	4.28863	3.66567	4.91158	1.33988	0.422109	0.60717	1
VC1458	26.4114	27.2797	25.5432	0.936343	-0.0948902	0.961656	1
VC1460	139.094	157.131	121.057	0.770421	-0.376281	0.327828	0.915377
VC1463	3.23994	3.33123	3.14865	0.945194	-0.081318	1	1
VC1465	9.59112	8.91949	10.2627	1.1506	0.202383	0.750062	1
VC1469	26.0732	22.5329	29.6136	1.31423	0.394223	0.384642	0.963542
VC1471	31.798	29.2468	34.3493	1.17447	0.232004	0.59507	1
VC1475	40.5396	37.4394	43.6398	1.16561	0.221088	0.588513	1
VC1477	324.771	361.937	287.604	0.794624	-0.331656	0.283297	0.885934
VC1479	374.063	396.158	351.967	0.888449	-0.170639	0.578854	1
VC1482	1519.33	1545.12	1493.55	0.966623	-0.0489754	0.940571	1
VC1485	6157.6	5617.93	6697.26	1.19212	0.253532	0.412186	0.97512
VC1486	2734.76	2779.74	2689.78	0.967635	-0.0474658	0.98804	1
VC1488	3875.81	3931.93	3819.69	0.971457	-0.0417787	1	1
VC1491	201.509	213.147	189.872	0.890804	-0.16682	0.847404	1
VC1492	16425.5	20478.2	12372.8	0.604195	-0.726914	0.0663951	0.538584
VC1494	3604.58	3869.21	3339.95	0.863211	-0.212214	0.461039	0.997411
VC1496	11467.5	11585.1	11349.9	0.979694	-0.0295971	0.943231	1
VC1499	1042.65	911.527	1173.76	1.28769	0.364785	0.227704	0.878058
VC1500	109.96	92.3647	127.555	1.38099	0.465703	0.162021	0.76805
VC1501	687.594	681.935	693.253	1.0166	0.0237478	0.902986	1
VC1502	639.807	606.848	672.766	1.10862	0.14877	0.532075	1
VC1503	2.25364	1.99336	2.51393	1.26115	0.334743	1	1
VC1507	1456.17	1381.29	1531.06	1.10842	0.148511	0.543202	1
VC1511	5.75452	7.95539	3.55365	0.446697	-1.16263	0.395277	0.966298
VC1514	90.8487	103.892	77.8059	0.748914	-0.417128	0.511921	1
VC1516	238.286	278.713	197.859	0.709903	-0.494307	0.25439	0.881584
VC1519	4.17587	4.82928	3.52246	0.729396	-0.455225	0.645423	1
VC1520	4764.24	4583.32	4945.16	1.07895	0.109624	0.609002	1
VC1521	223.256	233.162	213.35	0.915031	-0.128107	0.68125	1
VC1522	117.948	122.453	113.442	0.926414	-0.110272	0.762342	1
VC1523	135.039	147.52	122.557	0.830783	-0.267456	0.43447	0.98569
VC1527	370.998	357.229	384.767	1.07709	0.107134	0.76584	1
VC1532	138.185	153.096	123.274	0.805205	-0.312573	0.370058	0.958231
VC1535	17.9172	20.1733	15.661	0.776324	-0.36527	0.489688	1
VC1539	147.285	164.263	130.307	0.793282	-0.334095	0.30244	0.892883
VC1540	1326.83	1385	1268.67	0.91601	-0.126565	0.760717	1
VC1541	22.9898	15.3496	30.63	1.99549	0.996741	0.0393841	0.4251
VC1543	1700.12	1215.23	2185.02	1.79803	0.846415	0.00802044	0.153182
VC1547	1602.2	1288.62	1915.79	1.4867	0.572114	0.0676733	0.539924
VC1549	11.7632	10.0316	13.4948	1.34522	0.427844	0.516255	1
VC1552	13.5249	14.1864	12.8635	0.906745	-0.141231	0.893367	1
VC1557	185.537	213.917	157.157	0.734662	-0.444848	0.178013	0.798405
VC1558	705.492	782.418	628.565	0.803362	-0.315878	0.325025	0.913272
VC1560	382.955	376.951	388.96	1.03186	0.0452461	0.928033	1
VC1562	22.3306	17.2212	27.44	1.59339	0.672097	0.162475	0.76805
VC1563	156.962	85.1275	228.797	2.6877	1.42637	0.0320183	0.373171
VC1565	254.507	134.699	374.314	2.7789	1.47451	0.0216446	0.282061
VC1566	86.2961	54.2347	118.358	2.18232	1.12586	0.0398088	0.4251
VC1567	198.412	127.002	269.822	2.12456	1.08716	0.046117	0.454307
VC1571	15.4576	13.1958	17.7194	1.34281	0.425255	0.412438	0.97512
VC1573	410.463	380.844	440.082	1.15554	0.208573	0.521801	1
VC1579	12669.8	11659.8	13679.9	1.17326	0.230525	0.433944	0.98569
VC1581	17.9138	14.7842	21.0434	1.42336	0.509305	0.305925	0.896688
VC1582	109.787	96.7181	122.856	1.27025	0.345108	0.302663	0.892883
VC1585	582.072	440.9	723.244	1.64038	0.714032	0.0190008	0.266075
VC1588	1.15652	1.27331	1.03972	0.816547	-0.292393	1	1
VC1590	21.2749	29.1174	13.4324	0.461318	-1.11617	0.0148166	0.228994
VC1592	37.1129	36.2814	37.9443	1.04583	0.064654	0.932595	1
VC1593	19.2155	18.9377	19.4932	1.02933	0.0417065	1	1
VC1594	2.71149	2.96465	2.45834	0.829216	-0.270179	1	1
VC1595	70.452	70.0291	70.8749	1.01208	0.0173208	1	1
VC1596	15.8961	13.5237	18.2685	1.35085	0.433866	0.415397	0.97607
VC1597	133.368	122.633	144.103	1.17507	0.23275	0.497471	1
VC1599	184.481	190.048	178.913	0.94141	-0.0871045	0.715373	1
VC1602	277.865	344.351	211.379	0.613849	-0.704044	0.0231686	0.292702
VC1605	142.087	147.998	136.176	0.920122	-0.120102	0.666522	1
VC1606	473.843	508.561	439.125	0.863467	-0.211788	0.48719	1
VC1608	22.7521	25.5874	19.9169	0.778386	-0.361442	0.417729	0.97607
VC1609	57.4196	61.8629	52.9763	0.856349	-0.223729	0.57418	1
VC1614	183.608	217.43	149.786	0.688891	-0.537652	0.11441	0.671447
VC1618	31.1592	31.2851	31.0333	0.991953	-0.0116564	0.973892	1
VC1621	7494.63	4261.93	10727.3	2.51702	1.33171	1.96083e-05	0.00115899
VC1623	858.52	801.062	915.979	1.14346	0.193401	0.51975	1
VC1624	3361.91	2901.38	3822.43	1.31745	0.397751	0.204501	0.840477
VC1627	957.744	817.875	1097.61	1.34203	0.424418	0.12899	0.697691
VC1628	258.157	267.153	249.161	0.932655	-0.100584	0.793232	1
VC1629	781.26	756.585	805.935	1.06523	0.0911605	0.759135	1
VC1631	185.722	209.261	162.184	0.775029	-0.367677	0.263912	0.881901
VC1632	77.3006	78.1465	76.4548	0.978352	-0.031575	0.975772	1
VC1634	94.1676	102.055	86.2796	0.845419	-0.242262	0.494201	1
VC1635	0.147903	0.295806	0	0	#NAME?	1	1
VC1636	176.232	171.383	181.081	1.05659	0.0794134	0.850845	1
VC1639	114.577	110.954	118.201	1.06532	0.091286	0.853084	1
VC1643	103.116	103.649	102.584	0.989723	-0.0149031	0.946919	1
VC1644	340.007	440.878	239.135	0.542406	-0.882555	0.00553454	0.117432
VC1647	455.411	442.29	468.532	1.05933	0.0831531	0.744126	1
VC1649	18827	18258.7	19395.3	1.06225	0.0871178	0.69252	1
VC1650	178.926	181.208	176.644	0.974815	-0.0367994	0.872014	1
VC1651	251.212	242.065	260.358	1.07557	0.105104	0.717002	1
VC1652	437.643	406.933	468.353	1.15093	0.202805	0.413997	0.976019
VC1653	656.189	611.674	700.705	1.14555	0.196044	0.484135	1
VC1655	1352.83	1229.1	1476.55	1.20133	0.264636	0.592783	1
VC1658	535.96	454.767	617.153	1.35707	0.4405	0.13796	0.710469
VC1659	36.2166	29.9148	42.5184	1.42132	0.50723	0.254188	0.881584
VC1661	114.265	100.644	127.886	1.27068	0.345595	0.37146	0.959074
VC1664	171.668	166.503	176.833	1.06204	0.0868398	0.808648	1
VC1665	86.0385	94.89	77.187	0.813437	-0.297898	0.368364	0.957052
VC1669	175.147	164.744	185.55	1.12629	0.171579	0.550466	1
VC1670	1096.68	913.897	1279.46	1.4	0.48543	0.121723	0.687549
VC1671	418.317	411.145	425.489	1.03489	0.0494762	0.903326	1
VC1673	489.3	385.404	593.196	1.53916	0.622139	0.0488867	0.457105
VC1674	23.2619	23.215	23.3088	1.00404	0.00581858	0.966283	1
VC1675	0.727555	0.385896	1.06921	2.77073	1.47027	0.643082	1
VC1679	66.4774	59.9472	73.0077	1.21787	0.284358	0.41076	0.974859
VC1680	404.023	390.258	417.788	1.07054	0.0983431	0.773388	1
VC1688	99.4765	68.4268	130.526	1.90753	0.931705	0.108259	0.658706
VC1690	58.5028	58.673	58.3326	0.994199	-0.00839344	0.978211	1
VC1692	70.6748	67.7338	73.6158	1.08684	0.120138	0.780948	1
VC1693	6.28599	9.04103	3.53095	0.390547	-1.35643	0.152681	0.743196
VC1695	288.333	317.509	259.158	0.816221	-0.292968	0.427809	0.98569
VC1704	50.4663	49.2593	51.6734	1.04901	0.0690254	0.869984	1
VC1709	4829.47	4961.73	4697.22	0.946691	-0.0790351	0.864677	1
VC1710	243.336	350.226	136.446	0.389594	-1.35996	0.000182748	0.00756121
VC1711	3485.29	3697.68	3272.9	0.885122	-0.176052	0.705173	1
VC1714	11943.3	11634.9	12251.7	1.05301	0.0745249	0.79288	1
VC1716	627.827	606.938	648.716	1.06883	0.0960367	0.780766	1
VC1721	1941.7	2580.73	1302.67	0.504769	-0.986303	0.0125622	0.207375
VC1723	17.6836	19.0092	16.3581	0.860538	-0.216689	0.719672	1
VC1726	1467.21	1593.17	1341.25	0.841878	-0.248317	0.379253	0.963542
VC1727	564.671	587.633	541.709	0.92185	-0.117397	0.652464	1
VC1730	14343	14234.3	14451.6	1.01526	0.0218531	0.93771	1
VC1732	891.925	831.405	952.445	1.14558	0.196084	0.544927	1
VC1738	4996.96	4966.47	5027.46	1.01228	0.0176089	0.856797	1
VC1740	121.397	117.588	125.206	1.06478	0.0905562	0.910949	1
VC1743	0.147903	0.295806	0	0	#NAME?	1	1
VC1745	266.641	250.516	282.765	1.12873	0.174703	0.560391	1
VC1749	22.131	21.5299	22.732	1.05584	0.0783849	0.900258	1
VC1750	100.751	95.4371	106.064	1.11135	0.152317	0.693856	1
VC1753	334.849	351.292	318.406	0.906386	-0.141803	0.696347	1
VC1754	1022.37	1080.97	963.773	0.891583	-0.165559	0.655945	1
VC1756	274.917	260.966	288.868	1.10692	0.146551	0.619947	1
VC1757	1386.87	1281.1	1492.63	1.16511	0.22047	0.44469	0.985696
VC1758	680.5	696.367	664.633	0.954429	-0.0672905	0.897935	1
VC1760	1649.59	1767.9	1531.28	0.866156	-0.207301	0.437887	0.98569
VC1762	150.177	167.521	132.833	0.792934	-0.334727	0.248932	0.881584
VC1764	278.688	283.479	273.896	0.966198	-0.0496099	0.809707	1
VC1765	2084.34	2117.03	2051.64	0.969115	-0.0452606	0.824904	1
VC1766	1320.55	1247.3	1393.8	1.11746	0.160221	0.647767	1
VC1767	568.134	504.335	631.934	1.25301	0.325393	0.319724	0.911809
VC1768	740.526	786.411	694.641	0.883305	-0.179017	0.52407	1
VC1769	2444.64	2570.84	2318.45	0.901825	-0.149081	0.588997	1
VC1770	417.308	469.105	365.512	0.779168	-0.359994	0.228222	0.878058
VC1771	520.549	495.451	545.647	1.10131	0.139225	0.714192	1
VC1773	15.4047	19.4202	11.3892	0.586463	-0.769888	0.119588	0.687549
VC1774	27.1613	36.9559	17.3666	0.469929	-1.08949	0.0111276	0.18792
VC1775	1.79862	2.15422	1.44302	0.669857	-0.578076	0.776131	1
VC1776	3.28354	5.49787	1.06921	0.194478	-2.36232	0.0529418	0.476851
VC1777	44.343	53.4247	35.2614	0.66002	-0.599418	0.100632	0.630783
VC1779	0.505043	0.662381	0.347705	0.524933	-0.929796	1	1
VC1783	39.5022	34.3844	44.62	1.29768	0.375934	0.376541	0.963542
VC1784	224.176	220.029	228.323	1.03769	0.0533821	0.935094	1
VC1791	6.16597	5.56894	6.76299	1.21441	0.280257	0.7863	1
VC1797	75.4	71.9596	78.8405	1.09562	0.13175	0.715278	1
VC1798	40.6066	37.857	43.3562	1.14526	0.195676	0.6731	1
VC1799	67.6942	63.1493	72.2391	1.14394	0.194014	0.588232	1
VC1806	2.35786	3.2988	1.41692	0.429526	-1.21918	0.336405	0.926301
VC1808	606.111	702.832	509.39	0.724768	-0.464408	0.31905	0.911809
VC1814	13.595	14.2761	12.914	0.904584	-0.144674	0.797811	1
VC1817	55.579	49.4061	61.7518	1.24988	0.321791	0.442965	0.98569
VC1819	42.0717	37.2454	46.8979	1.25916	0.332461	0.486483	1
VC1821	2969.49	5059.59	879.396	0.173808	-2.52444	0.00171112	0.0555275
VC1822	416.906	391.302	442.51	1.13087	0.177429	0.704237	1
VC1824	1558.31	1829.55	1287.07	0.70349	-0.507399	0.0869922	0.596077
VC1826	13507.7	21680.4	5335.02	0.246075	-2.02283	0.0109022	0.186137
VC1827	1445.27	2458.2	432.331	0.175873	-2.5074	0.0189596	0.266075
VC1831	275.394	267.558	283.23	1.05857	0.0821225	0.832147	1
VC1833	93.7214	86.5963	100.846	1.16456	0.219783	0.511642	1
VC1836	2042.68	1992.28	2093.08	1.05059	0.0712048	0.771267	1
VC1837	406.752	390.786	422.718	1.08171	0.113318	0.725494	1
VC1843	1929.31	1856.1	2002.51	1.07888	0.109531	0.611767	1
VC1844	7648.47	6771.05	8525.89	1.25917	0.332471	0.232915	0.879545
VC1845	920.446	914.077	926.815	1.01394	0.0199664	0.88508	1
VC1848	2211.45	2111.87	2311.03	1.09431	0.130019	0.573743	1
VC1851	138.288	133.724	142.852	1.06826	0.0952612	0.823125	1
VC1854	168.271	177.432	159.11	0.896738	-0.157241	0.569733	1
VC1855	2548.15	2597.74	2498.55	0.961816	-0.0561675	0.837891	1
VC1859	205.456	201.962	208.95	1.0346	0.0490742	0.988709	1
VC1865	1521.67	1648.05	1395.28	0.846628	-0.2402	0.403823	0.968679
VC1866	43590.3	51497.3	35683.3	0.692914	-0.529251	0.123343	0.691316
VC1867	189.544	205.066	174.023	0.848619	-0.236811	0.448044	0.987844
VC1868	25.3833	25.8894	24.8772	0.960905	-0.057535	0.864361	1
VC1869	50.0489	60.1415	39.9563	0.664371	-0.589938	0.321921	0.911809
VC1872	98.7114	107.894	89.5292	0.829792	-0.269179	0.436449	0.98569
VC1873	20.1828	23.8895	16.4761	0.689679	-0.536004	0.231319	0.878058
VC1874	113.909	120.123	107.695	0.89654	-0.15756	0.5843	1
VC1878	1521.54	1534.73	1508.35	0.982808	-0.0250185	0.929018	1
VC1879	774.511	803.528	745.494	0.927777	-0.108151	0.762872	1
VC1882	135.199	116.307	154.091	1.32486	0.405843	0.196031	0.828031
VC1884	38.2904	35.4136	41.1673	1.16247	0.217193	0.611891	1
VC1886	2136.43	2027.21	2245.65	1.10775	0.147635	0.620816	1
VC1888	12081.2	532.154	23630.3	44.405	5.47265	4.33739e-49	2.39279e-46
VC1890	1448.45	1514.12	1382.78	0.913259	-0.130904	0.932184	1
VC1893	472.873	452.248	493.498	1.09121	0.125932	0.708081	1
VC1896	1096	1074.28	1117.72	1.04044	0.0571945	0.864547	1
VC1898	1249.85	1562.81	936.903	0.5995	-0.738167	0.189035	0.828031
VC1899	741.841	539.144	944.538	1.75192	0.80894	0.0834786	0.587959
VC1900	36.2923	30.6879	41.8968	1.36525	0.449169	0.255008	0.881584
VC1901	4760.42	5172.61	4348.23	0.840626	-0.250464	0.450713	0.989125
VC1903	4941.83	4370.48	5513.18	1.26146	0.335093	0.281517	0.885934
VC1905	565.785	620.707	510.863	0.823034	-0.280976	0.343025	0.93076
VC1906	128.76	121.389	136.132	1.12145	0.165366	0.7152	1
VC1907	9.93628	9.23432	10.6382	1.15203	0.204183	0.80818	1
VC1912	1126.81	1143.09	1110.52	0.971512	-0.0416959	0.94082	1
VC1915	167419	162188	172649	1.0645	0.0901792	0.698486	1
VC1918	11973.3	11021.1	12925.5	1.1728	0.229952	0.425501	0.983699
VC1920	12085.1	11382.2	12787.9	1.1235	0.167996	0.529782	1
VC1921	7609.62	7194.43	8024.8	1.11542	0.157586	0.552453	1
VC1923	18444.9	18064.4	18825.4	1.04212	0.0595246	0.833631	1
VC1925	82.8064	86.4966	79.1161	0.914673	-0.128672	0.614102	1
VC1926	18.3478	21.6069	15.0887	0.698327	-0.518025	0.267792	0.881901
VC1927	8.96644	10.5335	7.39941	0.702467	-0.509498	0.448588	0.987844
VC1929	2.01038	2.95155	1.06921	0.362256	-1.46492	0.285247	0.885934
VC1931	332.091	286.48	377.702	1.31842	0.398813	0.168845	0.783928
VC1934	82.1345	69.5612	94.7079	1.36151	0.445203	0.195205	0.828031
VC1941	942.818	1072.65	812.989	0.757927	-0.399868	0.192635	0.828031
VC1942	1560.64	1936.92	1184.37	0.61147	-0.709646	0.130163	0.699416
VC1944	6.87998	9.42071	4.33924	0.460606	-1.11839	0.104094	0.642822
VC1945	127.565	126.607	128.522	1.01512	0.0216508	0.951375	1
VC1949	50.738	70.652	30.8239	0.436278	-1.19668	0.00406905	0.096204
VC1950	845.563	1070.78	620.35	0.579347	-0.787501	0.0609687	0.514813
VC1951	35.9901	36.2179	35.7622	0.987419	-0.0182654	1	1
VC1952	84.7461	85.2121	84.2801	0.989063	-0.0158655	0.926691	1
VC1953	114.346	80.9251	147.768	1.82598	0.868671	0.151906	0.741608
VC1955	14.7456	13.884	15.6071	1.12411	0.168779	0.76087	1
VC1956	684.064	662.388	705.739	1.06545	0.0914575	0.803521	1
VC1966	554.44	528.573	580.307	1.09787	0.134714	0.698243	1
VC1967	256.338	248.129	264.547	1.06617	0.0924347	0.761555	1
VC1970	50.6976	57.2063	44.1889	0.772448	-0.37249	0.290137	0.885934
VC1971	349.47	403.293	295.647	0.733083	-0.447951	0.159035	0.760701
VC1975	973.054	898.941	1047.17	1.16489	0.220192	0.499285	1
VC1976	340.743	294.917	386.569	1.31077	0.390418	0.229305	0.878058
VC1977	801.576	683.056	920.096	1.34703	0.429781	0.14779	0.734514
VC1979	157.728	139.984	175.473	1.25353	0.325992	0.315868	0.911253
VC1983	1438.45	1575.65	1301.25	0.825855	-0.276039	0.346229	0.93076
VC1984	576.181	644.942	507.419	0.786767	-0.345991	0.248301	0.881584
VC1985	2231.9	2386.65	2077.15	0.870322	-0.200378	0.524393	1
VC1990	1081.27	1077.33	1085.21	1.00731	0.0105109	0.970285	1
VC1992	0.697991	1.04828	0.347705	0.331692	-1.59208	0.78587	1
VC1993	86.0631	101.698	70.4286	0.692529	-0.530054	0.150204	0.738312
VC1994	1814.76	1777.11	1852.41	1.04237	0.0598714	0.843814	1
VC1995	618.279	640.794	595.764	0.929728	-0.105119	0.809133	1
VC2000	5957.01	5810.16	6103.87	1.05055	0.0711452	0.742572	1
VC2001	67.4005	68.8677	65.9334	0.957392	-0.0628189	0.970383	1
VC2002	131.748	138.452	125.045	0.903162	-0.146944	0.647164	1
VC2006	33.1429	34.2042	32.0815	0.937939	-0.0924334	0.802374	1
VC2007	604.23	625.068	583.393	0.933328	-0.0995441	0.726775	1
VC2008	383.335	444.411	322.258	0.725135	-0.463678	0.125242	0.692748
VC2009	841.088	918.654	763.521	0.831131	-0.266853	0.332108	0.916952
VC2012	111.612	132.539	90.6852	0.684213	-0.547482	0.268053	0.881901
VC2013	19519.5	21888.3	17150.7	0.783554	-0.351895	0.235759	0.879545
VC2014	187.263	183.136	191.39	1.04507	0.0636046	0.786865	1
VC2017	9.9994	8.66854	11.3303	1.30706	0.38632	0.562528	1
VC2019	6320.54	6307.78	6333.3	1.00405	0.00582503	0.881657	1
VC2023	78.1945	79.6648	76.7242	0.963088	-0.0542607	0.949938	1
VC2024	2740.9	2395.16	3086.65	1.2887	0.365918	0.198113	0.830068
VC2028	9.39316	8.20536	10.581	1.28952	0.366831	0.620006	1
VC2030	17121.8	18116.5	16127.1	0.890193	-0.167811	0.599996	1
VC2031	1185.24	1229.98	1140.5	0.927249	-0.108971	0.894061	1
VC2033	21279.4	25927.1	16631.7	0.641479	-0.640527	0.0374111	0.412769
VC2036	479.658	474.003	485.313	1.02386	0.0340201	0.996722	1
VC2037	13430.8	14493.1	12368.4	0.853402	-0.228703	0.476278	1
VC2038	48.5323	47.1382	49.9263	1.05915	0.0829036	0.746403	1
VC2039	292.434	278.92	305.949	1.09691	0.133441	0.655081	1
VC2041	1966.62	1876.75	2056.5	1.09578	0.131959	0.637464	1
VC2042	206.324	197.752	214.896	1.0867	0.11995	0.687402	1
VC2043	754.902	732.793	777.012	1.06034	0.0845316	0.75348	1
VC2047	15.1094	14.4432	15.7756	1.09225	0.127303	0.904751	1
VC2051	1292.55	1486.68	1098.43	0.738846	-0.436655	0.145074	0.730735
VC2052	1294.26	1422.86	1165.67	0.819243	-0.287637	0.348586	0.93076
VC2060	60.1837	74.963	45.4044	0.605692	-0.723345	0.0555695	0.48061
VC2062	628.933	754.288	503.579	0.667621	-0.582899	0.068906	0.539924
VC2063	7542.42	9653.92	5430.93	0.562563	-0.829914	0.00742745	0.146338
VC2068	1164.77	1508.42	821.119	0.544358	-0.877373	0.00472827	0.105747
VC2069	845.061	1110.56	579.562	0.521865	-0.938251	0.00273271	0.0807612
VC2072	1762.42	1769.13	1755.7	0.992405	-0.0109988	0.992075	1
VC2074	3846.38	4007.65	3685.11	0.919519	-0.121049	0.897712	1
VC2077	1787.92	1773.43	1802.4	1.01634	0.0233765	0.955668	1
VC2080	806.777	907.771	705.784	0.777491	-0.363101	0.221084	0.867049
VC2081	68.9942	69.9801	68.0083	0.971823	-0.0412339	1	1
VC2085	743.499	1108.78	378.223	0.341118	-1.55166	0.19259	0.828031
VC2086	1495.15	1913.82	1076.49	0.562481	-0.830124	0.154049	0.745804
VC2087	4027.1	4938.76	3115.45	0.630817	-0.664708	0.0221406	0.286271
VC2089	3049.84	3979.01	2120.66	0.53296	-0.9079	0.0199537	0.27292
VC2092	2582.69	3384.63	1780.74	0.526125	-0.926523	0.0691696	0.539924
VC2095	3754.92	3907.21	3602.62	0.922044	-0.117093	0.777854	1
VC2107	389.116	393.421	384.812	0.978119	-0.0319184	0.952296	1
VC2108	315.241	349.281	281.2	0.805083	-0.31279	0.346003	0.93076
VC2110	1202.68	1159.96	1245.39	1.07365	0.102522	0.669626	1
VC2116	492.985	440.894	545.076	1.2363	0.306025	0.388155	0.963542
VC2120	85.2895	97.316	73.263	0.752836	-0.409592	0.24374	0.881584
VC2126	441.921	503.832	380.01	0.75424	-0.406905	0.203386	0.840477
VC2128	611.512	898.487	324.537	0.361204	-1.46912	2.66377e-05	0.00152018
VC2130	488.356	593.595	383.116	0.645416	-0.631698	0.0478925	0.454678
VC2132	589.007	735.269	442.745	0.602154	-0.731797	0.0183539	0.264136
VC2133	1765.05	2273.95	1256.16	0.552411	-0.856185	0.00615038	0.124133
VC2135	916.581	1069.42	763.742	0.714164	-0.485674	0.128243	0.697691
VC2136	54.3505	50.9442	57.7569	1.13373	0.181075	0.61685	1
VC2137	1931.19	1913.57	1948.81	1.01842	0.0263268	0.897695	1
VC2140	2593.77	3458.53	1729.02	0.49993	-1.0002	0.00100659	0.0354447
VC2142	486.767	679.106	294.427	0.433551	-1.20573	0.000154906	0.00712139
VC2143	4074.89	6059.45	2090.33	0.344969	-1.53546	1.57557e-06	0.00012417
VC2144	100.175	123.927	76.4224	0.616671	-0.697427	0.0523748	0.476851
VC2145	82.4008	92.0758	72.7258	0.789847	-0.340355	0.389423	0.963542
VC2152	77.9149	87.6174	68.2125	0.778527	-0.361182	0.344894	0.93076
VC2156	276.24	292.377	260.103	0.889615	-0.168746	0.603951	1
VC2161	820.313	993.287	647.34	0.651715	-0.617686	0.0535917	0.476851
VC2162	675.371	701.806	648.937	0.924667	-0.112993	0.786542	1
VC2164	1501.85	1404.46	1599.23	1.13868	0.187367	0.580211	1
VC2168	747.412	690.688	804.136	1.16425	0.219406	0.381631	0.963542
VC2171	254.559	286.549	222.569	0.776721	-0.364532	0.24544	0.881584
VC2174	3124.1	3862.26	2385.94	0.617757	-0.694888	0.0848021	0.589093
VC2175	2650.15	2934.86	2365.44	0.805982	-0.311181	0.328666	0.915377
VC2179	318.071	323.88	312.262	0.964128	-0.0527028	0.83094	1
VC2180	785.471	848.49	722.453	0.851458	-0.231993	0.438984	0.98569
VC2185	617.884	673.44	562.328	0.835008	-0.260138	0.495012	1
VC2186	88.5466	135.655	41.4379	0.305464	-1.71092	2.72428e-06	0.00019603
VC2187	439.566	692.572	186.559	0.269372	-1.89233	5.07847e-09	5.25304e-07
VC2188	6060.9	9462.63	2659.16	0.281017	-1.83127	6.19677e-09	6.03274e-07
VC2190	253.124	393.933	112.315	0.285112	-1.8104	3.03457e-08	2.64327e-06
VC2191	990.896	1488.71	493.08	0.331213	-1.59417	1.64604e-05	0.00100896
VC2192	191.201	307.082	75.3197	0.245275	-2.02753	2.20576e-09	2.43369e-07
VC2193	94.7786	152.823	36.7339	0.240368	-2.05668	1.03767e-08	9.54083e-07
VC2197	2826.52	4296.17	1356.87	0.315833	-1.66277	1.15935e-07	9.59366e-06
VC2201	385.16	367.267	403.052	1.09743	0.134135	0.6114	1
VC2209	2634.27	1830.32	3438.23	1.87848	0.909569	0.195716	0.828031
VC2210	104.069	87.2739	120.864	1.38488	0.469758	0.348684	0.93076
VC2211	1363.08	868.084	1858.07	2.14042	1.0979	0.205297	0.840477
VC2212	255.149	221.472	288.825	1.30411	0.383067	0.231248	0.878058
VC2213	1197.55	729.394	1665.7	2.28367	1.19136	0.00013866	0.00655665
VC2214	4281.71	4457.3	4106.11	0.92121	-0.118399	0.849141	1
VC2215	1105.24	1069.31	1141.18	1.06722	0.0938574	0.804548	1
VC2217	377.352	440.777	313.927	0.712214	-0.489617	0.467612	1
VC2223	34.0268	37.2478	30.8058	0.827052	-0.27395	0.632756	1
VC2224	117.51	81.7714	153.249	1.87412	0.906211	0.00999329	0.177838
VC2226	1683.35	2547.37	819.32	0.321633	-1.63651	0.0744035	0.546039
VC2231	198.511	194.86	202.161	1.03747	0.0530672	0.905883	1
VC2232	503.836	512.857	494.815	0.964821	-0.0516666	0.907102	1
VC2237	1172.94	1196.64	1149.23	0.960382	-0.0583196	0.888147	1
VC2242	243.962	223.604	264.32	1.18209	0.241343	0.432105	0.98569
VC2244	214.105	229.76	198.45	0.863729	-0.211349	0.479254	1
VC2245	3170.77	3067.3	3274.25	1.06747	0.0941938	0.769897	1
VC2247	266.723	251.274	282.173	1.12297	0.167317	0.608345	1
VC2250	3573	3646.72	3499.29	0.959572	-0.0595371	0.816621	1
VC2252	12061.8	11008.5	13115.1	1.19136	0.252613	0.431243	0.98569
VC2253	978.625	895.71	1061.54	1.18514	0.245056	0.399234	0.968679
VC2254	942.987	932.152	953.821	1.02325	0.0331538	0.883403	1
VC2259	2039.94	1954.61	2125.27	1.08731	0.120768	0.575442	1
VC2261	1282.75	1321.78	1243.72	0.940944	-0.087819	0.93184	1
VC2262	1165.29	1183.43	1147.15	0.969345	-0.0449173	0.891907	1
VC2269	1152.77	1250.07	1055.46	0.84432	-0.244138	0.423048	0.98197
VC2271	207.262	200.591	213.933	1.06651	0.0929036	0.815667	1
VC2273	713.621	626.25	800.991	1.27903	0.355048	0.234423	0.879545
VC2274	29.3945	27.4392	31.3498	1.14252	0.192219	0.73765	1
VC2276	429.486	450.251	408.721	0.907762	-0.139614	0.67701	1
VC2278	799.103	1229.85	368.361	0.299518	-1.73928	0.0031204	0.0890389
VC2279	8392.33	8678.59	8106.06	0.934029	-0.098461	0.882545	1
VC2282	0.173004	0	0.346007	Inf	Inf	0.964686	1
VC2283	334.473	390.905	278.041	0.711275	-0.49152	0.417206	0.97607
VC2285	644.38	751.843	536.918	0.714136	-0.485729	0.269514	0.883259
VC2287	1009.3	1927.74	90.8526	0.0471291	-4.40724	0.20671	0.840477
VC2289	5636.95	10978.4	295.548	0.026921	-5.21512	0.166215	0.779278
VC2290	10810.6	14189.3	7431.92	0.523769	-0.932998	0.260785	0.881901
VC2294	14933.3	19715.5	10151.1	0.514881	-0.95769	0.219884	0.866448
VC2295	13008.2	11813.1	14203.4	1.20234	0.265847	0.512699	1
VC2297	1775.87	2681.36	870.375	0.324602	-1.62326	0.310672	0.903624
VC2300	1114.66	1098.08	1131.25	1.03021	0.0429351	0.849638	1
VC2309	375.615	632.297	118.933	0.188098	-2.41045	0.288029	0.885934
VC2312	183.731	139.714	227.748	1.63011	0.704968	0.0329317	0.381133
VC2316	131.041	190.545	71.5358	0.375427	-1.4134	0.365411	0.952371
VC2319	598.384	557.092	639.677	1.14824	0.199428	0.513672	1
VC2320	1262.94	1209.23	1316.65	1.08883	0.122783	0.686416	1
VC2322	1286.69	1042.8	1530.58	1.46777	0.553624	0.176498	0.796383
VC2323	160.432	227.058	93.8067	0.413139	-1.2753	0.429204	0.98569
VC2324	675.41	1342.3	8.52252	0.0063492	-7.29921	0.0964098	0.621816
VC2329	48.9876	97.2815	0.693713	0.00713098	-7.13168	0.116823	0.680784
VC2330	84.6488	86.3838	82.9138	0.95983	-0.0591497	0.919985	1
VC2332	632.129	748.455	515.803	0.689157	-0.537095	0.0715584	0.539924
VC2333	1826.01	2204.84	1447.17	0.656361	-0.607438	0.0404292	0.428912
VC2334	145.835	136.491	155.18	1.13693	0.185141	0.606788	1
VC2337	92.1313	81.9193	102.343	1.24932	0.321142	0.451232	0.989125
VC2339	137.344	129.88	144.808	1.11493	0.156956	0.657624	1
VC2340	26.839	18.7064	34.9715	1.86949	0.902648	0.0482945	0.454678
VC2341	117.498	132.352	102.644	0.775537	-0.366732	0.241424	0.881584
VC2342	152403	151120	153687	1.01698	0.0242966	0.797678	1
VC2343	1141.35	1153.04	1129.67	0.97973	-0.0295443	0.958853	1
VC2344	1120.37	1252.02	988.715	0.789698	-0.340627	0.250414	0.881584
VC2345	208.951	169.477	248.425	1.46584	0.551723	0.11107	0.664687
VC2348	858.798	875.148	842.449	0.962636	-0.0549375	0.987991	1
VC2349	403.628	409.918	397.338	0.96931	-0.0449694	0.958851	1
VC2352	12232	14565.6	9898.3	0.679566	-0.557314	0.0667129	0.538584
VC2353	117.711	138.317	97.1039	0.702037	-0.510381	0.130015	0.699416
VC2356	5214.65	5707.04	4722.25	0.827443	-0.273268	0.351979	0.93271
VC2360	555.673	514.244	597.102	1.16113	0.215524	0.468841	1
VC2362	710.046	695.285	724.808	1.04246	0.0599953	0.839327	1
VC2364	2201.77	1835.35	2568.18	1.39929	0.484692	0.285197	0.885934
VC2365	6.00288	4.98355	7.02221	1.40908	0.494753	0.616806	1
VC2368	6.28816	6.53994	6.03639	0.923004	-0.115591	0.951503	1
VC2369	1066.65	1100.05	1033.26	0.93928	-0.090372	0.769177	1
VC2370	188.794	171.634	205.954	1.19996	0.262982	0.431585	0.98569
VC2371	1.33546	1.25399	1.41692	1.12993	0.176228	1	1
VC2373	866.074	1141.67	590.476	0.517202	-0.951199	0.22581	0.875212
VC2374	131.591	155.518	107.665	0.692299	-0.530532	0.101001	0.630783
VC2376	3060.52	3358.54	2762.51	0.822533	-0.281855	0.507477	1
VC2377	221.37	267.799	174.94	0.653253	-0.614287	0.148338	0.73503
VC2383	3.43673	1.84561	5.02786	2.72423	1.44585	0.174474	0.793281
VC2385	1364.86	1416.14	1313.58	0.927579	-0.108457	0.69586	1
VC2386	2403.69	2584.06	2223.31	0.860394	-0.216931	0.456261	0.990039
VC2388	156.977	153.053	160.9	1.05127	0.0721293	0.739298	1
VC2389	15957.3	13165.2	18749.4	1.42417	0.510123	0.311586	0.904692
VC2390	746.22	607.779	884.661	1.45556	0.541579	0.280331	0.885934
VC2391	1536.43	1566.03	1506.84	0.962207	-0.0555814	0.864746	1
VC2394	18061.7	19463.9	16659.6	0.855927	-0.22444	0.443172	0.98569
VC2396	633.106	625.227	640.984	1.0252	0.0359087	0.891043	1
VC2397	3703.91	3627	3780.81	1.04241	0.0599181	0.84573	1
VC2398	1234.84	1085.09	1384.6	1.27602	0.351656	0.244689	0.881584
VC2400	3028.65	2897.22	3160.08	1.09073	0.125295	0.675652	1
VC2401	26.6101	25.9022	27.318	1.05466	0.0767755	0.948419	1
VC2402	163.29	144.193	182.386	1.26487	0.338991	0.348214	0.93076
VC2403	1171.93	1194.28	1149.59	0.962585	-0.0550146	0.875521	1
VC2404	232.662	233.268	232.056	0.994805	-0.00751367	0.996186	1
VC2405	622.474	549.703	695.246	1.26477	0.338871	0.281324	0.885934
VC2406	997.546	876.834	1118.26	1.27534	0.350878	0.272958	0.885775
VC2407	623.489	578.88	668.099	1.15412	0.206799	0.506694	1
VC2412	20832.6	20605.5	21059.7	1.02204	0.0314529	0.842661	1
VC2413	57467.9	51260.9	63674.8	1.24217	0.312864	0.270485	0.884636
VC2414	96349.5	90459.6	102239	1.13022	0.176606	0.493052	1
VC2416	3020.54	3768.19	2272.9	0.603179	-0.729341	0.0647426	0.53308
VC2417	1089.62	950.836	1228.41	1.29193	0.369524	0.246276	0.881584
VC2422	316.6	349.266	283.934	0.812944	-0.298772	0.388813	0.963542
VC2424	56.1025	57.2582	54.9468	0.959632	-0.0594465	0.825348	1
VC2425	13.0985	12.7005	13.4965	1.06267	0.0876993	0.938242	1
VC2430	4017.01	3909.99	4124.03	1.05474	0.0768878	0.846816	1
VC2431	2859.47	2954.26	2764.69	0.935831	-0.0956806	0.713456	1
VC2436	5338.91	5176.22	5501.59	1.06286	0.0879496	0.716878	1
VC2438	1229.05	1363.26	1094.83	0.803096	-0.316356	0.253281	0.881584
VC2439	496.375	626.774	365.976	0.583904	-0.776197	0.0126555	0.207375
VC2440	4918.39	4614.36	5222.42	1.13178	0.178589	0.553754	1
VC2442	9030.71	9527.97	8533.44	0.895621	-0.15904	0.741729	1
VC2445	556.712	452.457	660.966	1.46084	0.546797	0.07837	0.565558
VC2446	109	126.873	91.1271	0.718254	-0.477433	0.18925	0.828031
VC2447	27290.3	27788.6	26792.1	0.964142	-0.0526827	0.980399	1
VC2448	12970.6	12442.5	13498.7	1.08489	0.117544	0.58313	1
VC2451	3229.93	2941.79	3518.06	1.19589	0.258089	0.42199	0.98197
VC2452	463.137	464.52	461.753	0.994043	-0.00862004	0.97364	1
VC2453	1280.47	1444.08	1116.87	0.773417	-0.370682	0.216409	0.85479
VC2454	148.277	113.385	183.169	1.61546	0.691947	0.0448212	0.454307
VC2456	516.966	310.611	723.322	2.32871	1.21953	0.000174021	0.00738475
VC2460	272.3	250.231	294.369	1.17639	0.234368	0.466004	1
VC2463	7594.35	7668.59	7520.11	0.980638	-0.028208	0.949299	1
VC2469	1962.37	2066.39	1858.35	0.899324	-0.153087	0.590156	1
VC2472	410.923	431.284	390.562	0.90558	-0.143085	0.759482	1
VC2474	514.34	487.918	540.763	1.10831	0.148358	0.617681	1
VC2475	719.956	708.867	731.045	1.03129	0.0444453	0.835248	1
VC2481	919.596	1095.09	744.098	0.679483	-0.55749	0.113704	0.669681
VC2483	1277.67	914.926	1640.41	1.79294	0.842327	0.0091042	0.171221
VC2484	3030.72	2939.93	3121.5	1.06176	0.0864574	0.812677	1
VC2485	406.483	376.79	436.176	1.15761	0.211148	0.480364	1
VC2487	31.8954	32.6616	31.1291	0.953082	-0.0693277	0.922044	1
VC2490	610.703	594.779	626.628	1.05355	0.0752547	0.868997	1
VC2491	182.629	189.613	175.644	0.92633	-0.110402	0.684349	1
VC2492	479.176	514.709	443.643	0.86193	-0.214358	0.4489	0.987844
VC2495	690.446	831.374	549.518	0.660976	-0.597329	0.131014	0.701711
VC2497	685.52	768.793	602.248	0.783368	-0.352238	0.235962	0.879545
VC2499	330.117	308.194	352.04	1.14227	0.1919	0.499118	1
VC2500	122.02	127.7	116.34	0.911039	-0.134415	0.694834	1
VC2501	5967.93	5663.81	6272.04	1.10739	0.147161	0.574456	1
VC2503	19472.8	19541.4	19404.3	0.992986	-0.0101552	0.949776	1
VC2504	92.2225	83.6007	100.844	1.20626	0.270542	0.383667	0.963542
VC2506	2986.38	2994.1	2978.65	0.994838	-0.00746589	0.882706	1
VC2507	176.175	223.809	128.542	0.574336	-0.800033	0.0215251	0.282061
VC2508	15.8261	15.1567	16.4954	1.08832	0.122105	0.93996	1
VC2514	2682.84	2603.97	2761.71	1.06058	0.0848515	0.767596	1
VC2522	599.661	585.034	614.289	1.05001	0.0703981	0.764696	1
VC2523	37.5191	35.1767	39.8615	1.13318	0.180375	0.595609	1
VC2529	3321.74	3392.8	3250.68	0.958113	-0.0617328	0.786177	1
VC2534	903.161	867.88	938.443	1.0813	0.112773	0.681177	1
VC2535	1706.27	1730.54	1682	0.971952	-0.0410431	0.908026	1
VC2538	115.577	125.04	106.113	0.848626	-0.236799	0.674484	1
VC2539	0.816289	0.938866	0.693713	0.738884	-0.436581	1	1
VC2542	607.087	591.796	622.377	1.05167	0.0726887	0.761936	1
VC2544	146.5	209.967	83.0323	0.395454	-1.33842	0.0191317	0.266075
VC2547	2391.25	2039.67	2742.83	1.34474	0.427326	0.160467	0.764542
VC2548	2156.1	1701.55	2610.66	1.53429	0.617569	0.0450756	0.454307
VC2554	326.01	338.101	313.919	0.928476	-0.107064	0.682159	1
VC2559	46.0831	64.6934	27.4729	0.424663	-1.23561	0.299249	0.889151
VC2562	2500.03	2911.04	2089.02	0.717619	-0.478709	0.461926	0.997684
VC2564	323.77	349.479	298.062	0.852875	-0.229593	0.749593	1
VC2571	312420	314365	310476	0.987629	-0.017959	0.947767	1
VC2576	118604	120312	116895	0.971594	-0.0415748	0.974953	1
VC2598	1469.51	1661.77	1277.26	0.768612	-0.379672	0.250657	0.881584
VC2599	9458.05	10024.6	8891.55	0.886977	-0.173032	0.61261	1
VC2600	511.006	359.283	662.729	1.84459	0.883298	0.00398689	0.096204
VC2602	11634.2	12730.5	10537.9	0.827767	-0.272704	0.391138	0.963542
VC2603	64.7331	72.1892	57.277	0.793428	-0.333828	0.322167	0.911809
VC2606	474.82	431.251	518.39	1.20206	0.265509	0.442822	0.98569
VC2608	1944.69	1795.76	2093.62	1.16587	0.221408	0.471095	1
VC2616	77.7086	101.848	53.5696	0.525978	-0.926927	0.0599044	0.508419
VC2617	59.0044	83.3577	34.651	0.415691	-1.26642	0.0183526	0.264136
VC2618	194.642	215.321	173.963	0.807926	-0.307705	0.27825	0.885934
VC2620	1103.51	969.633	1237.38	1.27614	0.351784	0.263543	0.881901
VC2621	552.665	644.697	460.634	0.714496	-0.485002	0.288649	0.885934
VC2622	2.27501	1.34408	3.20594	2.38523	1.25413	0.318793	0.911809
VC2623	835.648	813.518	857.777	1.05441	0.0764299	0.744572	1
VC2627	1652.56	1716.26	1588.85	0.925762	-0.111287	0.659247	1
VC2628	1485.26	1553.59	1416.92	0.912028	-0.13285	0.71629	1
VC2630	95.8456	89.269	102.422	1.14734	0.198297	0.643917	1
VC2635	4431.89	4152.04	4711.75	1.1348	0.182444	0.473177	1
VC2638	81.1145	76.0384	86.1905	1.13351	0.180801	0.53081	1
VC2641	165.301	164.51	166.092	1.00962	0.0138063	0.988593	1
VC2642	109.038	109.664	108.413	0.988597	-0.0165454	1	1
VC2644	0.845894	1.34408	0.347705	0.258693	-1.95068	0.574742	1
VC2645	236.261	252.102	220.419	0.874323	-0.193761	0.566862	1
VC2646	3163.6	3228.04	3099.16	0.960076	-0.05878	0.818482	1
VC2655	20.0262	16.9575	23.095	1.36194	0.44566	0.378473	0.963542
VC2656	9199.99	13320.7	5079.23	0.381302	-1.39099	0.00512032	0.110054
VC2661	261.359	216.76	305.958	1.4115	0.497234	0.11623	0.679717
VC2664	19008.4	17646.7	20370	1.15432	0.207046	0.624247	1
VC2670	3.20117	2.12209	4.28025	2.017	1.01221	0.383909	0.963542
VC2671	125.959	116.034	135.884	1.17107	0.227826	0.537543	1
VC2674	2391.42	2066.42	2716.42	1.31455	0.394574	0.408957	0.974859
VC2677	607.765	699.304	516.225	0.738198	-0.43792	0.23347	0.879545
VC2678	1683.45	1595.82	1771.08	1.10982	0.150325	0.64231	1
VC2681	3652.84	3439.07	3866.62	1.12432	0.169056	0.512333	1
VC2683	187.568	184.639	190.498	1.03174	0.0450725	0.905842	1
VC2684	976.759	1041.9	911.623	0.874966	-0.192701	0.525389	1
VC2685	406.246	320.579	491.914	1.53445	0.617726	0.0535189	0.476851
VC2688	370.369	528.039	212.699	0.402809	-1.31183	0.0141682	0.224712
VC2689	355.861	407.823	303.898	0.74517	-0.424358	0.193391	0.828031
VC2690	58.8242	58.8156	58.8329	1.00029	0.000423012	0.992191	1
VC2693	310.615	312.156	309.075	0.99013	-0.0143105	0.937823	1
VC2697	1.2006	0.958187	1.44302	1.50599	0.590709	0.899373	1
VC2698	24978.7	27417.8	22539.7	0.822082	-0.282647	0.562361	1
VC2699	3540.41	4375.34	2705.48	0.618347	-0.693512	0.177668	0.798405
VC2701	1594.83	1253.85	1935.81	1.5439	0.626576	0.0455959	0.454307
VC2703	1075.19	851.888	1298.49	1.52425	0.6081	0.0346545	0.398286
VC2705	113.566	111.884	115.249	1.03007	0.0427479	0.824009	1
VC2710	630.257	511.097	749.418	1.46629	0.552174	0.0741893	0.546039
VC2711	2067.72	1725.66	2409.79	1.39645	0.48176	0.121015	0.687549
VC2712	1215.79	1888.59	542.992	0.287511	-1.79831	0.196126	0.828031
VC2713	209.451	200.637	218.265	1.08786	0.121488	0.704007	1
VC2716	3528.36	2888.09	4168.63	1.44339	0.529457	0.0742618	0.546039
VC2725	405.971	316.978	494.963	1.5615	0.642935	0.0481409	0.454678
VC2731	655.259	510.434	800.084	1.56746	0.648428	0.0469621	0.454517
VC2732	1054.62	790.764	1318.47	1.66733	0.737543	0.0211845	0.281678
VC2734	1910.51	1384.99	2436.02	1.75887	0.814646	0.00805246	0.153182
VC2738	2435.68	3513.12	1358.23	0.386617	-1.37102	0.0474538	0.454678
VC2739	734.024	688.477	779.571	1.13231	0.179271	0.59696	1
VC2744	21509.3	21632.1	21386.5	0.988646	-0.0164738	0.887674	1
VC2746	9554.92	12680.3	6429.55	0.507051	-0.979798	0.00438689	0.102258
VC2748	123.432	120.497	126.367	1.04871	0.0686223	0.891678	1
VC2749	718.329	730.687	705.971	0.966174	-0.0496449	0.82458	1
VC2750	587.216	681.758	492.674	0.722652	-0.468626	0.100259	0.630783
VC2751	606.525	525.781	687.269	1.30714	0.386411	0.306662	0.896688
VC2752	737.658	776.095	699.221	0.900947	-0.150486	0.750837	1
VC2756	248.606	243.818	253.393	1.03927	0.0555707	0.872238	1
VC2758	217.841	260.031	175.652	0.675505	-0.565961	0.0703342	0.539924
VC2759	76.4379	75.7535	77.1223	1.01807	0.0258366	0.949655	1
VC2761	1986.38	1587.46	2385.3	1.50259	0.587448	0.327237	0.915377
VC2762	2225.29	2062.79	2387.79	1.15755	0.211077	0.454449	0.989695
VC2764	22829.9	24717.2	20942.5	0.847285	-0.23908	0.456435	0.990039
VC2766	35840.8	39473.3	32208.4	0.815954	-0.29344	0.350969	0.93271
VC2772	431.535	437.57	425.5	0.972417	-0.0403534	0.915975	1
VC2775	4946.62	5317.84	4575.39	0.860385	-0.216946	0.548178	1
VCA0001	21.4795	17.2978	25.6611	1.48349	0.568993	0.287275	0.885934
VCA0002	3580.91	3442.26	3719.57	1.08056	0.111779	0.700451	1
VCA0008	39.8089	41.5935	38.0243	0.914189	-0.129435	0.746427	1
VCA0011	2699.17	3095.18	2303.16	0.744113	-0.426406	0.508685	1
VCA0013	310.588	460.424	160.752	0.349138	-1.51813	0.136961	0.710469
VCA0014	211.907	317.915	105.899	0.333105	-1.58595	0.0422188	0.442229
VCA0016	591.784	695.547	488.021	0.701636	-0.511204	0.136253	0.710469
VCA0018	67.8144	62.5955	73.0332	1.16675	0.222495	0.625462	1
VCA0020	657.322	736.659	577.986	0.784604	-0.349963	0.227971	0.878058
VCA0023	10.6894	13.6072	7.77152	0.571131	-0.808105	0.1766	0.796383
VCA0024	4.17357	2.59778	5.74937	2.21319	1.14613	0.277248	0.885934
VCA0025	1056.63	1379.23	734.042	0.532212	-0.909926	0.0383419	0.417473
VCA0027	154.399	126.13	182.669	1.44827	0.534328	0.122174	0.687746
VCA0031	59.8247	57.9141	61.7354	1.06598	0.0921824	0.852128	1
VCA0033	168.146	113.444	222.849	1.96439	0.97408	0.00328645	0.0891651
VCA0036	513.079	473.529	552.63	1.16705	0.222861	0.43921	0.98569
VCA0040	29.0135	26.7067	31.3203	1.17275	0.229896	0.599609	1
VCA0041	960.767	1002.81	918.719	0.916141	-0.126359	0.724549	1
VCA0044	720.167	711.988	728.346	1.02298	0.0327716	0.924187	1
VCA0045	56.3926	58.1338	54.6513	0.940094	-0.0891228	0.826792	1
VCA0047	771.281	617.408	925.153	1.49845	0.583469	0.0850619	0.589093
VCA0049	10.8885	11.1507	10.6264	0.952978	-0.0694859	0.953892	1
VCA0051	784.535	813.469	755.601	0.928863	-0.106463	0.705113	1
VCA0052	4274.99	2789.59	5760.39	2.06496	1.04611	0.0241711	0.303054
VCA0055	2.39059	2.66885	2.11233	0.791477	-0.33738	0.983757	1
VCA0057	348.536	383.9	313.173	0.815767	-0.29377	0.874738	1
VCA0061	1860.53	1798.46	1922.6	1.06903	0.0962969	0.706724	1
VCA0063	899.639	547.532	1251.75	2.28616	1.19293	0.000212791	0.00838496
VCA0064	1743.31	848.216	2638.41	3.11054	1.63717	0.00463163	0.105747
VCA0065	1381.54	676.341	2086.73	3.08532	1.62542	0.0202622	0.274869
VCA0066	604.459	318.889	890.028	2.79103	1.4808	0.0712187	0.539924
VCA0068	1032.02	1014.71	1049.32	1.03411	0.0483855	0.952997	1
VCA0074	198.977	70.6093	327.344	4.63599	2.21288	1.08639e-10	1.28427e-08
VCA0076	255.914	221.246	290.583	1.31339	0.393299	0.399909	0.968679
VCA0077	387.661	382.017	393.305	1.02955	0.0420116	0.806821	1
VCA0079	2652.13	2186.54	3117.71	1.42587	0.51184	0.0708583	0.539924
VCA0080	227.882	232.415	223.349	0.960992	-0.0574029	0.823058	1
VCA0083	36.9764	35.2262	38.7265	1.09937	0.136672	0.85135	1
VCA0085	19.9717	19.3118	20.6316	1.06834	0.0953719	0.809801	1
VCA0088	1954.95	2171.26	1738.64	0.800752	-0.320572	0.494197	1
VCA0096	177.774	153.883	201.665	1.31051	0.390126	0.191417	0.828031
VCA0098	1120.05	739.598	1500.5	2.02881	1.02063	0.00395739	0.096204
VCA0099	93.8277	77.0409	110.615	1.43579	0.521845	0.109683	0.662382
VCA0101	818.282	848.194	788.371	0.929469	-0.105521	0.735067	1
VCA0103	585.873	576.473	595.273	1.03261	0.0462984	0.838071	1
VCA0105	174.89	146.15	203.629	1.39329	0.478499	0.15617	0.751343
VCA0108	755.116	877.154	633.078	0.721741	-0.470447	0.272344	0.885519
VCA0110	180.992	201.758	160.227	0.794157	-0.332504	0.331312	0.916925
VCA0112	230.316	249.459	211.174	0.846529	-0.240369	0.513681	1
VCA0114	127.022	142.871	111.172	0.77813	-0.361917	0.391514	0.963542
VCA0116	456.011	467.878	444.145	0.949275	-0.0751017	0.859556	1
VCA0117	48.8391	54.8211	42.857	0.781762	-0.355199	0.622859	1
VCA0119	218.92	236.802	201.039	0.848976	-0.236204	0.707188	1
VCA0120	925.442	982.122	868.762	0.884576	-0.176942	0.637231	1
VCA0121	60.1137	56.6162	63.6112	1.12355	0.168066	0.641101	1
VCA0123	733.331	782.753	683.91	0.873724	-0.19475	0.523721	1
VCA0128	171.963	237.142	106.785	0.450297	-1.15105	0.189372	0.828031
VCA0131	25.9936	23.633	28.3543	1.19978	0.262767	0.543343	1
VCA0132	6.25878	5.78746	6.7301	1.16288	0.217696	0.869929	1
VCA0134	98.0247	100.905	95.1447	0.942916	-0.0847982	0.847823	1
VCA0136	85.6133	122.099	49.1277	0.40236	-1.31344	0.0813493	0.582827
VCA0137	522.636	693.894	351.378	0.506386	-0.98169	0.145892	0.731668
VCA0140	60.1787	57.4184	62.939	1.09615	0.13244	0.831809	1
VCA0141	244.064	269.564	218.563	0.810802	-0.302579	0.309496	0.901789
VCA0142	123.848	126.355	121.342	0.960328	-0.0584012	0.826051	1
VCA0144	4.66297	6.03152	3.29442	0.546201	-0.872496	0.418006	0.97607
VCA0146	20.3831	23.0728	17.6933	0.766849	-0.382986	0.390343	0.963542
VCA0147	17.3611	19.5234	15.1987	0.778487	-0.361256	0.482091	1
VCA0148	266.244	377.076	155.413	0.412154	-1.27875	0.0737025	0.546039
VCA0151	27.3646	23.4973	31.2318	1.32916	0.41052	0.390301	0.963542
VCA0155	19.6609	21.4912	17.8306	0.829669	-0.269392	0.581955	1
VCA0157	179.656	182.451	176.862	0.96937	-0.044881	0.881159	1
VCA0159	0.173853	0	0.347705	Inf	Inf	0.964688	1
VCA0160	20.4412	24.2112	16.6712	0.688574	-0.538316	0.256218	0.881584
VCA0161	45.595	66.1636	25.0264	0.37825	-1.40259	0.00576533	0.117798
VCA0165	138.492	188.06	88.924	0.472848	-1.08055	0.00176369	0.0561328
VCA0167	249.725	203.705	295.745	1.45183	0.537875	0.184149	0.822562
VCA0171	1008.04	697.881	1318.19	1.88885	0.917506	0.0140794	0.224712
VCA0176	811.698	1062.34	561.057	0.528134	-0.921025	0.00326227	0.0891651
VCA0179	1130.6	555.797	1705.4	3.06839	1.61748	0.00342801	0.0908609
VCA0180	134.036	175.798	92.2752	0.524894	-0.929901	0.0701074	0.539924
VCA0181	51.4038	49.8057	53.0018	1.06417	0.0897297	0.824369	1
VCA0182	207.292	214.558	200.026	0.932269	-0.101182	0.835228	1
VCA0183	1061.96	1127.17	996.747	0.884292	-0.177405	0.636941	1
VCA0189	121.948	130.472	113.424	0.869335	-0.202016	0.57361	1
VCA0191	590.372	560.753	619.99	1.10564	0.144879	0.651197	1
VCA0193	381.223	320.29	442.157	1.38049	0.465182	0.131767	0.703467
VCA0197	291.593	472.192	110.995	0.235063	-2.08888	0.330199	0.915377
VCA0198	1675.22	1644.26	1706.18	1.03766	0.0533365	0.861648	1
VCA0199	1666.68	1740.7	1592.66	0.914953	-0.12823	0.719359	1
VCA0200	219.68	203.853	235.506	1.15527	0.208235	0.488007	1
VCA0204	1161.47	1196.84	1126.1	0.940896	-0.0878925	0.863321	1
VCA0205	1102.23	1169.6	1034.87	0.884806	-0.176567	0.683153	1
VCA0210	109.435	110.697	108.173	0.9772	-0.0332744	0.898076	1
VCA0211	80.6866	77.4753	83.8978	1.0829	0.114897	0.827309	1
VCA0212	25.0775	26.4876	23.6673	0.893526	-0.162419	0.721791	1
VCA0213	1177.11	1173.23	1180.99	1.00661	0.00950686	0.997144	1
VCA0214	301.476	366.205	236.747	0.646487	-0.629307	0.27232	0.885519
VCA0217	10.0798	10.9122	9.24742	0.847435	-0.238825	0.703421	1
VCA0218	153.007	187.473	118.54	0.632302	-0.661315	0.0453657	0.454307
VCA0219	5936.55	9406.74	2466.35	0.26219	-1.93132	0.0353112	0.403035
VCA0220	716.431	927.735	505.126	0.544472	-0.87707	0.00365354	0.0930246
VCA0221	6.70419	5.20237	8.20601	1.57736	0.657512	0.410896	0.974859
VCA0223	39.1334	37.7218	40.545	1.07484	0.104127	0.866652	1
VCA0225	424.68	365.568	483.793	1.3234	0.404251	0.213413	0.852879
VCA0227	132.442	96.8707	168.013	1.7344	0.79444	0.0208808	0.280956
VCA0231	6.85437	4.77783	8.93091	1.86924	0.902452	0.254081	0.881584
VCA0233	95.0425	47.6381	142.447	2.99019	1.58024	0.00736399	0.146338
VCA0235	1253.59	1388.35	1118.82	0.805866	-0.311387	0.430738	0.98569
VCA0238	246.752	144.651	348.852	2.41168	1.27004	0.000121263	0.00590266
VCA0241	31.4842	34.6929	28.2754	0.815021	-0.295091	0.425764	0.983699
VCA0246	14.5107	15.9809	13.0404	0.815998	-0.293362	0.79433	1
VCA0247	97.2345	105.707	88.7619	0.839696	-0.25206	0.4761	1
VCA0248	52.4165	53.239	51.5939	0.969101	-0.0452804	0.914079	1
VCA0250	24.3521	21.2279	27.4763	1.29435	0.372226	0.401867	0.968679
VCA0254	119.298	112.222	126.373	1.1261	0.171333	0.623175	1
VCA0257	86.3161	80.2033	92.4289	1.15243	0.204682	0.591574	1
VCA0264	24.2061	22.8412	25.571	1.11951	0.162864	0.801407	1
VCA0267	37.6155	42.4558	32.7752	0.771984	-0.373357	0.397388	0.968679
VCA0268	66.2018	66.5695	65.8341	0.988952	-0.016028	0.921236	1
VCA0269	32.5302	39.8127	25.2476	0.63416	-0.657081	0.12579	0.692748
VCA0270	96.2379	95.6426	96.8333	1.01245	0.01785	1	1
VCA0277	1193.25	1738.7	647.8	0.372576	-1.42439	0.00990719	0.177838
VCA0278	1275.67	1472.7	1078.64	0.732421	-0.449255	0.250985	0.881584
VCA0279	1.18059	1.23467	1.1265	0.91239	-0.132277	1	1
VCA0281	1116.27	1257.08	975.451	0.775964	-0.365939	0.382172	0.963542
VCA0282	17.2159	17.4213	17.0104	0.976419	-0.0344273	1	1
VCA0283	427.79	479.219	376.36	0.785363	-0.348569	0.254937	0.881584
VCA0284	7.81381	7.54298	8.08463	1.07181	0.100048	0.990094	1
VCA0287	40615.1	40961.2	40268.9	0.983098	-0.0245932	0.96927	1
VCA0291	5.55568	6.48849	4.62286	0.712472	-0.489096	0.56446	1
VCA0294	11.6582	13.6134	9.70291	0.712745	-0.488542	0.35165	0.93271
VCA0308	609.343	682.279	536.406	0.786198	-0.347036	0.234552	0.879545
VCA0330	155.606	132.984	178.229	1.34022	0.422472	0.482018	1
VCA0337	128.299	135.89	120.708	0.888272	-0.170927	0.586843	1
VCA0359	25.6167	21.0935	30.1399	1.42887	0.514876	0.185356	0.822562
VCA0366	106.779	112.96	100.599	0.890569	-0.1672	0.59699	1
VCA0367	184.986	220.411	149.561	0.678557	-0.559458	0.0879087	0.596266
VCA0374	12.5513	12.3277	12.775	1.03628	0.0514168	0.952769	1
VCA0383	7.01423	7.32446	6.704	0.91529	-0.1277	0.901068	1
VCA0391	796.823	700.736	892.91	1.27425	0.349643	0.261845	0.881901
VCA0396	7.41228	6.72633	8.09822	1.20396	0.267785	0.768417	1
VCA0433	490.815	477.923	503.707	1.05395	0.0758078	0.854426	1
VCA0439	62.6258	72.1705	53.0812	0.735498	-0.443207	0.197934	0.830068
VCA0441	24.9375	30.5962	19.2787	0.630102	-0.666343	0.147467	0.734514
VCA0450	24.6261	31.8249	17.4273	0.5476	-0.868805	0.0460611	0.454307
VCA0455	206.21	221.81	190.61	0.859342	-0.218696	0.436239	0.98569
VCA0458	1.36856	2.04511	0.692015	0.338376	-1.5633	0.505432	1
VCA0463	86.4812	85.2124	87.7499	1.02978	0.0423326	0.968213	1
VCA0472	39.8828	47.5849	32.1808	0.676282	-0.564302	0.295573	0.889151
VCA0490	115.026	139.042	91.0091	0.654542	-0.611442	0.0659318	0.538584
VCA0495	44.6606	46.2179	43.1032	0.932609	-0.100656	0.869097	1
VCA0510	683.707	719.543	647.871	0.900392	-0.151374	0.60489	1
VCA0511	599.932	664.258	535.605	0.806321	-0.310574	0.352232	0.93271
VCA0513	1008.1	959.476	1056.72	1.10135	0.139277	0.669998	1
VCA0516	60.1572	40.6023	79.7121	1.96324	0.973238	0.437732	0.98569
VCA0518	12.3178	11.6014	13.0342	1.1235	0.167998	0.676108	1
VCA0519	30.1014	22.5081	37.6948	1.67472	0.743923	0.144421	0.730735
VCA0520	149.729	159.617	139.841	0.876107	-0.190821	0.581808	1
VCA0521	1385.69	1447.43	1323.94	0.914681	-0.128659	0.7231	1
VCA0522	390.486	430.538	350.433	0.813943	-0.297001	0.298852	0.889151
VCA0523	104.221	124.466	83.9762	0.674694	-0.567694	0.0894787	0.599544
VCA0524	23.537	26.5904	20.4835	0.770335	-0.376442	0.360336	0.943797
VCA0526	107.599	105.116	110.082	1.04724	0.0665901	0.830789	1
VCA0527	490.405	479.442	501.369	1.04573	0.064516	0.738086	1
VCA0528	6.56845	3.85828	9.27862	2.40486	1.26595	0.106479	0.652676
VCA0529	30.5523	26.1659	34.9386	1.33527	0.417136	0.361009	0.943797
VCA0530	104.402	108.247	100.557	0.928961	-0.106311	0.743799	1
VCA0531	134.473	115.779	153.168	1.32294	0.403748	0.214501	0.852879
VCA0535	180.861	197.359	164.364	0.832817	-0.263928	0.442038	0.98569
VCA0540	165.973	211.321	120.626	0.57082	-0.808891	0.010163	0.177845
VCA0544	845.84	843.31	848.371	1.006	0.00863171	0.998456	1
VCA0545	1300.17	1292.01	1308.33	1.01263	0.0181071	0.876522	1
VCA0546	72.3812	82.1133	62.6491	0.76296	-0.390321	0.298122	0.889151
VCA0550	333.407	292.975	373.839	1.27601	0.35164	0.212285	0.852746
VCA0552	649.851	620.918	678.784	1.09319	0.12855	0.663571	1
VCA0554	281.782	286.089	277.475	0.96989	-0.0441064	0.940234	1
VCA0557	87.3667	84.794	89.9394	1.06068	0.0849895	0.884219	1
VCA0558	81.7241	71.3874	92.0607	1.28959	0.366917	0.289925	0.885934
VCA0559	34.934	29.7484	40.1197	1.34863	0.4315	0.291922	0.886478
VCA0560	95.7141	87.3225	104.106	1.1922	0.253624	0.454917	0.989695
VCA0563	5453.85	6112.02	4795.68	0.784632	-0.349912	0.222563	0.870786
VCA0564	2150.79	2444.13	1857.45	0.759963	-0.395998	0.176368	0.796383
VCA0565	1405.6	1225.53	1585.66	1.29386	0.371679	0.259706	0.881901
VCA0568	481.934	508.238	455.629	0.896487	-0.157645	0.640138	1
VCA0572	1038.82	1122.51	955.132	0.850889	-0.232957	0.463682	0.99921
VCA0574	318.451	354.786	282.116	0.795174	-0.330657	0.378124	0.963542
VCA0576	30553	21480.1	39626	1.84478	0.883448	0.279742	0.885934
VCA0578	756.474	675.772	837.175	1.23884	0.308993	0.318186	0.911809
VCA0586	375.477	390.736	360.219	0.9219	-0.117318	0.78637	1
VCA0588	340.813	309.268	372.358	1.204	0.267836	0.601259	1
VCA0589	53.2699	51.5345	55.0052	1.06735	0.0940297	0.844726	1
VCA0590	16.4156	9.23432	23.597	2.55536	1.35352	0.0270475	0.326742
VCA0591	836.566	662.706	1010.43	1.5247	0.608522	0.125205	0.692748
VCA0595	17.4324	16.5401	18.3247	1.1079	0.147824	0.744193	1
VCA0597	285.188	289.514	280.862	0.970116	-0.043771	0.949429	1
VCA0601	6.4877	4.07059	8.90481	2.1876	1.12935	0.128963	0.697691
VCA0602	1.26424	1.80696	0.721508	0.399293	-1.32448	0.515359	1
VCA0603	4.62406	4.62356	4.62456	1.00022	0.000311696	1	1
VCA0604	6.37812	5.73572	7.02051	1.224	0.291603	0.887093	1
VCA0605	10.8773	10.3982	11.3564	1.09214	0.127164	0.919283	1
VCA0614	567.659	630.922	504.396	0.799458	-0.322905	0.258288	0.881901
VCA0615	70.7946	79.5799	62.0093	0.779208	-0.35992	0.320837	0.911809
VCA0617	373.371	366.084	380.659	1.03981	0.0563234	0.815598	1
VCA0621	5.49436	5.67214	5.31658	0.937314	-0.0933954	1	1
VCA0623	5454.37	3903.79	7004.95	1.7944	0.843501	0.0672353	0.539924
VCA0624	9440.9	6885.65	11996.2	1.7422	0.800907	0.0722041	0.540714
VCA0625	593.417	644.302	542.532	0.842046	-0.248029	0.651269	1
VCA0628	1986.88	2591.97	1381.8	0.533107	-0.907504	0.00283207	0.0822293
VCA0629	14.6239	14.533	14.7149	1.01251	0.0179426	0.988485	1
VCA0638	101.63	105.822	97.4369	0.92076	-0.119102	0.710303	1
VCA0644	118.442	126.825	110.059	0.867803	-0.204561	0.53753	1
VCA0646	50.0884	47.5742	52.6025	1.10569	0.14495	0.691859	1
VCA0650	10.6414	9.14423	12.1386	1.32746	0.408663	0.564163	1
VCA0653	3335.71	4273.47	2397.94	0.561123	-0.833611	0.133137	0.708492
VCA0654	220.552	240.524	200.581	0.833934	-0.261995	0.399881	0.968679
VCA0655	3864.09	3843.24	3884.95	1.01085	0.0155707	0.984072	1
VCA0656	1.40045	1.72998	1.07091	0.619032	-0.691915	0.897406	1
VCA0657	931.843	1069.07	794.615	0.743277	-0.428029	0.320863	0.911809
VCA0658	617.997	835.308	400.686	0.479687	-1.05983	0.00114519	0.0379059
VCA0663	561.25	669.499	453.001	0.676628	-0.563566	0.0709156	0.539924
VCA0665	615.494	797.194	433.795	0.544152	-0.877918	0.037137	0.412769
VCA0666	104.742	108.947	100.537	0.922808	-0.115898	0.696647	1
VCA0667	20.9154	21.5555	20.2754	0.940613	-0.0883272	0.883103	1
VCA0669	15.1537	16.8353	13.4721	0.80023	-0.321513	0.528205	1
VCA0673	47.6346	43.7416	51.5276	1.178	0.236341	0.531106	1
VCA0675	301.435	295.622	307.247	1.03932	0.0556456	0.909144	1
VCA0678	2867.08	3424.27	2309.9	0.674568	-0.567964	0.112882	0.669603
VCA0681	20.5913	16.9385	24.2442	1.43131	0.517338	0.278596	0.885934
VCA0683	53.8989	51.3292	56.4687	1.10013	0.137673	0.777912	1
VCA0684	26.9849	23.2531	30.7168	1.32098	0.401607	0.389001	0.963542
VCA0685	22.908	23.446	22.3701	0.954113	-0.0677677	0.887033	1
VCA0686	32.6256	36.2038	29.0474	0.802331	-0.317731	0.385704	0.963542
VCA0687	7.0892	6.3984	7.78001	1.21593	0.282061	0.772464	1
VCA0688	91.2089	89.0604	93.3574	1.04825	0.0679798	0.753479	1
VCA0690	9.21165	8.50147	9.92183	1.16707	0.222895	0.774678	1
VCA0693	917.771	864.583	970.959	1.12304	0.167406	0.51511	1
VCA0697	273.6	338.104	209.097	0.61844	-0.693294	0.201797	0.837026
VCA0699	22.3771	25.2196	19.5346	0.774579	-0.368516	0.570701	1
VCA0700	158.939	162.832	155.047	0.952191	-0.0706771	0.829909	1
VCA0702	378.91	425.98	331.84	0.779003	-0.3603	0.324568	0.913272
VCA0704	45.8056	43.7863	47.8248	1.09223	0.127277	0.764674	1
VCA0705	66.9754	66.8665	67.0843	1.00326	0.00469125	0.990585	1
VCA0706	23.5141	24.147	22.8812	0.947579	-0.0776814	0.857772	1
VCA0707	8.69144	6.80361	10.5793	1.55495	0.636865	0.338757	0.928216
VCA0709	620.383	599.579	641.188	1.0694	0.0967974	0.735007	1
VCA0717	926.03	860.549	991.51	1.15218	0.204371	0.479496	1
VCA0718	431.934	407.355	456.513	1.12068	0.16437	0.575409	1
VCA0723	210.706	180.438	240.974	1.33549	0.417374	0.208278	0.840477
VCA0724	46.2434	47.1883	45.2984	0.959949	-0.0589705	0.887617	1
VCA0727	224.696	220.295	229.097	1.03995	0.0565195	0.896553	1
VCA0728	1938.96	2266.32	1611.59	0.711106	-0.491864	0.0876348	0.596266
VCA0730	653.62	729.547	577.693	0.791852	-0.336697	0.237678	0.881584
VCA0736	969.615	1127.83	811.401	0.719436	-0.475062	0.135031	0.709446
VCA0737	223.406	232.702	214.111	0.920106	-0.120128	0.755024	1
VCA0738	112.575	101.586	123.564	1.21635	0.282553	0.393511	0.96401
VCA0744	978.578	1473.5	483.653	0.328233	-1.60721	0.173805	0.793281
VCA0746	1.16676	0.572291	1.76123	3.0775	1.62176	0.492304	1
VCA0747	209.745	282.215	137.275	0.486421	-1.03972	0.0150818	0.228994
VCA0748	53.0831	69.8725	36.2937	0.519427	-0.945006	0.137229	0.710469
VCA0749	67.3544	82.175	52.5339	0.639292	-0.645452	0.134096	0.709294
VCA0751	15.3319	16.6233	14.0405	0.844624	-0.24362	0.650001	1
VCA0753	41.4283	44.4307	38.4259	0.86485	-0.209479	0.701652	1
VCA0756	29.8219	29.1823	30.4615	1.04384	0.0618958	0.918533	1
VCA0762	486.308	366.56	606.055	1.65336	0.725399	0.01759	0.257624
VCA0763	1233.78	1022.56	1445.01	1.41314	0.4989	0.0923743	0.613974
VCA0765	7.86161	7.11223	8.611	1.21073	0.275879	0.766207	1
VCA0768	634.31	710.804	557.816	0.784768	-0.349661	0.253377	0.881584
VCA0772	478.44	444.758	512.122	1.15146	0.203465	0.492562	1
VCA0773	819.644	1164.44	474.85	0.407793	-1.29409	0.00107307	0.0369987
VCA0774	114.033	119.036	109.03	0.915937	-0.12668	0.670575	1
VCA0778	71.5166	66.7514	76.2818	1.14277	0.192541	0.550476	1
VCA0779	911.473	786.409	1036.54	1.31806	0.398419	0.169491	0.783928
VCA0780	39.3739	40.1921	38.5558	0.959287	-0.0599651	0.92492	1
VCA0781	284.934	286.136	283.731	0.991595	-0.0121767	0.993449	1
VCA0784	136.331	168.127	104.534	0.621758	-0.685575	0.0356555	0.404177
VCA0785	253.388	52.5837	454.193	8.63752	3.11062	1.5436e-18	2.32242e-16
VCA0786	1508.9	1619.81	1398	0.86306	-0.212468	0.697671	1
VCA0790	97.7537	80.5553	114.952	1.427	0.512983	0.162892	0.76805
VCA0795	25.1691	18.8994	31.4389	1.66349	0.73421	0.11125	0.664687
VCA0801	1202.37	1268.07	1136.68	0.896389	-0.157804	0.607273	1
VCA0802	1897.32	1917.5	1877.13	0.978943	-0.0307028	0.989758	1
VCA0803	5.28736	4.97112	5.6036	1.12723	0.172783	0.802717	1
VCA0804	19919.5	21641.8	18197.1	0.84083	-0.250114	0.684426	1
VCA0805	8668.24	9022.62	8313.86	0.921447	-0.118026	0.776418	1
VCA0809	67.2144	68.8028	65.6259	0.953826	-0.0682027	0.94318	1
VCA0811	790.053	1059	521.101	0.492067	-1.02307	0.00319283	0.0891651
VCA0812	35.6496	34.0502	37.2489	1.09394	0.129535	0.789366	1
VCA0813	165.19	158.678	171.702	1.08208	0.113806	0.700993	1
VCA0814	417.14	402.053	432.227	1.07505	0.104404	0.674125	1
VCA0815	2784.04	2784.55	2783.53	0.999634	-0.000528422	0.92279	1
VCA0818	127.427	135.077	119.777	0.886731	-0.173431	0.630754	1
VCA0820	99.7735	97.3791	102.168	1.04918	0.0692593	0.952613	1
VCA0822	159.665	161.737	157.594	0.974385	-0.0374365	0.861571	1
VCA0824	84.3672	74.1581	94.5763	1.27533	0.350875	0.360887	0.943797
VCA0829	117.599	120.047	115.151	0.959212	-0.0600787	0.837318	1
VCA0830	3.59504	3.22803	3.96204	1.22739	0.295589	0.946928	1
VCA0833	1.68043	1.51116	1.84971	1.22404	0.291645	1	1
VCA0834	37.5551	35.1505	39.9597	1.13682	0.184999	0.614969	1
VCA0835	16.1317	11.7809	20.4824	1.7386	0.79793	0.119324	0.687549
VCA0837	410.737	448.086	373.389	0.833297	-0.263097	0.47215	1
VCA0843	1724.12	2432.18	1016.05	0.417752	-1.25928	0.0460418	0.454307
VCA0847	50.6949	56.417	44.9728	0.797149	-0.327079	0.415743	0.97607
VCA0848	6.66657	4.86792	8.46523	1.73898	0.798244	0.297888	0.889151
VCA0849	14531.9	1346.87	27717	20.5788	4.36308	4.9872e-35	1.65076e-32
VCA0850	23.3322	22.5717	24.0928	1.06739	0.0940885	0.891122	1
VCA0851	17.3666	17.3109	17.4222	1.00643	0.00924523	0.995311	1
VCA0852	17.0595	15.3179	18.8012	1.2274	0.295605	0.57218	1
VCA0854	4.06973	2.4179	5.72157	2.36634	1.24266	0.208371	0.840477
VCA0860	74.8958	84.0602	65.7314	0.781956	-0.354841	0.316048	0.911253
VCA0862	939.727	1090.14	789.316	0.72405	-0.465838	0.264097	0.881901
VCA0863	2485.2	2851.13	2119.28	0.743313	-0.427959	0.352918	0.932839
VCA0864	965.551	122.665	1808.44	14.7428	3.88194	1.67277e-28	4.61405e-26
VCA0865	26.3717	30.944	21.7995	0.704481	-0.505368	0.223281	0.871534
VCA0871	155.097	158.115	152.078	0.961816	-0.0561666	0.823214	1
VCA0872	95.1789	103.033	87.325	0.847546	-0.238637	0.513447	1
VCA0873	33.3237	34.2562	32.3912	0.945558	-0.0807625	0.856715	1
VCA0874	67.8677	68.8604	66.875	0.971168	-0.042207	0.970125	1
VCA0875	108.486	75.9907	140.981	1.85524	0.891602	0.0164177	0.244787
VCA0876	20.7829	20.8423	20.7235	0.994299	-0.0082481	1	1
VCA0877	50.8036	51.349	50.2581	0.978756	-0.0309792	0.951068	1
VCA0882	21.1339	19.0668	23.2011	1.21683	0.283133	0.606732	1
VCA0883	23.3052	26.8806	19.7297	0.733976	-0.446196	0.370554	0.958231
VCA0884	16.6528	17.935	15.3706	0.857017	-0.222604	0.654836	1
VCA0885	5795.59	6607.35	4983.83	0.754286	-0.406817	0.187627	0.828031
VCA0886	1215.1	1340.58	1089.61	0.812788	-0.299048	0.322852	0.911809
VCA0888	365.974	230.29	501.657	2.17838	1.12325	0.000792374	0.0291418
VCA0889	5.90187	5.07364	6.7301	1.32648	0.407608	0.700162	1
VCA0891	119.726	132.682	106.77	0.804708	-0.313464	0.306406	0.896688
VCA0895	148.161	141.607	154.716	1.09257	0.127722	0.76577	1
VCA0896	4382.44	4877.2	3887.67	0.797111	-0.327148	0.28909	0.885934
VCA0898	3789.91	4292.17	3287.66	0.765968	-0.384644	0.208355	0.840477
VCA0900	94.9996	104.911	85.0884	0.811054	-0.30213	0.408062	0.974519
VCA0903	38.2333	43.2642	33.2023	0.767432	-0.381889	0.361551	0.943797
VCA0904	30.0071	27.2077	32.8064	1.20578	0.269962	0.605931	1
VCA0905	86.0865	91.6177	80.5552	0.879254	-0.185649	0.686095	1
VCA0906	77.888	76.2605	79.5155	1.04268	0.0602996	0.921509	1
VCA0909	962.367	694.063	1230.67	1.77314	0.826308	0.0125771	0.207375
VCA0910	27.1555	18.3978	35.9131	1.95203	0.964978	0.0685541	0.539924
VCA0914	24.3472	14.0377	34.6567	2.46883	1.30383	0.00575137	0.117798
VCA0921	217.767	210.814	224.72	1.06596	0.0921588	0.820781	1
VCA0923	288.766	294.082	283.449	0.963845	-0.0531268	0.788273	1
VCA0924	1656.88	1830.07	1483.68	0.81072	-0.302724	0.329752	0.915377
VCA0925	1013.89	1054.74	973.034	0.922538	-0.11632	0.860051	1
VCA0926	24.3149	19.9539	28.6759	1.43711	0.52317	0.286044	0.885934
VCA0929	173.502	163.797	183.206	1.1185	0.16156	0.612496	1
VCA0930	14.8405	15.5236	14.1573	0.911986	-0.132917	0.837298	1
VCA0931	70.0696	73.5729	66.5664	0.904768	-0.14438	0.652998	1
VCA0936	98.0126	96.4159	99.6093	1.03312	0.0470096	0.866257	1
VCA0939	199.385	193.396	205.374	1.06194	0.0866977	0.798654	1
VCA0943	132.099	154.711	109.486	0.707678	-0.498834	0.105824	0.651074
VCA0944	450.712	586.55	314.874	0.536824	-0.897478	0.030895	0.365223
VCA0945	450.291	582.246	318.335	0.546735	-0.871086	0.00405018	0.096204
VCA0946	496.291	626.795	365.787	0.583584	-0.776988	0.0932707	0.614992
VCA0954	192.63	176.299	208.961	1.18527	0.245211	0.405406	0.969577
VCA0956	245.969	226.772	265.166	1.1693	0.225651	0.482905	1
VCA0958	68.1539	68.9111	67.3968	0.978025	-0.0320563	0.913427	1
VCA0960	272.605	261.289	283.92	1.08661	0.119841	0.745999	1
VCA0962	265.885	199.51	332.261	1.66538	0.735852	0.0244453	0.304187
VCA0965	87.6647	56.1839	119.146	2.12063	1.0845	0.00256791	0.0772706
VCA0972	43.9466	46.1921	41.701	0.902774	-0.147563	0.746667	1
VCA0974	760.603	912.283	608.923	0.667472	-0.58322	0.29399	0.889151
VCA0975	3973.97	3847.68	4100.26	1.06565	0.0917273	0.81759	1
VCA0977	620.676	445.739	795.612	1.78493	0.835865	0.0662802	0.538584
VCA0982	3.41112	3.67189	3.15035	0.857965	-0.221009	0.921844	1
VCA0983	69.3552	97.6737	41.0368	0.420142	-1.25105	0.195081	0.828031
VCA0984	22.2173	27.9341	16.5005	0.590695	-0.759516	0.381877	0.963542
VCA0985	199.686	241.542	157.829	0.653421	-0.613915	0.360422	0.943797
VCA0987	890.123	1409.17	371.075	0.263329	-1.92506	0.167422	0.780517
VCA0988	24.1612	30.1526	18.1698	0.602596	-0.730736	0.0831921	0.587959
VCA0989	296.323	264.634	328.012	1.23949	0.309752	0.337503	0.926316
VCA0990	104.258	101.394	107.122	1.05649	0.0792783	0.768431	1
VCA0991	0.499846	0.276485	0.723206	2.61572	1.38721	0.933946	1
VCA0993	13.8727	14.308	13.4375	0.939163	-0.090553	0.86888	1
VCA0994	76.6579	151.523	1.79242	0.0118293	-6.40149	0.134573	0.709294
VCA0996	1517.08	1238.5	1795.66	1.44986	0.535914	0.231925	0.878344
VCA0998	51.9687	71.1032	32.8342	0.461783	-1.11471	0.0508845	0.467855
VCA1001	1.24307	0	2.48613	Inf	Inf	0.0438207	0.454307
VCA1008	10.4626	12.0188	8.90651	0.741049	-0.432359	0.470422	1
VCA1015	87.3805	92.9346	81.8264	0.880473	-0.18365	0.514584	1
VCA1018	62.2122	50.3702	74.0543	1.4702	0.556014	0.169575	0.783928
VCA1023	554.05	503.79	604.31	1.19953	0.262467	0.336939	0.926301
VCA1025	22.6573	25.839	19.4756	0.753728	-0.407884	0.451841	0.98915
VCA1026	329.863	394.221	265.504	0.673491	-0.57027	0.0707765	0.539924
VCA1028	174.413	250.311	98.5158	0.393574	-1.34529	0.120619	0.687549
VCA1029	1335.7	1239.09	1432.3	1.15593	0.209055	0.52533	1
VCA1032	248.196	224.977	271.414	1.2064	0.270713	0.403658	0.968679
VCA1033	56.3961	50.5378	62.2543	1.23184	0.30081	0.485531	1
VCA1034	87.6213	80.0027	95.24	1.19046	0.251519	0.52421	1
VCA1037	680.454	554.421	806.486	1.45465	0.540667	0.0961742	0.621816
VCA1041	3518.71	2862.44	4174.97	1.45854	0.54452	0.0854273	0.589093
VCA1045	369.223	401.752	336.694	0.838066	-0.254864	0.377506	0.963542
VCA1046	108.571	113.044	104.098	0.920864	-0.118941	0.691037	1
VCA1048	7.56518	7.33105	7.79931	1.06387	0.0893274	0.928792	1
VCA1050	50.9955	47.8445	54.1465	1.13172	0.178515	0.618182	1
VCA1055	9.62753	6.3984	12.8567	2.00936	1.00673	0.121355	0.687549
VCA1056	57.117	50.628	63.606	1.25634	0.329228	0.404445	0.968679
VCA1057	1.66591	1.1639	2.16792	1.86263	0.897341	0.701099	1
VCA1058	4.33575	4.01914	4.65236	1.15755	0.211074	0.924692	1
VCA1062	38.7045	56.3118	21.0973	0.374651	-1.41638	0.0371811	0.412769
VCA1063	427.072	684.912	169.231	0.247085	-2.01692	0.00967639	0.176977
VCA1067	262.664	286.846	238.483	0.831397	-0.266391	0.397777	0.968679
VCA1069	1298.22	1539.23	1057.2	0.686839	-0.541955	0.0588535	0.504677
VCA1071	3931.66	3768.87	4094.44	1.08638	0.119535	0.58916	1
VCA1074	673.609	648.29	698.927	1.07811	0.108502	0.733774	1
VCA1075	2632.98	3810.34	1455.63	0.382021	-1.38827	9.56129e-06	0.000632957
VCA1077	1363.53	1505.94	1221.12	0.810864	-0.302468	0.345329	0.93076
VCA1078	54.1319	51.2983	56.9655	1.11048	0.151178	0.636325	1
VCA1080	517.317	533.012	501.621	0.941107	-0.0875695	0.811781	1
VCA1082	250.569	251.062	250.075	0.996069	-0.00568279	0.99045	1
VCA1084	1141.16	1113.49	1168.83	1.04971	0.0699856	0.843246	1
VCA1085	541.944	837.76	246.128	0.293793	-1.76713	8.33245e-05	0.00430944
VCA1086	78.6747	82.8329	74.5165	0.899601	-0.152644	0.650912	1
VCA1088	3.45803	3.33123	3.58484	1.07613	0.105856	0.965243	1
VCA1090	15.2023	15.5747	14.83	0.952188	-0.0706821	0.876632	1
VCA1092	92.4859	86.8463	98.1254	1.12987	0.176162	0.642144	1
VCA1095	37.6255	34.9829	40.2682	1.15108	0.202993	0.63723	1
VCA1098	38.0552	33.6895	42.4208	1.25917	0.332473	0.482672	1
VCA1101	19.8604	22.9247	16.796	0.732658	-0.448788	0.296679	0.889151
VCA1102	31.5861	33.2519	29.9204	0.89981	-0.152308	0.627851	1
VCA1105	132.452	162.442	102.461	0.630752	-0.664856	0.039813	0.4251
VCA1110	5.38312	5.79398	4.97227	0.858178	-0.220651	0.821953	1
VCA1112	795.118	765.944	824.293	1.07618	0.105919	0.679012	1
VCA1113	54.478	55.3819	53.5741	0.967359	-0.0478767	0.97613	1
VCA1114	250.029	258.657	241.402	0.933289	-0.099604	0.857876	1
VCA1115	1102.95	1146.33	1059.56	0.924308	-0.113555	0.827231	1
