# Supplementary material for: A novel phase variant of the cholera pathogen shows stress-adaptive cryptic transcriptomic signatures
Source: BMC Genomics. 2016 Nov 14;17:914. doi: 10.1186/s12864-016-3233-x (PMC5109742; doi:10.1186/s12864-016-3233-x)
Supplement: Additional file 10: Table S6. — Genes that were significantly up-regulated from N16961 to N16961R and remained up-regulated in N16961SD. (XLSX 14 kb) [file 12864_2016_3233_MOESM10_ESM.xlsx]

## Sheet: Sheet1
	N16961 to N16961R			N16961R to N16961SD			N16961 to N16961SD
gene	fold change	log2 fold change	Padj	fold change	log2 fold change	Padj	fold change	log2 fold change	Padj	name	product
VC0934	199.606	7.64101	7.34521e-25	1.09156	0.126395	0.909169	225.403	7.81637	4.81105e-43	vpsL (vpsII)	putative Capsular polysaccharide synthesis enzyme CpsA, sugar transferase
VC0917	185.04	7.53169	4.73747e-12	0.827612	-0.272973	0.909169	159.119	7.31396	0.00436462	wecB/vpsA (vpsI)	UDP-N-acetylglucosamine 2-epimerase
VC0928	129.896	7.02121	5.15228e-11	0.660988	-0.597303	0.464261	90.1773	6.49469	3.53934e-13	rbmA	putative RbmA protein
VC0935	108.504	6.7616	4.82628e-10	0.927995	-0.107811	0.918575	104.095	6.70175	9.6605e-52	vpsM (vpsII)	putative Capsular polysaccharide synthesis enzyme CpsB
VC0918	101.306	6.66257	4.29711e-09	0.879538	-0.185182	0.953312	92.642	6.53359	0.00738475	wecC/vpsB (vpsI)	UDP-N-acetyl-D-mannosamine dehydrogenase
VC0920	77.171	6.26999	1.65286e-06	1.12203	0.16611	0.918575	89.8629	6.48965	0.00775834	vpsD (vpsI)	putative Exopolysaccharide biosynthesis protein EpsF
VC0930	59.2776	5.88941	4.4944e-08	1.2558	0.328605	0.643869	76.8915	6.26475	4.24693e-56	rbmC	putative Hemolysin-related protein RbmC
VC0921	43.0796	5.42893	5.85585e-13	0.95842	-0.0612702	1	42.7987	5.4195	0.0333941	vpsE (vpsI)	putative Membrane protein involved in the export of O-antigen and teichoic acid
VC1888	37.2538	5.21931	3.86822e-08	1.15439	0.207134	0.802458	44.405	5.47265	2.39279e-46	vah3	Hemolysin
VC0937	33.7876	5.07842	3.91596e-08	1.1784	0.236825	0.774137	41.13	5.36212	9.96167e-25	vpsO (vpsII)	putative Capsular polysaccharide synthesis enzyme CpsD, exopolysaccharide synthesis
VCA0849	21.7685	4.44417	2.22149e-11	0.914824	-0.128435	0.898984	20.5788	4.36308	1.65076e-32		putative T1SS-143 repeat domains protein
VC0922	20.8397	4.38127	5.48333e-11	0.820678	-0.285113	0.861983	17.7534	4.15002	0.096204	vpsF (vpsI)	conserved hypothetical protein
VC0924	20.1328	4.33148	5.311e-11	0.678029	-0.560582	0.57566	14.1981	3.82763	0.107652	vpsH (vpsI)	putative CapK protein
VC0926	19.5853	4.2917	1.03638e-10	0.725446	-0.46306	0.67082	14.7657	3.88418	0.0908609	vpsJ (vpsI)	putative Terpenoid cylases/protein prenyltransferase alpha-alpha toroid
VCA0864	19.3444	4.27385	7.58113e-11	0.736832	-0.440593	0.53433	14.7428	3.88194	4.61405e-26		putative Methyl-accepting chemotaxis protein with PAS domains
VC0925	17.2504	4.10856	1.96077e-09	0.663783	-0.591216	0.548309	11.862	3.56827	0.153182	vpsI (vpsI)	putative Glycosyltransferase
VC0929	13.5125	3.75623	3.12692e-08	1.25421	0.326774	0.655958	17.5082	4.12996	5.06166e-25	rbmB	putative Pectin lyase fold/virulence factor
VC0931	12.3956	3.63176	6.62723e-08	1.36665	0.450645	0.520546	17.4839	4.12796	5.4678e-26	rbmD	putative Lipid A core - O-antigen ligase and related enzyme
VC0665	10.7379	3.42464	9.66092e-08	1.171	0.227742	0.784474	13.0444	3.70536	5.67166e-25		putative sigma-54 dependent transcriptional regulator
VCA0785	10.4937	3.39145	4.16229e-06	0.796423	-0.328393	0.653583	8.63752	3.11062	2.32242e-16		putative c-di-GMP synthetase with GAF and EAL domains
VC1348	6.73335	2.75132	0.000537023	0.9499	-0.074153	0.971952	6.63226	2.7295	0.00735592		putative Response regulator with an HD-GYP region
VCA0074	5.46804	2.45102	0.000507066	0.819663	-0.286896	0.711451	4.63599	2.21288	1.28427e-08		putative Transcriptional regulator CdgA
VC1349	4.30905	2.10737	0.00382675	0.626373	-0.674905	0.325087	2.80167	1.48629	0.000223705		putative CheY-like receiver fused with PAS/PAC and HPt domains
VC0157	4.28717	2.10003	0.00332021	0.623005	-0.682684	0.315548	2.77218	1.47102	0.00019603	proA	Alkaline serine exoprotease A
VC0298	3.98606	1.99496	0.0109337	0.590698	-0.759507	0.266853	2.43675	1.28496	0.00943478	acs	Acetyl-coenzyme A synthetase
