# Supplementary material for: A novel phase variant of the cholera pathogen shows stress-adaptive cryptic transcriptomic signatures
Source: BMC Genomics. 2016 Nov 14;17:914. doi: 10.1186/s12864-016-3233-x (PMC5109742; doi:10.1186/s12864-016-3233-x)
Supplement: Additional file 11: Table S7. — Genes that were significantly up-regulated from N16961 to N16961R and were significantly down-regulated from N16961R to N16961SD. (XLSX 13 kb) [file 12864_2016_3233_MOESM11_ESM.xlsx]

## Sheet: Sheet1
	N16961 to N16961R			N16961R to N16961SD			N16961 to N16961SD
gene	fold change	log2 fold change	Padj	fold change	log2 fold change	Padj	fold change	log2 fold change	Padj	name	product
VC0194	15.0639	3.91303	3.1191e-09	0.232393	-2.10536	6.81693e-05	3.6129	1.85316	0.004	ggt	Gamma-glutamyl aminopeptidase
VC0551	9.12593	3.18997	0.00958501	0.0435508	-4.52116	0.000231204	0.412456	-1.27769	0.416397	oadB-1	Oxaloacetate decarboxylase 1, subunit beta
VC2224	6.20767	2.63405	0.000151909	0.291085	-1.78049	0.00141281	1.87412	0.906211	0.177838		putative GGDEF family protein
VC1704	6.15632	2.62207	0.0365441	0.164476	-2.60405	0.0156576	1.04901	0.0690254	1	metE	5-methyltetrahydropteroyltriglutamate--homocysteine methyltransferase
VC1859	5.8265	2.54263	0.00030706	0.171512	-2.54362	1.289e-06	1.0346	0.0490742	1		putative Methyl-accepting chemotaxis protein
VC0734	5.75803	2.52558	0.00958501	0.184122	-2.44127	0.00652416	1.10173	0.139773	1	aceB	Malate synthase A
VC1091	5.42139	2.43866	0.000514778	0.12363	-3.0159	1.99096e-09	0.692864	-0.529356	0.687549	oppA	Periplasmic oligopeptide-binding protein
VC1511	4.80981	2.26598	0.00539816	0.0889769	-3.49043	9.91434e-06	0.446697	-1.16263	0.966298		putative Formate dehydrogenase subunit
VC1183	4.80104	2.26335	0.0491557	0.230271	-2.11859	0.0336658	1.14969	0.201239	1		conserved hypothetical protein
VC1092	4.78067	2.25721	0.00222272	0.0889872	-3.49026	1.81807e-11	0.43859	-1.18905	0.697691	oppB	Oligopeptide transport system permease protein oppB
VC1905	4.6603	2.22042	0.00199417	0.170322	-2.55367	0.000122349	0.823034	-0.280976	0.93076	ald	alanine dehydrogenase
VC1872	4.62942	2.21083	0.00222339	0.172347	-2.53662	0.000707851	0.829792	-0.269179	0.98569		putative PrkA serine kinase
VC1514	4.22394	2.07859	0.00320616	0.170985	-2.54806	1.7704e-06	0.748914	-0.417128	1		putative Formate dehydrogenase, TAT signal-containing
VC1337	4.03371	2.01211	0.0390874	0.187623	-2.41409	0.00313635	0.78532	-0.348648	1	prpC	2-methylcitrate synthase
VCA0629	3.87686	1.95489	0.034626	0.25221	-1.9873	0.0032956	1.01251	0.0179426	1		Putative ammonia monooxygenase
VC0392	3.83009	1.93738	0.030744	0.322902	-1.63083	0.0408379	1.2836	0.360197	0.963542		Alanine--glyoxylate aminotransferase
VC1516	3.78279	1.91945	0.00922299	0.181117	-2.46501	2.31375e-06	0.709903	-0.494307	0.881584		putative 4Fe-4S ferredoxin
VC1873	3.71885	1.89486	0.0296735	0.178973	-2.48219	0.000811656	0.689679	-0.536004	0.878058		conserved hypothetical protein
VC1970	3.71368	1.89285	0.0227723	0.201051	-2.31437	4.33816e-05	0.772448	-0.37249	0.885934		putative Benzoate transport protein BenE
VCA0784	3.315	1.72901	0.0390874	0.181158	-2.46468	4.22738e-06	0.621758	-0.685575	0.404177		putative trans-2-enoyl-CoA reductase
VC1671	3.29531	1.72041	0.0368734	0.303592	-1.71979	0.00178096	1.03489	0.0494762	1	metC	cystathionine beta-lyase, PLP-dependent
VC0430	3.15367	1.65703	0.0491557	0.306191	-1.7075	0.00171963	0.998993	-0.00145353	1		putative TRAP transporter solute receptor, TAXI family, periplasmic component
