# Supplementary material for: A novel phase variant of the cholera pathogen shows stress-adaptive cryptic transcriptomic signatures
Source: BMC Genomics. 2016 Nov 14;17:914. doi: 10.1186/s12864-016-3233-x (PMC5109742; doi:10.1186/s12864-016-3233-x)
Supplement: Additional file 12: Table S8. — Genes that were significantly down-regulated from N16961 to N16961R and were significantly up-regulated from N16961R to N16961SD. (XLSX 10 kb) [file 12864_2016_3233_MOESM12_ESM.xlsx]

## Sheet: Sheet1
	N16961 to N16961R			N16961R to N16961SD			N16961 to N16961SD
gene	fold change	log2 fold change	Padj	fold change	log2 fold change	Padj	fold change	log2 fold change	Padj	name	product
VCA0653	0.00985148	-6.66544	2.05851e-07	54.9932	5.78118	2.3319e-26	0.561123	-0.833611	0.708492	scrA	PTS system sucrose-specific EIIBC component
VC1826	0.0291313	-5.10129	0.000231135	8.20433	3.03639	0.000271692	0.246075	-2.02283	0.186137		putative PTS system, fructose-specific IIABC component
VCA0655	0.0352173	-4.82757	5.85585e-13	27.6652	4.79	2.59934e-20	1.01085	0.0155707	1		putative sucrose-6-phosphate hydrolase
VC1827	0.0361378	-4.79035	0.0134291	4.73018	2.24189	0.00898003	0.175873	-2.5074	0.266075	manA	Mannose-6-phosphate isomerase
VC0768	0.140885	-2.82741	0.00222272	3.89963	1.96334	0.000218147	0.566384	-0.820148	0.596077	guaA	GMP synthase [glutamine-hydrolyzing]
VC1658	0.147902	-2.75728	5.87555e-05	8.85185	3.14598	1.85469e-09	1.35707	0.4405	0.710469	sdaC	Serine transporter
VC1300	0.238254	-2.06943	0.00472569	3.06651	1.6166	0.0032956	0.75975	-0.396403	0.852879	sdaA	L-serine dehydratase 1
VC1312	0.259668	-1.94526	0.0134291	3.64986	1.86784	0.000521616	0.984027	-0.0232301	1		putative Alanine racemase
VC2356	0.298532	-1.74404	0.0256485	2.68221	1.42342	0.0112189	0.827443	-0.273268	0.93271		putative Sodium:alanine symporter
