# Supplementary material for: A novel phase variant of the cholera pathogen shows stress-adaptive cryptic transcriptomic signatures
Source: BMC Genomics. 2016 Nov 14;17:914. doi: 10.1186/s12864-016-3233-x (PMC5109742; doi:10.1186/s12864-016-3233-x)
Supplement: Additional file 13: Table S9. — Genes that were not significantly differentially regulated from N16961 to N16961R but were significantly down-regulated in N16961SD. (XLSX 25 kb) [file 12864_2016_3233_MOESM13_ESM.xlsx]

## Sheet: Sheet1
	N16961 to N16961R			N16961R to N16961SD			N16961 to N16961SD
gene	fold change	log2 fold change	Padj	fold change	log2 fold change	Padj	fold change	log2 fold change	Padj	name	product
VCA1028	90.0703	6.49298	0.125636	0.004206	-7.89334	0.025593	0.393574	-1.34529	0.687549	lamB	Maltoporin
VCA0014	23.0568	4.52712	0.197322	0.0138887	-6.16995	0.036644	0.333105	-1.58595	0.442229	malQ	4-alpha-glucanotransferase
VCA0013	14.7712	3.88471	0.0943923	0.0228514	-5.45157	0.00557703	0.349138	-1.51813	0.710469	malP	maltodextrin phosphorylase
VC0550	7.86887	2.97616	0.204821	0.0583252	-4.09974	0.0440974	0.477323	-1.06696	0.0908609	oadA-1	Oxaloacetate decarboxylase 1, subunit alpha
VCA0944	7.99058	2.9983	0.113267	0.0647113	-3.94984	0.0149395	0.536824	-0.897478	0.365223	malF	Maltose transport system permease protein malF
VCA0860	10.956	3.45365	0.0550177	0.0687022	-3.8635	0.0133616	0.781956	-0.354841	0.911253		putative Periplasmic alpha-amylase
VCA0946	6.06871	2.60139	0.175352	0.0929053	-3.4281	0.0310541	0.583584	-0.776988	0.614992	malK	Maltose/maltodextrin import ATP-binding protein malK
VC0172	5.29885	2.40568	0.085995	0.100153	-3.31972	0.00601073	0.549535	-0.863716	0.745804		putative ABC-type dipeptide/oligopeptide/nickel transport systems, permease component
VC1315	6.40757	2.67978	0.0872529	0.100919	-3.30873	0.017262	0.67307	-0.571172	0.687549		putative Sensor histidine kinase
VC2092	4.70035	2.23277	0.211662	0.107829	-3.21318	0.0342178	0.526125	-0.926523	0.539924	gltA	citrate synthase
VC1590	4.10685	2.03803	0.113267	0.108806	-3.20016	0.00434503	0.461318	-1.11617	0.228994	budB	Acetolactate synthase, catabolic
VCA0277	3.26842	1.70859	0.0642432	0.110099	-3.18312	0.000102326	0.372576	-1.42439	0.177838	gcvH	Glycine cleavage system H protein
VC2085	2.64155	1.40138	0.204821	0.124777	-3.00257	9.03846e-07	0.341118	-1.55166	0.828031	sucC	Succinyl-CoA ligase [ADP-forming] subunit beta
VC2377	5.36752	2.42426	0.164668	0.125145	-2.99833	0.0353485	0.692299	-0.530532	0.630783	gltD	Glutamate synthase [NADPH] small chain
VCA0180	3.58158	1.8406	0.0997275	0.142019	-2.81584	0.00209954	0.524894	-0.929901	0.539924	pepT	Peptidase T
VC1081	1.45237	0.538413	0.907634	0.144913	-2.78674	0.432516	0.219957	-2.18471	0.0107827		putative Response regulator
VCA0665	3.32444	1.73311	0.166574	0.158623	-2.65633	0.00810792	0.544152	-0.877918	0.412769	dcuC	Anaerobic C4-dicarboxylate transporter DcuC
VC1950	3.49264	1.80432	0.0531545	0.160635	-2.63815	0.00092471	0.579347	-0.787501	0.514813	torZ	Trimethylamine-N-oxide reductase 2
VC2187	1.47733	0.562991	0.719395	0.175194	-2.51297	0.0629873	0.269372	-1.89233	5.25304e-07	flaD	Polar flagellin B/D
VC1854	4.62988	2.21097	0.118186	0.186417	-2.4234	0.0439422	0.896738	-0.157241	1	ompT	Outer membrane porin-like protein OmpT
VC2086	2.74667	1.45768	0.113267	0.197717	-2.33849	8.83176e-05	0.562481	-0.830124	0.745804	sucB	Dihydrolipoyllysine-residue succinyltransferase component of 2-oxoglutarate dehydrogenase complex
VC2507	2.79386	1.48226	0.106588	0.198039	-2.33614	0.000748021	0.574336	-0.800033	0.282061		putative ATPase
VC2377	3.16931	1.66417	0.0606557	0.199818	-2.32324	0.000340083	0.653253	-0.614287	0.73503	gltD	Glutamate synthase [NADPH] small chain
VC1141	2.8932	1.53267	0.0870309	0.205327	-2.284	1.67258e-05	0.616313	-0.698265	0.250777	icd	Isocitrate dehydrogenase [NADP]
VC0604	3.10312	1.63372	0.0581012	0.211078	-2.24415	1.43838e-05	0.678487	-0.559606	0.458354	acnB	Aconitate hydratase 2
VC1102	2.74174	1.45509	0.190099	0.212364	-2.23539	0.0031942	0.601574	-0.733186	0.830216		Putative ABC transporter, permease protein
VC2186	1.36376	0.44759	0.736062	0.215121	-2.21678	0.000122349	0.305464	-1.71092	0.00019603		#N/A
VC1971	3.26567	1.70738	0.0629113	0.216725	-2.20606	0.00567228	0.733083	-0.447951	0.760701		putative O-succinylbenzoic acid--CoA ligase
VC2738	1.65348	0.725505	0.67497	0.225576	-2.14831	0.0272462	0.386617	-1.37102	0.454678	pck	Phosphoenolpyruvate carboxykinase [ATP]
VC2656	1.61696	0.693285	0.573113	0.227396	-2.13672	0.00571205	0.381302	-1.39099	0.110054	frdA	Fumarate reductase flavoprotein subunit
VC2192	1.01399	0.02005	1	0.232971	-2.10178	0.00259822	0.245275	-2.02753	2.43369e-07	flgJ	Peptidoglycan hydrolase flgJ
VC1298	1.92234	0.942862	0.475374	0.237769	-2.07237	0.0225481	0.474573	-1.0753	0.228994		putative Methyl-accepting chemotaxis protein
VCA0678	2.72778	1.44773	0.113267	0.238872	-2.06569	0.00870269	0.674568	-0.567964	0.669603	napA	Periplasmic nitrate reductase
VC1361	1.79399	0.843168	0.562572	0.241876	-2.04766	0.0148788	0.450604	-1.15007	0.48061	aapQ	General L-amino acid transport system permease protein aapQ
VCA0829	3.55722	1.83075	0.0975605	0.259333	-1.94712	0.0408379	0.959212	-0.0600787	1	acsA	Acetoacetyl-coenzyme A synthetase
VC2012	2.40409	1.26549	0.211662	0.275368	-1.86057	0.000936443	0.684213	-0.547482	0.881901		putative SODIUM/CHLORIDE-DEPENDENT NORADRENALINE TRANSPORTER
VC0391	3.12521	1.64395	0.0569848	0.282808	-1.8221	0.000769515	0.913278	-0.130873	1	lysC	aspartate kinase III
VC2544	1.34026	0.422513	0.798409	0.285047	-1.81073	0.00339949	0.395454	-1.33842	0.266075	fbp	Fructose-1,6-bisphosphatase class 1
VC2193	0.809482	-0.304929	0.808501	0.286582	-1.80298	0.0363804	0.240368	-2.05668	9.54083e-07	flgI	Flagellar P-ring protein
VC2190	0.93999	-0.089282	0.959555	0.292373	-1.77412	0.0128342	0.285112	-1.8104	2.64327e-06	flgL	Flagellar hook-associated protein FlgL
VCA0983	1.33396	0.415716	0.851596	0.304641	-1.71482	0.00465125	0.420142	-1.25105	0.828031		putative L-lactate permease
VC1198	2.42858	1.28012	0.245309	0.310343	-1.68807	0.0281765	0.777001	-0.364012	0.915377		putative D-lactate dehydrogenase
VC2197	0.970767	-0.0428025	0.996138	0.313301	-1.67438	0.00229251	0.315833	-1.66277	9.59366e-06	flgE	flagellar hook protein FlgE
VC2144	1.869	0.902263	0.414851	0.316613	-1.65921	0.0169366	0.616671	-0.697427	0.476851	flaF	Polar flagellin F
VC0628	2.59397	1.37516	0.169998	0.327626	-1.60988	0.00843848	0.879378	-0.185445	1	vexE	Multidrug efflux transporter VexE
VCA0984	1.72963	0.790465	0.68604	0.331462	-1.59309	0.0275206	0.590695	-0.759516	0.963542	lldD	L-lactate dehydrogenase [cytochrome]
VCA0885	2.19056	1.1313	0.262396	0.333198	-1.58555	0.0447196	0.754286	-0.406817	0.828031	tdh	L-threonine 3-dehydrogenase
VC2128	1.04308	0.0608479	0.996138	0.333799	-1.58295	0.00557703	0.361204	-1.46912	0.00152018		putative Flagellar hook-length control protein fliK
VC1134	1.91477	0.937174	0.429061	0.335411	-1.576	0.014998	0.666204	-0.585963	0.738312	hisC	histidinol-phosphate aminotransferase
VC1338	2.032	1.0229	0.391927	0.336064	-1.57319	0.00773839	0.705575	-0.503128	0.881584	acnA	Aconitate hydratase 1
VC1085	1.05646	0.0792356	1	0.340043	-1.55621	0.335406	0.373523	-1.42073	0.0379059		putative Sensor histidine kinase
VC1135	2.17186	1.11893	0.309144	0.341983	-1.548	0.0102672	0.767323	-0.382094	0.958231	hisB	Histidine biosynthesis bifunctional protein hisB [Includes: Histidinol-phosphatase ; Imidazoleglycerol-phosphate dehydratase]
VC2191	0.901299	-0.149922	0.928429	0.35466	-1.49549	0.0256504	0.331213	-1.59417	0.00100896	flgM	Hook associated protein
VC1926	1.88402	0.913817	0.49117	0.357298	-1.4848	0.0462894	0.698327	-0.518025	0.881901	dctD	C4-dicarboxylate transport transcriptional regulatory protein dctD
VC2188	0.756327	-0.402917	0.758245	0.357936	-1.48223	0.00817637	0.281017	-1.83127	6.03274e-07	flaA	Flagellin A
VC0786	2.92336	1.54763	0.108933	0.363557	-1.45975	0.019684	1.10253	0.140821	1	dadA	D-amino acid dehydrogenase small subunit
VC2002	2.39403	1.25944	0.190099	0.364193	-1.45723	0.0128157	0.903162	-0.146944	1		conserved hypothetical protein
VCA0557	2.79786	1.48433	0.111862	0.365651	-1.45146	0.0139727	1.06068	0.0849895	1		putative c-di-GMP synthetase fused with Bacterial extracellular solute-binding protein, family 3
VCA0877	2.57187	1.36282	0.158043	0.367208	-1.44533	0.0200787	0.978756	-0.0309792	1		putative Choloylglycine hydrolase
VC0178	0.971019	-0.0424282	0.989663	0.370361	-1.43299	0.0229424	0.37519	-1.41431	0.292426		putative FabD/lysophospholipase-like
VC0629	2.19534	1.13445	0.273419	0.376857	-1.40791	0.0137235	0.855438	-0.225265	1	vexF	Multidrug efflux transporter VexF
VCA0985	1.67272	0.742198	0.57255	0.377487	-1.4055	0.014998	0.653421	-0.613915	0.943797		putative D-LACTATE DEHYDROGENASE
VC1133	2.47603	1.30803	0.175352	0.378441	-1.40186	0.0165349	0.970158	-0.0437077	1	hisD	Histidinol dehydrogenase
VC0667	1.88977	0.918208	0.45077	0.380073	-1.39565	0.0149395	0.742081	-0.430352	0.710469	tas	putative aldo/keto reductase 2 family protein
VC1710	0.983245	-0.0243768	0.988436	0.381806	-1.38909	0.0181382	0.389594	-1.35996	0.00756121		putative EAL,PAS/PAC, CBS domains protein
VCA0523	1.69785	0.763708	0.546347	0.383402	-1.38307	0.0359387	0.674694	-0.567694	0.599544	cqsA	CAI-1 autoinducer synthase
VCA0511	2.01042	1.0075	0.310448	0.38616	-1.37273	0.0151311	0.806321	-0.310574	0.93271	nrdD	anaerobic ribonucleoside-triphosphate reductase
VCA1075	0.927585	-0.108449	0.971331	0.395268	-1.3391	0.248334	0.382021	-1.38827	0.000632957		conserved hypothetical protein
VC2161	1.58244	0.662149	0.569574	0.395783	-1.33722	0.0457279	0.651715	-0.617686	0.476851		putative Methyl-accepting chemotaxis protein
VCA0140	2.67296	1.41844	0.147912	0.395923	-1.33671	0.0307232	1.09615	0.13244	1		putative Chitin binding domain protein
VCA0455	2.09283	1.06545	0.338392	0.397215	-1.33201	0.0239556	0.859342	-0.218696	0.98569		putative Type 1 glutamine amidotransferase (GATase1)-like
VC0175	1.26232	0.336081	0.83746	0.406739	-1.29782	0.023806	0.532013	-0.910467	0.07688		putative deoxycytidylate deaminase-related protein
VC1983	1.94246	0.957886	0.398534	0.410685	-1.28389	0.0259491	0.825855	-0.276039	0.93076		putative Oligoendopeptidase F
VCA0886	1.89583	0.922833	0.418335	0.414652	-1.27003	0.0294835	0.812788	-0.299048	0.911809	kbl	2-amino-3-ketobutyrate coenzyme A ligase
VC1413	1.09108	0.125759	0.977178	0.418169	-1.25784	0.0413815	0.471902	-1.08344	0.0589611		putative Methyl-accepting chemotaxis protein
VCA0987	0.612012	-0.708368	0.778533	0.418192	-1.25776	0.0430333	0.263329	-1.92506	0.780517	ppsA	phosphoenolpyruvate synthase
VC1770	1.78789	0.838256	0.489622	0.419767	-1.25234	0.0336658	0.779168	-0.359994	0.878058		conserved hypothetical protein
VCA0728	1.6094	0.68652	0.580372	0.426503	-1.22937	0.0353422	0.711106	-0.491864	0.596266		putative AAA domain protein
VC1101	2.65173	1.40693	0.141388	0.43058	-1.21565	0.0428436	1.18344	0.242982	1		putative ABC-type transport system, periplasmic component
VCA0563	1.72102	0.783261	0.542315	0.440945	-1.18133	0.0457279	0.784632	-0.349912	0.870786	pntA	NAD(P) transhydrogenase subunit alpha
VC2051	1.62028	0.696245	0.569574	0.441147	-1.18067	0.0479623	0.738846	-0.436655	0.730735	dsbE	Thiol:disulfide interchange protein dsbE
VC0486	1.78077	0.832502	0.473184	0.441983	-1.17794	0.0459268	0.815145	-0.294872	0.93076		putative Transcriptional regulator of sugar metabolism
VC2142	0.885523	-0.175398	0.928429	0.471736	-1.08395	0.0799352	0.433551	-1.20573	0.00712139	flaD	Polar flagellin B/D
VC2143	0.65067	-0.620003	0.64449	0.509669	-0.972369	0.119912	0.344969	-1.53546	0.00012417	flaD	Polar flagellin B/D
VC2140	0.937718	-0.0927733	0.959555	0.514157	-0.95972	0.123189	0.49993	-1.0002	0.0354447	fliDP	Polar flagellar hook-associated protein 2
VCA1085	0.532591	-0.908901	0.418184	0.53047	-0.914657	0.172158	0.293793	-1.76713	0.00430944		Putative polymerase
VCA0658	0.714789	-0.484411	0.696993	0.647529	-0.626982	0.354227	0.479687	-1.05983	0.0379059		putative Methyl-accepting chemotaxis protein with PAS domain
VCA0773	0.518885	-0.946513	0.359436	0.75756	-0.400567	0.563855	0.407793	-1.29409	0.0369987		putative Methyl-accepting chemotaxis protein
