# Supplementary material for: A novel phase variant of the cholera pathogen shows stress-adaptive cryptic transcriptomic signatures
Source: BMC Genomics. 2016 Nov 14;17:914. doi: 10.1186/s12864-016-3233-x (PMC5109742; doi:10.1186/s12864-016-3233-x)
Supplement: Additional file 14: Table S10. — Genes that were not significantly differentially regulated from N16961 to N16961R but were significantly up-regulated in N16961SD. (XLSX 22 kb) [file 12864_2016_3233_MOESM14_ESM.xlsx]

## Sheet: Sheet1
	N16961 to N16961R			N16961R to N16961SD			N16961 to N16961SD
gene	fold change	log2 fold change	Padj	fold change	log2 fold change	Padj	fold change	log2 fold change	Padj	name	product
VCA0179	0.0882543	-3.50219	0.584987	33.2954	5.05725	1.09166e-21	3.06839	1.61748	0.0908609	nupX	Nucleoside permease nupX
VC1329	0.187154	-2.4177	0.170579	9.2006	3.20173	1.00456e-09	1.78576	0.836536	0.281678		putative Opacity protein-related protein
VC2389	0.164074	-2.60758	0.359436	8.36487	3.06434	1.29231e-09	1.42417	0.510123	0.904692	carB	Carbamoyl-phosphate synthase large chain
VC1953	0.263345	-1.92497	0.696993	6.61248	2.72519	2.31375e-06	1.82598	0.868671	0.741608		putative Nucleoside permease NupC
VCA0064	0.459291	-1.12252	0.211662	6.55036	2.71157	0.000936443	3.11054	1.63717	0.105747		putative TonB-dependent heme receptor HutR
VC2390	0.216381	-2.20835	0.23655	6.48392	2.69687	0.000158741	1.45556	0.541579	0.885934	carA	Carbamoyl-phosphate synthase small chain
VCA0065	0.51125	-0.967899	0.338392	5.83857	2.54562	0.011387	3.08532	1.62542	0.274869		putative Peptidase M36 fused with Proprotein convertase P-domain
VC0475	0.340286	-1.55518	0.063032	5.27424	2.39896	0.0112189	1.85913	0.894631	0.618759	irgA	Iron-regulated outer membrane virulence protein
VC0051	0.0981961	-3.34819	0.175352	5.14129	2.36213	1.24989e-05	0.519689	-0.944279	0.885934		putative Phosphoribosylaminoimidazole carboxylase
VC1451	0.301781	-1.72843	0.140343	5.02364	2.32873	7.36881e-06	1.57231	0.652886	0.313211	rtxA	RTX toxin RtxA
VCA0063	0.449789	-1.15268	0.23655	4.92933	2.30139	1.16012e-05	2.28616	1.19293	0.00838496		putative Protease II
VCA0554	0.196494	-2.34744	0.113267	4.76266	2.25177	4.33816e-05	0.96989	-0.0441064	1		putative oxalate:formate antiporter
VCA0576	0.388058	-1.36566	0.562572	4.60858	2.20432	0.0231411	1.84478	0.883448	0.885934	hutA	Heme receptor
VCA0076	0.29758	-1.74865	0.197322	4.25692	2.08981	0.000158741	1.31339	0.393299	0.968679		putative Nucleoside/arginine uptake transporter
VC0767	0.153351	-2.70509	0.10952	4.24045	2.08422	8.27421e-05	0.672242	-0.572948	0.963542	guaB	inositol-5-monophosphate dehydrogenase
VC1446	0.336748	-1.57026	0.124908	4.14976	2.05303	0.000142177	1.44715	0.533219	0.518593	rtxE	RTX toxin secretion ATP-binding protein
VC1649	0.249714	-2.00165	0.110838	4.09987	2.03558	0.000101936	1.06225	0.0871178	1		putative Peptidase, trypsin-like serine and cysteine
VC1547	0.379943	-1.39614	0.113267	3.78986	1.92214	0.000303967	1.4867	0.572114	0.539924	tolR	Stability protein, TolR
VC1624	0.339914	-1.55676	0.278067	3.73971	1.90293	0.000340083	1.31745	0.397751	0.840477		putative saccharopine dehydrogenase
VCA0098	0.557088	-0.844022	0.710789	3.4934	1.80463	0.000917058	2.02881	1.02063	0.096204		putative Nicotinate phosphoribosyltransferase
VCA0909	0.500783	-0.997743	0.338392	3.43292	1.77943	0.00114169	1.77314	0.826308	0.207375	phuW	Coproporphyrinogen oxidase homolog PhuW
VC1313	0.312197	-1.67947	0.23655	3.33378	1.73716	0.00144733	1.08361	0.115847	1		putative Methyl-accepting chemotaxis protein
VCA0910	0.569247	-0.812872	0.648772	3.33361	1.73709	0.0243811	1.95203	0.964978	0.539924	tonB	Protein tonB
VC1259	0.372243	-1.42568	0.137126	3.32283	1.73241	0.00177917	1.28121	0.357512	0.828031		putative Rhodanese-related sulfurtransferase
VC2698	0.238643	-2.06707	0.116648	3.29941	1.72221	0.00171934	0.822082	-0.282647	1	aspA	aspartate ammonia-lyase
VC2413	0.370837	-1.43114	0.190099	3.23795	1.69508	0.00178096	1.24217	0.312864	0.884636	aceF	Dihydrolipoyllysine-residue acetyltransferase component of pyruvate dehydrogenase complex
VC1931	0.395079	-1.33979	0.169998	3.21256	1.68372	0.00296233	1.31842	0.398813	0.783928		putative Selenoprotein O and cysteine-containing homolog
VC2712	0.0872491	-3.51872	0.34505	3.19802	1.67718	0.0030466	0.287511	-1.79831	0.828031	xanP	Xanthine permease XanP
VC2485	0.350873	-1.51098	0.0943923	3.18497	1.67128	0.00316714	1.15761	0.211148	1	leuO	HTH-type transcriptional regulator LeuO
VC2414	0.344156	-1.53886	0.144781	3.17562	1.66704	0.00220838	1.13022	0.176606	1	aceE	Pyruvate dehydrogenase E1 component
VCA0227	0.538588	-0.892747	0.429061	3.12005	1.64157	0.00559066	1.7344	0.79444	0.280956		putative ABC-type transport system, periplasmic component
VCA0624	0.536657	-0.897927	0.709722	3.11823	1.64073	0.0030957	1.7422	0.800907	0.540714	tktA	transketolase 1
VC1447	0.411252	-1.2819	0.310448	3.06157	1.61427	0.00667022	1.30485	0.383886	0.881584	rtxD	RTX toxin transporter
VC1543	0.569882	-0.811265	0.467001	3.0517	1.60961	0.00341448	1.79803	0.846415	0.153182		putative TPR domain protein
VC1541	0.63516	-0.654807	0.644878	3.04421	1.60607	0.0456495	1.99549	0.996741	0.4251		conserved hypothetical protein
VC1097	0.465746	-1.10238	0.454305	2.98536	1.5779	0.00432584	1.43766	0.52372	0.682417	pta	phosphate acetyltransferase
VC1098	0.357081	-1.48568	0.320558	2.96097	1.56607	0.00432584	1.09386	0.129428	1	ackA	acetate kinase
VC2620	0.42506	-1.23426	0.41003	2.89811	1.53511	0.00606622	1.27614	0.351784	0.881901	rimO	Ribosomal protein S12 methylthiotransferase RimO
VC0472	0.359789	-1.47478	0.23655	2.89322	1.53267	0.00557703	1.07822	0.108648	1	metK	S-adenosylmethionine synthetase
VC2751	0.436713	-1.19524	0.555289	2.87497	1.52355	0.00740067	1.30714	0.386411	0.896688	add	adenosine deaminase
VC0454	0.361675	-1.46724	0.151968	2.86897	1.52053	0.0243811	1.07411	0.103147	1	glsA	Thermolabile glutaminase
VC0276	0.125041	-2.99953	0.197322	2.86628	1.51918	0.00667022	0.368684	-1.43954	0.712307	purH	Bifunctional purine biosynthesis protein purH [Includes: Phosphoribosylaminoimidazolecarboxamide formyltransferase ; IMP cyclohydrolase]
VCA0925	0.314935	-1.66688	0.140343	2.82539	1.49845	0.0077223	0.922538	-0.11632	1	pyrC	dihydro-orotase
VCA0623	0.60937	-0.71461	0.831675	2.82163	1.49653	0.0077223	1.7944	0.843501	0.539924	talB	transaldolase B
VCA0779	0.450843	-1.1493	0.252552	2.82133	1.49637	0.00772819	1.31806	0.398419	0.783928		hypothetical protein
VC1448	0.344817	-1.5361	0.28648	2.80104	1.48596	0.00901832	0.998339	-0.00239785	1	lktB	Leukotoxin translocation ATP-binding protein lktB
VC2681	0.389653	-1.35974	0.152672	2.78564	1.47801	0.008522	1.12432	0.169056	1		NAD-dependent malic enzyme
VC0856	0.437954	-1.19115	0.23655	2.77612	1.47307	0.011387	1.26367	0.337621	0.885934	dnaJ	Chaperone protein dnaJ
VC1623	0.397765	-1.33001	0.374642	2.7704	1.4701	0.0091208	1.14346	0.193401	1		putative Carboxynorspermidine decarboxylase
VC1995	0.329879	-1.59999	0.0713686	2.70896	1.43774	0.0128348	0.929728	-0.105119	1	ansA	L-asparaginase I
VC1422	0.426569	-1.22915	0.408636	2.6722	1.41803	0.0146601	1.17768	0.235952	1		putative Na+/alanine symporter
VC2259	0.398595	-1.32701	0.170481	2.63288	1.39664	0.0133616	1.08731	0.120768	1	tsf	Elongation factor Ts
VC0806	0.455671	-1.13394	0.28648	2.61679	1.3878	0.014998	1.2344	0.303811	0.881584		putative NAD(FAD)-utilizing dehydrogenase, sll0175 homolog
VC1342	0.948396	-0.0764382	1	2.61219	1.38526	0.0151311	2.56558	1.35928	0.000674526		putative Membrane-associated phospholipid phosphatase
VC2226	0.120486	-3.05306	0.128261	2.59596	1.37627	0.0151311	0.321633	-1.63651	0.546039	purM	Phosphoribosylformylglycinamidine cyclo-ligase
VC2752	0.33564	-1.57501	0.0805011	2.59433	1.37536	0.0165037	0.900947	-0.150486	1		hypothetical protein
VC0855	0.498019	-1.00573	0.359436	2.51439	1.33021	0.0199116	1.30203	0.380763	0.828031	dnaK	Chaperone protein dnaK
VC0662	0.507779	-0.977726	0.389782	2.48098	1.31091	0.0217627	1.30383	0.382758	0.793281	braB	Branched-chain amino acid transport system 2 carrier protein
VC2460	0.461004	-1.11715	0.249119	2.46915	1.30402	0.0268877	1.17639	0.234368	1	era	GTP-binding protein era
VC0748	0.362936	-1.46221	0.204821	2.45463	1.2955	0.0239556	0.92413	-0.113832	1	iscS	Cysteine desulfurase
VC2210	0.547694	-0.868557	0.508036	2.44819	1.29172	0.0422953	1.38488	0.469758	0.93076	viuB	Vibriobactin utilization protein viuB
VC2506	0.392596	-1.34888	0.300747	2.4472	1.29113	0.0239556	0.994838	-0.00746589	1	rapA	RNA polymerase-associated protein rapA
VC1844	0.499633	-1.00106	0.420095	2.42783	1.27966	0.0253777	1.25917	0.332471	0.879545	cydA	Cytochrome d ubiquinol oxidase subunit 1
VCA0183	0.360621	-1.47144	0.108622	2.36726	1.24322	0.0336658	0.884292	-0.177405	1	hmp	Flavohemoprotein
VC2744	0.415243	-1.26797	0.402375	2.29899	1.201	0.0378726	0.988646	-0.0164738	1	typA	GTP-binding protein typA/BipA
VC1843	0.459789	-1.12096	0.302021	2.26068	1.17676	0.0457279	1.07888	0.109531	1	cydB	Cytochrome d ubiquinol oxidase subunit 2
VC0659	0.403422	-1.30964	0.169998	2.25927	1.17586	0.0453984	0.94384	-0.0833863	1	prfC	Peptide chain release factor 3
VC1520	0.461816	-1.11461	0.416815	2.25755	1.17476	0.0447196	1.07895	0.109624	1		putative ABC-type transport system, ATPase component
VC1655	0.516438	-0.953333	0.558636	2.25009	1.16998	0.0461626	1.20133	0.264636	1		putative Mg/Co/Ni transporter MgtE
VC0664	0.507381	-0.978859	0.562572	2.23301	1.15899	0.0476663	1.1747	0.23229	0.98197	lysS	Lysyl-tRNA synthetase
VC1621	1.60848	0.685696	0.569574	1.51086	0.595366	0.381188	2.51702	1.33171	0.00115899		putative Type I secretion outer membrane protein, TolC
VC2213	1.91707	0.9389	0.432133	1.15262	0.20492	0.828751	2.28367	1.19136	0.00655665	ompA	Outer membrane protein OmpA
VC1268	2.25998	1.17631	0.214064	1.04743	0.0668553	0.953312	2.45385	1.29505	0.00220653		putative Peptidoglycan-binding domain 1 protein
VC2456	2.46773	1.30318	0.170579	0.910265	-0.135642	0.88715	2.32871	1.21953	0.00738475		putative porin
VCA0238	2.61226	1.3853	0.141388	0.892511	-0.164058	0.861725	2.41168	1.27004	0.00590266		putative Signal transduction histidine kinase
VCA0888	2.69529	1.43044	0.137184	0.782294	-0.354218	0.629194	2.17838	1.12325	0.0291418		putative LuxR family transcriptional regulatory, chaperone HchA-associated
VC0991	9.5261	3.25189	0.569574	0.641036	-0.641522	0.825104	6.27711	2.6501	2.54795e-13	asnB	Asparagine synthetase B [glutamine-hydrolyzing]
